# Supplementary material for: A chromosome-scale assembly of the quinoa genome provides insights into the structure and dynamics of its subgenomes
Source: Commun Biol. 2023 Dec 13;6:1263. doi: 10.1038/s42003-023-05613-4 (PMC10719370; doi:10.1038/s42003-023-05613-4)
Supplement: Supplementary file 2 — Supplementary Data 1–8 [file 42003_2023_5613_MOESM2_ESM.xlsx]

## Sheet: Supplementary Data 1
Supplementary Data 1. Correspondence table of gene IDs from the quinoa V1 and QQ74-V2 annotations
V1 gene	QQ74-V2 gene(s) based on lifted annotation	QQ74-V2 gene(s) based on gffcompare			V1 NCBI gene	V1 gene based on BLAST	QQ74-V2 gene based on BLAST
AUR62000001	CQ034955	CQ034955			accD	AUR62004684-RA	CQ001287-RA
AUR62000002	CQ034955, CQ034956	CQ034956			accD	AUR62004684-RA	CQ016410-RA
AUR62000003	CQ034959, CQ034958	CQ034958, CQ034959			accD	AUR62004684-RA	CQ023197-RA
AUR62000004	CQ034960	CQ034960			accD	AUR62004684-RA	CQ026610-RA
AUR62000005	CQ034961	CQ034961			accD	AUR62004684-RA	CQ043679-RA
AUR62000006	CQ034962				accD	AUR62006476-RA	CQ001287-RA
AUR62000007	CQ034962	CQ034962			accD	AUR62006476-RA	CQ016410-RA
AUR62000008	CQ034963	CQ034963			accD	AUR62006476-RA	CQ023197-RA
AUR62000009	CQ034964	CQ034964			accD	AUR62006476-RA	CQ026610-RA
AUR62000010	CQ034965	CQ034965			accD	AUR62006476-RA	CQ043679-RA
AUR62000011	CQ034966	CQ034966			accD	AUR62032522-RA	CQ001287-RA
AUR62000012	CQ034968, CQ034966, CQ034967	CQ034967			accD	AUR62032522-RA	CQ016410-RA
AUR62000013	CQ034968	CQ034968			accD	AUR62032522-RA	CQ023197-RA
AUR62000014	CQ034968, CQ034969	CQ034969			accD	AUR62032522-RA	CQ026610-RA
AUR62000015	CQ034970	CQ034970			accD	AUR62032522-RA	CQ043679-RA
AUR62000016	CQ034971, CQ034972	CQ034971, CQ034972			atpA	AUR62007726-RA	CQ009231-RA
AUR62000017	CQ034972				atpA	AUR62007726-RA	CQ025000-RA
AUR62000018	CQ034973	CQ034973			atpA	AUR62007726-RA	CQ034414-RA
AUR62000019	CQ034974	CQ034974			atpA	AUR62007726-RA	CQ036424-RA
AUR62000020	CQ034975	CQ034975			atpA	AUR62007726-RA	CQ048365-RA
AUR62000021	CQ034975				atpA	AUR62007726-RA	CQ053213-RA
AUR62000022	CQ034976	CQ034976			atpA	AUR62007726-RA	CQ055901-RA
AUR62000023	CQ034977	CQ034977			atpA	AUR62007726-RA	CQ056207-RA
AUR62000024	CQ034978, CQ034979	CQ034978			atpA	AUR62007726-RA	CQ056857-RA
AUR62000025	CQ034978, CQ034979	CQ034979			atpA	AUR62012107-RA	CQ009231-RA
AUR62000026	CQ034980	CQ034980			atpA	AUR62012107-RA	CQ025000-RA
AUR62000028	CQ034981	CQ034981			atpA	AUR62012107-RA	CQ034414-RA
AUR62000029	CQ034982	CQ034982			atpA	AUR62012107-RA	CQ036424-RA
AUR62000030	CQ034983	CQ034983			atpA	AUR62012107-RA	CQ048365-RA
AUR62000031	CQ034984	CQ034984			atpA	AUR62012107-RA	CQ053213-RA
AUR62000032	CQ034985	CQ034985			atpA	AUR62012107-RA	CQ055901-RA
AUR62000033	CQ034987	CQ034987			atpA	AUR62012107-RA	CQ056207-RA
AUR62000034	CQ034988	CQ034988			atpA	AUR62012107-RA	CQ056857-RA
AUR62000035	CQ034990	CQ034990			atpA	AUR62026822-RA	CQ009231-RA
AUR62000036	CQ034991	CQ034991			atpA	AUR62026822-RA	CQ025000-RA
AUR62000037	CQ034992, CQ034993	CQ034992			atpA	AUR62026822-RA	CQ034414-RA
AUR62000038	CQ034992, CQ034993	CQ034993			atpA	AUR62026822-RA	CQ036424-RA
AUR62000039	CQ034994	CQ034994			atpA	AUR62026822-RA	CQ048365-RA
AUR62000040	CQ034995	CQ034995			atpA	AUR62026822-RA	CQ053213-RA
AUR62000041	CQ034996	CQ034996			atpA	AUR62026822-RA	CQ055901-RA
AUR62000042	CQ034997	CQ034997			atpA	AUR62026822-RA	CQ056207-RA
AUR62000043	CQ034998	CQ034998			atpA	AUR62026822-RA	CQ056857-RA
AUR62000044	CQ034999	CQ034999			atpA	AUR62041556-RA	CQ009231-RA
AUR62000045	CQ034999				atpA	AUR62041556-RA	CQ025000-RA
AUR62000046	CQ035000	CQ035000			atpA	AUR62041556-RA	CQ034414-RA
AUR62000047	CQ035002	CQ035002			atpA	AUR62041556-RA	CQ036424-RA
AUR62000048	CQ035003	CQ035003			atpA	AUR62041556-RA	CQ048365-RA
AUR62000050	CQ035004	CQ035004			atpA	AUR62041556-RA	CQ053213-RA
AUR62000051	CQ035005, CQ035006	CQ035005			atpA	AUR62041556-RA	CQ055901-RA
AUR62000052	CQ035005, CQ035006	CQ035006			atpA	AUR62041556-RA	CQ056207-RA
AUR62000053	CQ035007	CQ035007			atpA	AUR62041556-RA	CQ056857-RA
AUR62000054	CQ035008	CQ035008			atpA	AUR62042354-RA	CQ009231-RA
AUR62000055	CQ035010, CQ035009	CQ035009, CQ035010			atpA	AUR62042354-RA	CQ025000-RA
AUR62000056	CQ035013, CQ035012	CQ035012, CQ035013			atpA	AUR62042354-RA	CQ034414-RA
AUR62000057	CQ035015	CQ035015			atpA	AUR62042354-RA	CQ036424-RA
AUR62000058	CQ035017	CQ035017			atpA	AUR62042354-RA	CQ048365-RA
AUR62000059	CQ035017				atpA	AUR62042354-RA	CQ053213-RA
AUR62000060	CQ035017				atpA	AUR62042354-RA	CQ055901-RA
AUR62000061	CQ035019				atpA	AUR62042354-RA	CQ056207-RA
AUR62000062	CQ035019				atpA	AUR62042354-RA	CQ056857-RA
AUR62000063	CQ035019	CQ035019			atpA	AUR62042525-RA	CQ009231-RA
AUR62000064	CQ035020	CQ035020			atpA	AUR62042525-RA	CQ025000-RA
AUR62000065	CQ035021	CQ035021			atpA	AUR62042525-RA	CQ034414-RA
AUR62000066	CQ035021, CQ035022	CQ035022			atpA	AUR62042525-RA	CQ036424-RA
AUR62000067	CQ035021, CQ035022				atpA	AUR62042525-RA	CQ048365-RA
AUR62000068	CQ035022				atpA	AUR62042525-RA	CQ053213-RA
AUR62000069	CQ035023	CQ035023			atpA	AUR62042525-RA	CQ055901-RA
AUR62000070	CQ035024	CQ035024			atpA	AUR62042525-RA	CQ056207-RA
AUR62000071	CQ035024, CQ035025	CQ035025			atpA	AUR62042525-RA	CQ056857-RA
AUR62000072	CQ035026	CQ035026			atpA	AUR62043345-RA	CQ009231-RA
AUR62000073	CQ035027	CQ035027			atpA	AUR62043345-RA	CQ025000-RA
AUR62000074	CQ035028	CQ035028			atpA	AUR62043345-RA	CQ034414-RA
AUR62000076	CQ035029	CQ035029			atpA	AUR62043345-RA	CQ036424-RA
AUR62000077	CQ035030	CQ035030			atpA	AUR62043345-RA	CQ048365-RA
AUR62000078	CQ035032	CQ035032			atpA	AUR62043345-RA	CQ053213-RA
AUR62000079	CQ035033	CQ035033			atpA	AUR62043345-RA	CQ055901-RA
AUR62000080	CQ035035	CQ035035			atpA	AUR62043345-RA	CQ056207-RA
AUR62000081	CQ035037	CQ035037			atpA	AUR62043345-RA	CQ056857-RA
AUR62000082	CQ035038	CQ035038			atpA	AUR62043788-RA	CQ009231-RA
AUR62000083	CQ035040	CQ035040			atpA	AUR62043788-RA	CQ025000-RA
AUR62000084	CQ035041	CQ035041			atpA	AUR62043788-RA	CQ034414-RA
AUR62000085	CQ035042	CQ035042			atpA	AUR62043788-RA	CQ036424-RA
AUR62000086	CQ035043	CQ035043			atpA	AUR62043788-RA	CQ048365-RA
AUR62000087	CQ035044	CQ035044			atpA	AUR62043788-RA	CQ053213-RA
AUR62000088	CQ035045, CQ035046	CQ035045, CQ035046			atpA	AUR62043788-RA	CQ055901-RA
AUR62000089	CQ035047	CQ035047			atpA	AUR62043788-RA	CQ056207-RA
AUR62000090	CQ035048	CQ035048			atpA	AUR62043788-RA	CQ056857-RA
AUR62000091	CQ035049	CQ035049			atpA	AUR62043917-RA	CQ009231-RA
AUR62000092	CQ035050	CQ035050			atpA	AUR62043917-RA	CQ025000-RA
AUR62000093	CQ035051	CQ035051			atpA	AUR62043917-RA	CQ034414-RA
AUR62000094	CQ035053, CQ035052	CQ035052, CQ035053			atpA	AUR62043917-RA	CQ036424-RA
AUR62000095	CQ035055	CQ035055			atpA	AUR62043917-RA	CQ048365-RA
AUR62000096	CQ035056	CQ035056			atpA	AUR62043917-RA	CQ053213-RA
AUR62000097	CQ035058	CQ035058			atpA	AUR62043917-RA	CQ055901-RA
AUR62000098	CQ035059	CQ035059			atpA	AUR62043917-RA	CQ056207-RA
AUR62000099	CQ035060	CQ035060			atpA	AUR62043917-RA	CQ056857-RA
AUR62000100	CQ035061	CQ035061			atpB	AUR62004683-RA	CQ016408-RA
AUR62000101	CQ035062	CQ035062, CQ035063			atpB	AUR62004683-RA	CQ026608-RA
AUR62000102	CQ035064	CQ035064			atpB	AUR62004683-RA	CQ043676-RA
AUR62000103	CQ035066, CQ035065	CQ035065, CQ035066			atpB	AUR62032524-RA	CQ016408-RA
AUR62000104	CQ035067	CQ035067			atpB	AUR62032524-RA	CQ026608-RA
AUR62000105	CQ035069	CQ035069			atpB	AUR62032524-RA	CQ043676-RA
AUR62000106	CQ035071	CQ035071			atpE	N/A	N/A
AUR62000107	CQ035078, CQ035077	CQ035077, CQ035078			atpF	N/A	N/A
AUR62000108	CQ035079	CQ035079			atpH	N/A	N/A
AUR62000109	CQ035080	CQ035080			atpI	AUR62012105-RA	CQ024998-RA
AUR62000110	CQ035082	CQ035082			atpI	AUR62012105-RA	CQ029624-RA
AUR62000111	CQ035083	CQ035083			atpI	AUR62012105-RA	CQ034421-RA
AUR62000112	CQ035085	CQ035085			atpI	AUR62012105-RA	CQ050878-RA
AUR62000113	CQ035086, CQ035087	CQ035086			ccsA	N/A	CQ005217-RA
AUR62000114	CQ035086, CQ035087	CQ035087			ccsA	N/A	CQ027107-RA
AUR62000115	CQ035089	CQ035089			cemA	N/A	CQ040701-RA
AUR62000116	CQ035090	CQ035090			clpP	N/A	N/A
AUR62000117	CQ035091	CQ035091			infA	N/A	N/A
AUR62000119	CQ035092	CQ035092			LOC110681584	N/A	N/A
AUR62000120	CQ035093, CQ035094	CQ035093			LOC110681585	N/A	N/A
AUR62000121	CQ035093, CQ035094	CQ035094			LOC110681586	N/A	N/A
AUR62000122	CQ035095	CQ035095			LOC110681587	N/A	N/A
AUR62000123	CQ035096	CQ035096			LOC110681589	AUR62022305-RA	CQ013725-RA
AUR62000124	CQ035098, CQ035097	CQ035097, CQ035098			LOC110681589	AUR62022305-RA	CQ034237-RA
AUR62000125	CQ035099, CQ035100	CQ035099			LOC110681589	AUR62039813-RA	CQ013725-RA
AUR62000126	CQ035099, CQ035100	CQ035100			LOC110681589	AUR62039813-RA	CQ034237-RA
AUR62000128	CQ035102	CQ035102			LOC110681591	AUR62037175-RA	CQ034238-RA
AUR62000129	CQ035104	CQ035104			LOC110681593	N/A	N/A
AUR62000130	CQ035104				LOC110681593	N/A	N/A
AUR62000131	CQ035105	CQ035105			LOC110681593	N/A	N/A
AUR62000132	CQ035106	CQ035106			LOC110681593	N/A	N/A
AUR62000133	CQ035107	CQ035107			LOC110681594	AUR62037176-RA	CQ034240-RA
AUR62000134	CQ035108	CQ035108			LOC110681596	N/A	N/A
AUR62000135	CQ035109	CQ035109			LOC110681597	AUR62013149-RA	N/A
AUR62000136	CQ035109, CQ035110	CQ035110			LOC110681598	AUR62037117-RA	CQ034163-RA
AUR62000137	CQ035111	CQ035111			LOC110681599	N/A	N/A
AUR62000138	CQ035112	CQ035112			LOC110681600	N/A	N/A
AUR62000139	CQ035114, CQ035113	CQ035113, CQ035114			LOC110681601	N/A	N/A
AUR62000140	CQ035115	CQ035115			LOC110681602	AUR62013147-RA	CQ007425-RA
AUR62000141	CQ035116	CQ035116			LOC110681602	AUR62013147-RA	CQ007425-RA
AUR62000143	CQ035117	CQ035117			LOC110681603	N/A	N/A
AUR62000144	CQ035118	CQ035118			LOC110681605	AUR62037127-RA	CQ034176-RA
AUR62000145	CQ035119	CQ035119			LOC110681606	N/A	N/A
AUR62000146	CQ035120	CQ035120			LOC110681607	N/A	N/A
AUR62000147	CQ035122, CQ035121	CQ035121			LOC110681608	AUR62037128-RA	CQ034177-RA
AUR62000148	CQ035122	CQ035122			LOC110681609	N/A	N/A
AUR62000149	CQ035123	CQ035123			LOC110681610	N/A	N/A
AUR62000150	CQ035125	CQ035125			LOC110681611	N/A	N/A
AUR62000151	CQ035126	CQ035126, CQ035127			LOC110681612	AUR62013150-RA	CQ007431-RA
AUR62000152	CQ035128	CQ035128			LOC110681613	N/A	N/A
AUR62000153	CQ035129	CQ035129			LOC110681614	N/A	N/A
AUR62000154	CQ035130	CQ035130			LOC110681615	N/A	CQ034204-RA
AUR62000155	CQ035131	CQ035131			LOC110681616	N/A	N/A
AUR62000156	CQ035132				LOC110681617	N/A	N/A
AUR62000157	CQ035132	CQ035132			LOC110681618	N/A	N/A
AUR62000158	CQ035133	CQ035133			LOC110681619	N/A	N/A
AUR62000159	CQ035134	CQ035134			LOC110681620	N/A	N/A
AUR62000160	CQ035135, CQ035136	CQ035135			LOC110681621	N/A	N/A
AUR62000161	CQ035135, CQ035136	CQ035136			LOC110681622	N/A	N/A
AUR62000162	CQ035138, CQ035137	CQ035137, CQ035138			LOC110681623	N/A	N/A
AUR62000163	CQ035139	CQ035139			LOC110681625	N/A	N/A
AUR62000164	CQ035140	CQ035140			LOC110681626	AUR62044479-RA	CQ056729-RA
AUR62000165	CQ035141	CQ035141			LOC110681627	N/A	N/A
AUR62000166	CQ035142	CQ035142			LOC110681628	N/A	N/A
AUR62000167	CQ035143	CQ035143			LOC110681631	N/A	CQ054643-RA
AUR62000168	CQ035144	CQ035144			LOC110681632	N/A	N/A
AUR62000169	CQ035145, CQ035146	CQ035145, CQ035146			LOC110681633	AUR62043042-RA	CQ054639-RA
AUR62000170	CQ035147	CQ035147			LOC110681633	AUR62043042-RA	CQ056294-RA
AUR62000171	CQ035148	CQ035148			LOC110681633	AUR62043042-RA	CQ057298-RA
AUR62000172	CQ035149	CQ035149			LOC110681633	AUR62043514-RA	CQ054639-RA
AUR62000173	CQ035150	CQ035150			LOC110681633	AUR62043514-RA	CQ056294-RA
AUR62000174	CQ035152, CQ035151	CQ035151, CQ035152			LOC110681633	AUR62043514-RA	CQ057298-RA
AUR62000175	CQ035152, CQ035153	CQ035153			LOC110681633	AUR62044530-RA	CQ054639-RA
AUR62000176	CQ035154	CQ035154			LOC110681633	AUR62044530-RA	CQ056294-RA
AUR62000177	CQ035156	CQ035156			LOC110681633	AUR62044530-RA	CQ057298-RA
AUR62000178	CQ035157	CQ035157			LOC110681635	AUR62043511-RA	CQ056298-RA
AUR62000179	CQ035159, CQ035158	CQ035158, CQ035159			LOC110681638	N/A	N/A
AUR62000180	CQ035160	CQ035160			LOC110681638	N/A	N/A
AUR62000181	CQ035161	CQ035161			LOC110681639	N/A	N/A
AUR62000182	CQ035162	CQ035162			LOC110681640	N/A	N/A
AUR62000183	CQ035163	CQ035163			LOC110681641	N/A	N/A
AUR62000184	CQ035164	CQ035164			LOC110681642	N/A	N/A
AUR62000185	CQ035165	CQ035165			LOC110681643	AUR62042628-RA	CQ030950-RA
AUR62000186	CQ035166	CQ035166			LOC110681644	N/A	N/A
AUR62000187	CQ035167				LOC110681645	N/A	N/A
AUR62000188	CQ035167	CQ035167			LOC110681646	AUR62013152-RA	CQ007437-RA
AUR62000189	CQ035168	CQ035168			LOC110681646	AUR62013152-RA	CQ007437-RA
AUR62000190	CQ035169	CQ035169			LOC110681647	N/A	N/A
AUR62000191	CQ035171, CQ035172	CQ035171			LOC110681648	N/A	N/A
AUR62000192	CQ035171, CQ035172, CQ035173	CQ035172			LOC110681649	N/A	N/A
AUR62000193	CQ035174	CQ035174			LOC110681650	N/A	N/A
AUR62000194	CQ035175	CQ035175			LOC110681651	N/A	N/A
AUR62000195	CQ035176	CQ035176			LOC110681652	N/A	N/A
AUR62000196	CQ035177, CQ035178, CQ035179	CQ035177, CQ035178			LOC110681653	N/A	N/A
AUR62000197	CQ035178, CQ035179	CQ035179			LOC110681654	AUR62013153-RA	N/A
AUR62000198	CQ035181, CQ035180	CQ035180, CQ035181			LOC110681656	N/A	N/A
AUR62000199	CQ035182, CQ035183	CQ035182			LOC110681659	N/A	N/A
AUR62000200	CQ035183	CQ035183			LOC110681663	AUR62010157-RA	CQ007440-RA
AUR62000201	CQ035184	CQ035184			LOC110681663	AUR62010157-RA	CQ052321-RA
AUR62000202	CQ035185	CQ035185			LOC110681663	AUR62013154-RA	CQ007440-RA
AUR62000203	CQ035186	CQ035186			LOC110681663	AUR62013154-RA	CQ052321-RA
AUR62000204	CQ035186				LOC110681667	AUR62042637-RA	CQ001371-RA
AUR62000205	CQ035187				LOC110681670	AUR62042641-RA	CQ001368-RA
AUR62000206	CQ035187	CQ035187			LOC110681670	AUR62042641-RA	CQ001368-RA
AUR62000207	CQ035188	CQ035188			LOC110681670	AUR62042641-RA	CQ001368-RA
AUR62000208	CQ035189	CQ035189			LOC110681672	AUR62042642-RA	CQ001365-RA
AUR62000209	CQ035191, CQ035190	CQ035190, CQ035191			LOC110681672	AUR62042642-RA	CQ001366-RA
AUR62000210	CQ035194	CQ035194			LOC110681673	AUR62013155-RA	CQ007441-RA
AUR62000211	CQ035195	CQ035195			LOC110681674	N/A	N/A
AUR62000212	CQ035196	CQ035196			LOC110681674	N/A	N/A
AUR62000213	CQ035197	CQ035197			LOC110681676	N/A	N/A
AUR62000214	CQ035197				LOC110681677	AUR62003396-RA	CQ036747-RA
AUR62000215	CQ035198	CQ035198			LOC110681678	N/A	N/A
AUR62000216	CQ035200, CQ035199	CQ035199			LOC110681680	AUR62003428-RA	CQ002622-RA
AUR62000217	CQ035200	CQ035200			LOC110681681	AUR62003440-RA	N/A
AUR62000218	CQ035201	CQ035201			LOC110681683	AUR62003509-RA	CQ002719-RA
AUR62000219	CQ035203	CQ035203			LOC110681683	AUR62003509-RA	CQ028137-RA
AUR62000220	CQ035204	CQ035204			LOC110681683	AUR62017820-RA	CQ002719-RA
AUR62000221	CQ035205	CQ035205			LOC110681683	AUR62017820-RA	CQ028137-RA
AUR62000222	CQ035207	CQ035207			LOC110681684	AUR62003519-RA	CQ002732-RA
AUR62000223	CQ035208	CQ035208			LOC110681686	AUR62003545-RA	CQ002771-RA
AUR62000224	CQ035209	CQ035209			LOC110681687	AUR62003588-RA	CQ002822-RA
AUR62000225	CQ035210	CQ035210			LOC110681687	AUR62003588-RA	CQ056514-RA
AUR62000226	CQ035212, CQ035211	CQ035212			LOC110681687	AUR62017901-RA	CQ002822-RA
AUR62000227	CQ035211	CQ035211			LOC110681687	AUR62017901-RA	CQ056514-RA
AUR62000228	CQ035214	CQ035214			LOC110681687	AUR62043561-RA	CQ002822-RA
AUR62000229	CQ035215	CQ035215			LOC110681687	AUR62043561-RA	CQ056514-RA
AUR62000231	CQ035217, CQ035216	CQ035216			LOC110681688	AUR62003598-RA	CQ002835-RA
AUR62000232	CQ035217	CQ035217			LOC110681689	N/A	CQ002839-RA
AUR62000233	CQ035218	CQ035218			LOC110681690	N/A	CQ002861-RA
AUR62000234	CQ035219	CQ035219			LOC110681691	AUR62003620-RA	N/A
AUR62000235	CQ035222, CQ035220, CQ035221	CQ035220, CQ035222			LOC110681692	AUR62013157-RA	CQ007443-RA
AUR62000236	CQ035221	CQ035221			LOC110681693	N/A	CQ002913-RA
AUR62000237	CQ035223	CQ035223			LOC110681694	N/A	N/A
AUR62000238	CQ035224	CQ035224			LOC110681695	N/A	N/A
AUR62000239	CQ035225	CQ035225			LOC110681696	N/A	CQ002969-RA
AUR62000240	CQ035226	CQ035226			LOC110681697	AUR62003715-RA	CQ002983-RA
AUR62000241	CQ035227	CQ035227			LOC110681700	AUR62003768-RA	CQ003034-RA
AUR62000242	CQ035228	CQ035228			LOC110681701	AUR62003769-RA	CQ003035-RA
AUR62000243	CQ035229	CQ035229			LOC110681702	AUR62013160-RA	CQ007445-RA
AUR62000244	CQ035230	CQ035230			LOC110681702	AUR62013160-RA	CQ052317-RA
AUR62000245	CQ035231	CQ035231			LOC110681703	AUR62002028-RA	CQ003036-RA
AUR62000246	CQ035232	CQ035232			LOC110681703	AUR62002028-RA	CQ028448-RA
AUR62000247	CQ035233	CQ035233			LOC110681703	AUR62003770-RA	CQ003036-RA
AUR62000248	CQ035234	CQ035234			LOC110681703	AUR62003770-RA	CQ028448-RA
AUR62000249	CQ035235				LOC110681708	N/A	N/A
AUR62000250	CQ035236, CQ035235	CQ035235, CQ035236			LOC110681708	N/A	N/A
AUR62000251	CQ035237	CQ035237			LOC110681710	AUR62003783-RA	CQ003050-RA
AUR62000252	CQ035239	CQ035239			LOC110681712	AUR62003834-RA	CQ003111-RA
AUR62000253	CQ035240	CQ035240			LOC110681713	AUR62003870-RA	CQ003155-RA
AUR62000254	CQ035241, CQ035242	CQ035241			LOC110681714	AUR62013159-RA	CQ007444-RA
AUR62000255	CQ035241, CQ035242	CQ035242			LOC110681714	AUR62013159-RA	CQ007444-RA
AUR62000256	CQ035243	CQ035243			LOC110681714	AUR62013159-RA	CQ007444-RA
AUR62000257	CQ035244	CQ035244			LOC110681714	AUR62013159-RA	CQ007444-RA
AUR62000258	CQ035245	CQ035245			LOC110681715	AUR62003876-RA	CQ003161-RA
AUR62000259	CQ035246	CQ035246			LOC110681716	N/A	CQ003167-RA
AUR62000260	CQ035247	CQ035247			LOC110681717	N/A	CQ003193-RA
AUR62000261	CQ035248	CQ035248			LOC110681718	AUR62003927-RA	CQ003221-RA
AUR62000262	CQ035249	CQ035249			LOC110681722	AUR62004042-RA	CQ028751-RA
AUR62000263	CQ035250	CQ035250			LOC110681723	N/A	N/A
AUR62000264	CQ035251	CQ035251			LOC110681723	N/A	N/A
AUR62000265	CQ035252	CQ035252			LOC110681724	AUR62004073-RA	CQ028784-RA
AUR62000266	CQ035255, CQ035254	CQ035254, CQ035255			LOC110681725	N/A	N/A
AUR62000267	CQ035256	CQ035256			LOC110681726	N/A	N/A
AUR62000268	CQ035258, CQ035257	CQ035257, CQ035258			LOC110681727	N/A	N/A
AUR62000269	CQ035259	CQ035259			LOC110681728	AUR62003420-RA	CQ002613-RA
AUR62000270	CQ035260	CQ035260			LOC110681729	N/A	CQ002620-RA
AUR62000271	CQ035264, CQ035263	CQ035263, CQ035264			LOC110681733	AUR62003449-RA	N/A
AUR62000272	CQ035265, CQ035264	CQ035265			LOC110681734	N/A	N/A
AUR62000273	CQ035266	CQ035266			LOC110681735	N/A	N/A
AUR62000274	CQ035267	CQ035267			LOC110681736	N/A	N/A
AUR62000275	CQ035268	CQ035268			LOC110681737	N/A	N/A
AUR62000276	CQ035269	CQ035269			LOC110681739	N/A	CQ002652-RA
AUR62000277	CQ035270, CQ035271	CQ035270			LOC110681740	AUR62003458-RA	CQ002653-RA
AUR62000278	CQ035270, CQ035271	CQ035271			LOC110681741	AUR62010162-RA	CQ007447-RA
AUR62000279	CQ035272	CQ035272			LOC110681741	AUR62010162-RA	CQ052315-RA
AUR62000280	CQ035273	CQ035273			LOC110681741	AUR62013162-RA	CQ007447-RA
AUR62000281	CQ035274	CQ035274			LOC110681741	AUR62013162-RA	CQ052315-RA
AUR62000282	CQ035275	CQ035275			LOC110681742	N/A	CQ002655-RA
AUR62000283	CQ035276	CQ035276			LOC110681743	AUR62003461-RA	CQ002656-RA
AUR62000284	CQ035277	CQ035277			LOC110681744	AUR62003464-RA	CQ002660-RA
AUR62000285	CQ035278	CQ035278			LOC110681745	N/A	N/A
AUR62000286	CQ035279	CQ035279			LOC110681746	N/A	N/A
AUR62000287	CQ035280	CQ035280			LOC110681747	N/A	CQ054183-RA
AUR62000288	CQ035281	CQ035281			LOC110681748	N/A	N/A
AUR62000289	CQ035282	CQ035282			LOC110681749	N/A	N/A
AUR62000290	CQ035282				LOC110681750	N/A	N/A
AUR62000291	CQ035283	CQ035283			LOC110681751	N/A	N/A
AUR62000292	CQ035284	CQ035284			LOC110681752	AUR62013163-RA	CQ007448-RA
AUR62000293	CQ035285	CQ035285			LOC110681753	AUR62003492-RA	N/A
AUR62000294	CQ035286	CQ035286			LOC110681754	AUR62004866-RA	N/A
AUR62000295	CQ035287	CQ035287			LOC110681755	N/A	N/A
AUR62000296	CQ035288	CQ035288			LOC110681756	N/A	N/A
AUR62000297	CQ035290, CQ035291	CQ035290			LOC110681757	AUR62003494-RA	CQ002697-RA
AUR62000298	CQ035290, CQ035291	CQ035291			LOC110681758	N/A	N/A
AUR62000299	CQ035292, CQ035293	CQ035292			LOC110681760	AUR62013169-RA	CQ007454-RA
AUR62000300	CQ035292, CQ035293	CQ035293			LOC110681761	AUR62003542-RA	CQ002765-RA
AUR62000301	CQ035294	CQ035294			LOC110681762	AUR62003553-RA	CQ002780-RA
AUR62000303	CQ035296	CQ035296			LOC110681763	N/A	CQ002799-RA
AUR62000304	CQ035299	CQ035299			LOC110681764	AUR62003569-RA	CQ002800-RA
AUR62000305	CQ035300	CQ035300			LOC110681765	AUR62002668-RA	N/A
AUR62000306	CQ035301	CQ035301			LOC110681766	N/A	N/A
AUR62000307	CQ035302	CQ035302			LOC110681767	AUR62003578-RA	CQ002808-RA
AUR62000308	CQ035304, CQ035303	CQ035303, CQ035304			LOC110681768	N/A	N/A
AUR62000309	CQ035305	CQ035305			LOC110681769	AUR62003600-RA	CQ002837-RA
AUR62000310	CQ035306	CQ035306			LOC110681770	N/A	N/A
AUR62000311	CQ035307	CQ035307, CQ035308			LOC110681771	AUR62013165-RA	CQ007450-RA
AUR62000312	CQ035309	CQ035309			LOC110681772	AUR62003610-RA	N/A
AUR62000313	CQ035310	CQ035310			LOC110681773	N/A	CQ002862-RA
AUR62000314	CQ035311	CQ035311			LOC110681774	N/A	N/A
AUR62000315	CQ035312	CQ035312			LOC110681775	N/A	N/A
AUR62000316	CQ035313				LOC110681776	AUR62003627-RA	CQ002871-RA
AUR62000317	CQ035313	CQ035313			LOC110681776	AUR62003627-RA	CQ028273-RA
AUR62000318	CQ035315, CQ035314	CQ035314, CQ035315			LOC110681776	AUR62017936-RA	CQ002871-RA
AUR62000319	CQ035316	CQ035316			LOC110681776	AUR62017936-RA	CQ028273-RA
AUR62000320	CQ035317	CQ035317			LOC110681777	AUR62013168-RA	CQ007453-RA
AUR62000321	CQ035318	CQ035318			LOC110681777	AUR62013168-RA	CQ007453-RA
AUR62000322	CQ035319	CQ035319			LOC110681778	N/A	N/A
AUR62000323	CQ035320	CQ035320			LOC110681779	N/A	N/A
AUR62000324	CQ035321	CQ035321			LOC110681780	N/A	N/A
AUR62000325	CQ035321				LOC110681781	N/A	N/A
AUR62000326	CQ035322, CQ035323, CQ035324	CQ035322, CQ035323, CQ035324			LOC110681782	AUR62003673-RA	CQ002929-RA
AUR62000327	CQ035325	CQ035325			LOC110681784	N/A	N/A
AUR62000328	CQ035326	CQ035326			LOC110681785	AUR62023291-RA	N/A
AUR62000329	CQ035327, CQ035328	CQ035327, CQ035328			LOC110681787	AUR62013170-RA	CQ007455-RA
AUR62000330	CQ035330, CQ035329	CQ035330			LOC110681788	AUR62003725-RA	CQ002993-RA
AUR62000331	CQ035329	CQ035329			LOC110681789	N/A	N/A
AUR62000332	CQ035331	CQ035331			LOC110681790	N/A	N/A
AUR62000333	CQ035332	CQ035332			LOC110681791	N/A	N/A
AUR62000334	CQ035333, CQ035334	CQ035333, CQ035334			LOC110681792	AUR62003755-RA	N/A
AUR62000335	CQ035335	CQ035335			LOC110681792	AUR62005685-RA	N/A
AUR62000336	CQ035337, CQ035336, CQ035338	CQ035336, CQ035337, CQ035338			LOC110681792	AUR62006380-RA	N/A
AUR62000337	CQ035339	CQ035339			LOC110681792	AUR62030222-RA	N/A
AUR62000338	CQ035340				LOC110681792	AUR62030615-RA	N/A
AUR62000339	CQ035340	CQ035340			LOC110681792	AUR62034731-RA	N/A
AUR62000340	CQ035340				LOC110681793	AUR62003774-RA	CQ009353-RA
AUR62000341	CQ035341, CQ035342	CQ035341, CQ035342			LOC110681794	AUR62013172-RA	CQ007457-RA
AUR62000343	CQ035343	CQ035343			LOC110681795	N/A	N/A
AUR62000344	CQ035344	CQ035344, CQ035345			LOC110681796	N/A	N/A
AUR62000345	CQ035346	CQ035346			LOC110681797	AUR62003395-RA	N/A
AUR62000346	CQ035347	CQ035347			LOC110681800	AUR62003397-RA	CQ036749-RA
AUR62000347	CQ035348	CQ035348			LOC110681801	AUR62003399-RA	CQ036752-RA
AUR62000348	CQ035349	CQ035349			LOC110681802	AUR62003400-RA	CQ036754-RA
AUR62000349	CQ035350				LOC110681803	AUR62003402-RA	CQ021116-RA
AUR62000350	CQ035350	CQ035350			LOC110681803	AUR62004775-RA	CQ021116-RA
AUR62000351	CQ035352	CQ035352			LOC110681805	AUR62013173-RA	CQ007458-RA
AUR62000352	CQ035353	CQ035353			LOC110681806	AUR62003403-RA	CQ036759-RA
AUR62000353	CQ035354				LOC110681807	N/A	N/A
AUR62000354	CQ035354				LOC110681808	AUR62003405-RA	CQ036763-RA
AUR62000355	CQ035354, CQ035355	CQ035354, CQ035355			LOC110681810	AUR62003408-RA	CQ002600-RA
AUR62000356	CQ035356	CQ035356			LOC110681810	AUR62003408-RA	CQ002600-RA
AUR62000357	CQ035358	CQ035358			LOC110681811	AUR62003412-RA	CQ002604-RA
AUR62000359	CQ035359	CQ035359			LOC110681812	N/A	N/A
AUR62000360	CQ035360	CQ035360			LOC110681813	AUR62003413-RA	CQ002605-RA
AUR62000361	CQ035361	CQ035361			LOC110681814	N/A	CQ002606-RA
AUR62000363	CQ035362	CQ035362			LOC110681814	N/A	CQ002606-RA
AUR62000364	CQ035363	CQ035363			LOC110681815	AUR62013174-RA	N/A
AUR62000365	CQ035366	CQ035366			LOC110681816	AUR62003414-RA	CQ002607-RA
AUR62000366	CQ035370	CQ035370			LOC110681816	AUR62003414-RA	CQ028040-RA
AUR62000367	CQ035371	CQ035371			LOC110681816	AUR62029427-RA	CQ002607-RA
AUR62000368	CQ035372	CQ035372			LOC110681816	AUR62029427-RA	CQ028040-RA
AUR62000369	CQ035373	CQ035373			LOC110681817	AUR62003416-RA	CQ002609-RA
AUR62000370	CQ035374	CQ035374			LOC110681818	AUR62003417-RA	CQ002610-RA
AUR62000371	CQ035375	CQ035375			LOC110681819	AUR62003418-RA	CQ002611-RA
AUR62000372	CQ035376				LOC110681820	AUR62003419-RA	CQ002612-RA
AUR62000373	CQ035376	CQ035376			LOC110681820	AUR62003419-RA	CQ002612-RA
AUR62000374	CQ035377	CQ035377			LOC110681821	AUR62003421-RA	CQ002614-RA
AUR62000375	CQ035378	CQ035378			LOC110681822	AUR62003422-RA	CQ002615-RA
AUR62000376	CQ035379	CQ035379			LOC110681822	AUR62003422-RA	CQ002615-RA
AUR62000377	CQ035380	CQ035380			LOC110681823	AUR62003423-RA	CQ002616-RA
AUR62000378	CQ035381	CQ035381			LOC110681823	AUR62003423-RA	CQ002616-RA
AUR62000379	CQ035381				LOC110681823	AUR62003423-RA	CQ002616-RA
AUR62000380	CQ035382	CQ035382			LOC110681823	AUR62003423-RA	CQ002616-RA
AUR62000381	CQ035387	CQ035387			LOC110681823	AUR62003423-RA	CQ002616-RA
AUR62000382	CQ035388	CQ035388			LOC110681824	AUR62013175-RA	CQ007459-RA
AUR62000383	CQ035390	CQ035390			LOC110681825	AUR62003424-RA	CQ002617-RA
AUR62000384	CQ035392	CQ035392			LOC110681826	AUR62003425-RA	CQ002618-RA
AUR62000385	CQ035393	CQ035393			LOC110681826	AUR62003425-RA	CQ002618-RA
AUR62000387	CQ035394	CQ035394			LOC110681827	AUR62003427-RA	CQ002621-RA
AUR62000388	CQ035395				LOC110681828	AUR62003429-RA	CQ002623-RA
AUR62000389	CQ035395	CQ035395			LOC110681828	AUR62003429-RA	CQ002623-RA
AUR62000390	CQ035396	CQ035396			LOC110681828	AUR62003429-RA	CQ002623-RA
AUR62000391	CQ035399, CQ035402, CQ035397, CQ035401, CQ035400, CQ035398	CQ035397, CQ035398, CQ035399, CQ035400, CQ035401, CQ035402			LOC110681829	N/A	N/A
AUR62000392	CQ035403	CQ035403			LOC110681829	N/A	N/A
AUR62000393	CQ035404	CQ035404			LOC110681830	N/A	CQ007460-RA
AUR62000394	CQ035405	CQ035405			LOC110681830	N/A	CQ016565-RA
AUR62000395	CQ035406	CQ035406			LOC110681830	N/A	CQ016630-RA
AUR62000396	CQ035407	CQ035407			LOC110681831	N/A	N/A
AUR62000397	CQ035408	CQ035408			LOC110681832	AUR62003430-RA	CQ055594-RA
AUR62000398	CQ035409	CQ035409			LOC110681832	AUR62003430-RA	CQ055595-RA
AUR62000399	CQ035411, CQ035412	CQ035411, CQ035412			LOC110681832	AUR62031486-RA	CQ055594-RA
AUR62000400	CQ035413	CQ035413			LOC110681832	AUR62031486-RA	CQ055595-RA
AUR62000401	CQ035416, CQ035415, CQ035414	CQ035414, CQ035415			LOC110681833	AUR62003431-RA	CQ055593-RA
AUR62000402	CQ035416, CQ035417	CQ035416, CQ035417			LOC110681834	AUR62003020-RA	N/A
AUR62000403	CQ035418	CQ035418			LOC110681835	AUR62003432-RA	CQ055592-RA
AUR62000404	CQ035419	CQ035419			LOC110681836	AUR62003433-RA	CQ055591-RA
AUR62000405	CQ035420	CQ035420			LOC110681837	AUR62003434-RA	CQ002624-RA
AUR62000406	CQ035421	CQ035421			LOC110681838	AUR62003435-RA	CQ002626-RA
AUR62000407	CQ035425, CQ035422, CQ035423, CQ035424	CQ035422, CQ035423, CQ035424, CQ035425			LOC110681838	AUR62003435-RA	CQ028058-RA
AUR62000408	CQ035428, CQ035427, CQ035426	CQ035426, CQ035427, CQ035428			LOC110681838	AUR62029409-RA	CQ002626-RA
AUR62000409	CQ035431, CQ035430	CQ035430, CQ035431			LOC110681838	AUR62029409-RA	CQ028058-RA
AUR62000410	CQ035438	CQ035438			LOC110681838	AUR62029410-RA	CQ002626-RA
AUR62000411	CQ035439	CQ035439			LOC110681838	AUR62029410-RA	CQ028058-RA
AUR62000412	CQ035441	CQ035441			LOC110681839	AUR62003437-RA	CQ002627-RA
AUR62000413	CQ035442	CQ035442			LOC110681839	AUR62003437-RA	CQ002628-RA
AUR62000414	CQ035442				LOC110681839	AUR62003437-RA	CQ002627-RA
AUR62000415	CQ035443	CQ035443			LOC110681839	AUR62003437-RA	CQ002628-RA
AUR62000416	CQ035445, CQ035444	CQ035444, CQ035445			LOC110681839	AUR62003437-RA	CQ002627-RA
AUR62000417	CQ035448				LOC110681839	AUR62003437-RA	CQ002628-RA
AUR62000418	CQ035448	CQ035448			LOC110681840	AUR62003436-RA	CQ002629-RA
AUR62000419	CQ035449				LOC110681840	AUR62003436-RA	CQ028061-RA
AUR62000420	CQ035450	CQ035450			LOC110681840	AUR62003438-RA	CQ002629-RA
AUR62000421	CQ035451	CQ035451			LOC110681840	AUR62003438-RA	CQ028061-RA
AUR62000422	CQ035452	CQ035452			LOC110681840	AUR62029406-RA	CQ002629-RA
AUR62000423	CQ035453	CQ035453			LOC110681840	AUR62029406-RA	CQ028061-RA
AUR62000424	CQ035454	CQ035454			LOC110681841	AUR62013176-RA	CQ007462-RA
AUR62000425	CQ035455	CQ035455			LOC110681841	AUR62013176-RA	CQ007462-RA
AUR62000426	CQ035456	CQ035456			LOC110681841	AUR62013176-RA	CQ007462-RA
AUR62000427	CQ035457, CQ035458	CQ035457			LOC110681841	AUR62013176-RA	CQ007462-RA
AUR62000428	CQ035457, CQ035458	CQ035458			LOC110681842	AUR62003439-RA	CQ002630-RA
AUR62000429	CQ035459	CQ035459			LOC110681842	AUR62003439-RA	CQ002630-RA
AUR62000430	CQ035460	CQ035460			LOC110681843	N/A	N/A
AUR62000431	CQ035461	CQ035461			LOC110681843	N/A	N/A
AUR62000432	CQ035462	CQ035462			LOC110681844	AUR62003441-RA	CQ002632-RA
AUR62000433	CQ035463	CQ035463			LOC110681846	AUR62003442-RA	CQ002634-RA
AUR62000434	CQ035464	CQ035464			LOC110681846	AUR62003442-RA	CQ002634-RA
AUR62000435	CQ035465	CQ035465			LOC110681847	AUR62003446-RA	CQ002639-RA
AUR62000436	CQ035466	CQ035466			LOC110681848	N/A	N/A
AUR62000437	CQ035467	CQ035467			LOC110681849	N/A	N/A
AUR62000438	CQ035469, CQ035468	CQ035468, CQ035469			LOC110681850	N/A	N/A
AUR62000439	CQ035470	CQ035470			LOC110681851	N/A	N/A
AUR62000440	CQ035470, CQ035471	CQ035471			LOC110681852	N/A	CQ009118-RA
AUR62000441	CQ035473, CQ035472	CQ035472, CQ035473			LOC110681852	N/A	CQ014027-RA
AUR62000442	CQ035474	CQ035474			LOC110681852	N/A	CQ023390-RA
AUR62000443	CQ035475	CQ035475			LOC110681852	N/A	CQ009118-RA
AUR62000444	CQ035477, CQ035476	CQ035477			LOC110681852	N/A	CQ014027-RA
AUR62000445	CQ035477, CQ035478, CQ035476	CQ035476, CQ035478			LOC110681852	N/A	CQ023390-RA
AUR62000446	CQ035479	CQ035479			LOC110681852	N/A	CQ009118-RA
AUR62000447	CQ035481	CQ035481			LOC110681852	N/A	CQ014027-RA
AUR62000448	CQ035482	CQ035482			LOC110681852	N/A	CQ023390-RA
AUR62000449	CQ035483	CQ035483			LOC110681852	N/A	CQ009118-RA
AUR62000450	CQ035484	CQ035484			LOC110681852	N/A	CQ014027-RA
AUR62000451	CQ035485	CQ035485			LOC110681852	N/A	CQ023390-RA
AUR62000452	CQ035486	CQ035486			LOC110681852	N/A	CQ009118-RA
AUR62000453	CQ035486				LOC110681852	N/A	CQ014027-RA
AUR62000454	CQ035487	CQ035487			LOC110681852	N/A	CQ023390-RA
AUR62000455	CQ035488				LOC110681853	N/A	CQ002644-RA
AUR62000456	CQ035488	CQ035488			LOC110681853	N/A	CQ002644-RA
AUR62000457	CQ035492, CQ035491	CQ035492			LOC110681853	N/A	CQ002644-RA
AUR62000458	CQ035491	CQ035491			LOC110681853	N/A	CQ002644-RA
AUR62000459	CQ035493	CQ035493			LOC110681857	N/A	N/A
AUR62000460	CQ035494	CQ035494			LOC110681857	N/A	N/A
AUR62000461	CQ035495	CQ035495, CQ035497			LOC110681857	N/A	N/A
AUR62000462	CQ035496	CQ035496			LOC110681857	N/A	N/A
AUR62000463	CQ035498, CQ035499	CQ035498, CQ035499			LOC110681860	AUR62003456-RA	CQ002650-RA
AUR62000464	CQ035501, CQ035500	CQ035500, CQ035501			LOC110681861	AUR62003455-RA	CQ002648-RA
AUR62000465	CQ035503	CQ035503			LOC110681861	AUR62003455-RA	CQ002649-RA
AUR62000466	CQ035505, CQ035504	CQ035504, CQ035505			LOC110681862	N/A	N/A
AUR62000467	CQ035506	CQ035506			LOC110681863	AUR62003460-RA	CQ002654-RA
AUR62000468	CQ035507	CQ035507			LOC110681863	AUR62003460-RA	CQ002654-RA
AUR62000469	CQ035508	CQ035508			LOC110681864	AUR62013177-RA	N/A
AUR62000471	CQ035510	CQ035510			LOC110681865	AUR62003457-RA	CQ002651-RA
AUR62000472	CQ035511	CQ035511			LOC110681866	AUR62029390-RA	CQ028079-RA
AUR62000473	CQ035511				LOC110681867	AUR62003462-RA	CQ002658-RA
AUR62000474	CQ035512	CQ035512			LOC110681867	AUR62003462-RA	CQ015352-RA
AUR62000475	CQ035513	CQ035513			LOC110681868	AUR62003463-RA	CQ002659-RA
AUR62000476	CQ035514	CQ035514			LOC110681869	N/A	N/A
AUR62000477	CQ035515, CQ035516	CQ035515			LOC110681869	N/A	N/A
AUR62000478	CQ035515, CQ035516	CQ035516			LOC110681870	N/A	N/A
AUR62000479	CQ035517	CQ035517			LOC110681872	AUR62003469-RA	CQ002668-RA
AUR62000480	CQ035519, CQ035518	CQ035518, CQ035519			LOC110681873	N/A	N/A
AUR62000481	CQ035521	CQ035521			LOC110681873	N/A	N/A
AUR62000482	CQ035522	CQ035522			LOC110681874	AUR62013178-RA	CQ007463-RA
AUR62000483	CQ035523, CQ035524	CQ035523, CQ035524			LOC110681875	AUR62003471-RA	CQ002670-RA
AUR62000484	CQ035525	CQ035525			LOC110681876	N/A	CQ002671-RA
AUR62000485	CQ035526	CQ035526			LOC110681877	AUR62003472-RA	CQ002673-RA
AUR62000486	CQ035527	CQ035527			LOC110681878	AUR62003473-RA	CQ002674-RA
AUR62000487	CQ035528	CQ035528			LOC110681878	AUR62003473-RA	CQ002674-RA
AUR62000488	CQ035531, CQ035529, CQ035530	CQ035529, CQ035530, CQ035531			LOC110681879	AUR62003474-RA	CQ002675-RA
AUR62000489	CQ035532, CQ035533	CQ035532, CQ035533			LOC110681880	AUR62003475-RA	CQ002676-RA
AUR62000490	CQ035534	CQ035534			LOC110681880	AUR62003475-RA	CQ002676-RA
AUR62000491	CQ035535	CQ035535			LOC110681881	AUR62003477-RA	CQ002678-RA
AUR62000492	CQ035536	CQ035536			LOC110681882	AUR62013179-RA	CQ007464-RA
AUR62000493	CQ035537	CQ035537			LOC110681882	AUR62013179-RA	CQ007464-RA
AUR62000494	CQ035539	CQ035539			LOC110681882	AUR62013179-RA	CQ007464-RA
AUR62000495	CQ035541, CQ035540	CQ035540, CQ035541			LOC110681882	AUR62013179-RA	CQ007464-RA
AUR62000496	CQ035542	CQ035542, CQ035543			LOC110681883	AUR62003476-RA	CQ002677-RA
AUR62000497	CQ035544	CQ035544			LOC110681883	AUR62003476-RA	CQ028103-RA
AUR62000498	CQ035545, CQ035546	CQ035545			LOC110681883	AUR62017785-RA	CQ002677-RA
AUR62000499	CQ035545, CQ035546	CQ035546			LOC110681883	AUR62017785-RA	CQ028103-RA
AUR62000500	CQ035547	CQ035547			LOC110681884	AUR62003478-RA	CQ002679-RA
AUR62000501	CQ035548	CQ035548			LOC110681885	N/A	CQ002680-RA
AUR62000503	CQ035550	CQ035550			LOC110681885	N/A	CQ002680-RA
AUR62000504	CQ035551	CQ035551			LOC110681886	N/A	N/A
AUR62000505	CQ035552	CQ035552			LOC110681887	AUR62003481-RA	CQ002682-RA
AUR62000506	CQ035553	CQ035553			LOC110681890	AUR62003482-RA	CQ002683-RA
AUR62000507	CQ035554	CQ035554			LOC110681893	AUR62003484-RA	CQ002687-RA
AUR62000508	CQ035554				LOC110681894	AUR62003485-RA	CQ002688-RA
AUR62000509	CQ035554				LOC110681895	AUR62003486-RA	CQ002689-RA
AUR62000510	CQ035559	CQ035559			LOC110681896	AUR62003487-RA	CQ002690-RA
AUR62000511	CQ035560	CQ035560			LOC110681897	AUR62003488-RA	CQ002691-RA
AUR62000512	CQ035561, CQ035562	CQ035561, CQ035562			LOC110681897	AUR62003488-RA	CQ002691-RA
AUR62000513	CQ035563	CQ035563			LOC110681898	AUR62003489-RA	CQ002692-RA
AUR62000514	CQ035564	CQ035564			LOC110681900	N/A	N/A
AUR62000515	CQ035565				LOC110681900	N/A	N/A
AUR62000516	CQ035565	CQ035565			LOC110681900	N/A	N/A
AUR62000517	CQ035566, CQ035567	CQ035566			LOC110681900	N/A	N/A
AUR62000518	CQ035566, CQ035567	CQ035567			LOC110681900	N/A	N/A
AUR62000519	CQ035567				LOC110681901	AUR62003491-RA	CQ002696-RA
AUR62000520	CQ035568	CQ035568			LOC110681902	AUR62003495-RA	CQ002698-RA
AUR62000521	CQ035569				LOC110681903	N/A	N/A
AUR62000522	CQ035569	CQ035569			LOC110681903	N/A	N/A
AUR62000523	CQ035570	CQ035570			LOC110681904	AUR62003496-RA	CQ002702-RA
AUR62000524	CQ035571	CQ035571			LOC110681904	AUR62003496-RA	CQ002702-RA
AUR62000525	CQ035572, CQ035573	CQ035572			LOC110681904	AUR62003496-RA	CQ002702-RA
AUR62000526	CQ035572, CQ035574, CQ035573	CQ035573, CQ035574			LOC110681904	AUR62003496-RA	CQ002702-RA
AUR62000527	CQ035575	CQ035575			LOC110681905	N/A	N/A
AUR62000528	CQ035576	CQ035576			LOC110681906	AUR62003499-RA	CQ002705-RA
AUR62000529	CQ035577	CQ035577			LOC110681907	AUR62013180-RA	CQ007465-RA
AUR62000530	CQ035578	CQ035578			LOC110681908	AUR62003500-RA	CQ002706-RA
AUR62000531	CQ035579	CQ035579			LOC110681908	AUR62003501-RA	CQ002706-RA
AUR62000532	CQ035580	CQ035580			LOC110681908	AUR62017811-RA	CQ002706-RA
AUR62000533	CQ035581	CQ035581			LOC110681909	AUR62003498-RA	CQ002704-RA
AUR62000534	CQ035582, CQ035583	CQ035582, CQ035583			LOC110681910	AUR62003502-RA	CQ002707-RA
AUR62000535	CQ035584, CQ035585	CQ035584, CQ035585			LOC110681912	N/A	CQ002709-RA
AUR62000536	CQ035586	CQ035586			LOC110681913	AUR62003504-RA	CQ002710-RA
AUR62000537	CQ035587	CQ035587			LOC110681913	AUR62003504-RA	CQ002710-RA
AUR62000538	CQ035588	CQ035588			LOC110681913	AUR62003504-RA	CQ002710-RA
AUR62000539	CQ035589	CQ035589			LOC110681914	N/A	N/A
AUR62000540	CQ035590	CQ035590			LOC110681915	N/A	N/A
AUR62000541	CQ035591	CQ035591			LOC110681915	N/A	N/A
AUR62000542	CQ035592	CQ035592			LOC110681915	N/A	N/A
AUR62000543	CQ035594, CQ035593	CQ035594			LOC110681915	N/A	N/A
AUR62000544	CQ035593	CQ035593			LOC110681915	N/A	N/A
AUR62000545	CQ035596, CQ035595	CQ035595, CQ035596			LOC110681915	N/A	N/A
AUR62000546	CQ035596, CQ035597	CQ035597			LOC110681915	N/A	N/A
AUR62000547	CQ035600	CQ035600			LOC110681915	N/A	N/A
AUR62000548	CQ035601	CQ035601			LOC110681915	N/A	N/A
AUR62000549	CQ035603, CQ035602	CQ035602, CQ035603			LOC110681915	N/A	N/A
AUR62000550	CQ035604	CQ035604			LOC110681915	N/A	N/A
AUR62000551	CQ035605	CQ035605			LOC110681916	AUR62013181-RA	CQ007466-RA
AUR62000552	CQ035606	CQ035606			LOC110681917	AUR62003506-RA	CQ001268-RA
AUR62000553	CQ035607	CQ035607			LOC110681917	AUR62003506-RA	CQ001431-RA
AUR62000554	CQ035608	CQ035608			LOC110681917	AUR62003506-RA	CQ037522-RA
AUR62000555	CQ035610, CQ035611, CQ035612	CQ035610, CQ035611, CQ035612			LOC110681917	AUR62014858-RA	CQ001268-RA
AUR62000556	CQ035613	CQ035613			LOC110681917	AUR62014858-RA	CQ001431-RA
AUR62000557	CQ035614	CQ035614			LOC110681917	AUR62014858-RA	CQ037522-RA
AUR62000558	CQ035615, CQ035616	CQ035615			LOC110681917	AUR62022031-RA	CQ001268-RA
AUR62000559	CQ035616	CQ035616			LOC110681917	AUR62022031-RA	CQ001431-RA
AUR62000560	CQ035619	CQ035619			LOC110681917	AUR62022031-RA	CQ037522-RA
AUR62000561	CQ035621	CQ035621			LOC110681917	AUR62027635-RA	CQ001268-RA
AUR62000562	CQ035622	CQ035622			LOC110681917	AUR62027635-RA	CQ001431-RA
AUR62000563	CQ035624	CQ035624			LOC110681917	AUR62027635-RA	CQ037522-RA
AUR62000564	CQ035627	CQ035627			LOC110681917	AUR62031849-RA	CQ001268-RA
AUR62000565	CQ035628	CQ035628			LOC110681917	AUR62031849-RA	CQ001431-RA
AUR62000566	CQ035629	CQ035629			LOC110681917	AUR62031849-RA	CQ037522-RA
AUR62000567	CQ035631, CQ035632	CQ035631			LOC110681917	AUR62003506-RA	CQ001268-RA
AUR62000568	CQ035633, CQ035632	CQ035633			LOC110681917	AUR62003506-RA	CQ001431-RA
AUR62000569	CQ035632	CQ035632			LOC110681917	AUR62003506-RA	CQ037522-RA
AUR62000570	CQ035634	CQ035634			LOC110681917	AUR62014858-RA	CQ001268-RA
AUR62000571	CQ035635	CQ035635			LOC110681917	AUR62014858-RA	CQ001431-RA
AUR62000572	CQ035636	CQ035636			LOC110681917	AUR62014858-RA	CQ037522-RA
AUR62000573	CQ035637	CQ035637			LOC110681917	AUR62022031-RA	CQ001268-RA
AUR62000574	CQ035638	CQ035638			LOC110681917	AUR62022031-RA	CQ001431-RA
AUR62000575	CQ035639	CQ035639			LOC110681917	AUR62022031-RA	CQ037522-RA
AUR62000576	CQ035640	CQ035640			LOC110681917	AUR62027635-RA	CQ001268-RA
AUR62000577	CQ035641	CQ035641			LOC110681917	AUR62027635-RA	CQ001431-RA
AUR62000578	CQ035643, CQ035642	CQ035643			LOC110681917	AUR62027635-RA	CQ037522-RA
AUR62000579	CQ035642	CQ035642			LOC110681917	AUR62031849-RA	CQ001268-RA
AUR62000580	CQ035644, CQ035645	CQ035644, CQ035645			LOC110681917	AUR62031849-RA	CQ001431-RA
AUR62000581	CQ035646	CQ035646			LOC110681917	AUR62031849-RA	CQ037522-RA
AUR62000582	CQ035647	CQ035647			LOC110681917	AUR62003506-RA	CQ001268-RA
AUR62000583	CQ035652, CQ035648, CQ035649, CQ035650, CQ035651	CQ035648, CQ035649, CQ035650, CQ035651, CQ035652			LOC110681917	AUR62003506-RA	CQ001431-RA
AUR62000584	CQ035653	CQ035653			LOC110681917	AUR62003506-RA	CQ037522-RA
AUR62000585	CQ035655, CQ035654	CQ035654, CQ035655			LOC110681917	AUR62014858-RA	CQ001268-RA
AUR62000586	CQ035656	CQ035656			LOC110681917	AUR62014858-RA	CQ001431-RA
AUR62000591	CQ035657	CQ035657			LOC110681917	AUR62014858-RA	CQ037522-RA
AUR62000594	CQ035658	CQ035658			LOC110681917	AUR62022031-RA	CQ001268-RA
AUR62000595	CQ035658				LOC110681917	AUR62022031-RA	CQ001431-RA
AUR62000596	CQ035659	CQ035659			LOC110681917	AUR62022031-RA	CQ037522-RA
AUR62000597	CQ035660				LOC110681917	AUR62027635-RA	CQ001268-RA
AUR62000598	CQ035660	CQ035660			LOC110681917	AUR62027635-RA	CQ001431-RA
AUR62000599	CQ035662	CQ035662			LOC110681917	AUR62027635-RA	CQ037522-RA
AUR62000600	CQ035663	CQ035663			LOC110681917	AUR62031849-RA	CQ001268-RA
AUR62000601	CQ035664	CQ035664			LOC110681917	AUR62031849-RA	CQ001431-RA
AUR62000602	CQ035665	CQ035665			LOC110681917	AUR62031849-RA	CQ037522-RA
AUR62000603	CQ035666	CQ035666			LOC110681918	AUR62003507-RA	CQ002714-RA
AUR62000604	CQ035667	CQ035667			LOC110681919	AUR62013182-RA	CQ007468-RA
AUR62000605	CQ035668, CQ035669	CQ035668, CQ035669			LOC110681920	AUR62003508-RA	CQ002718-RA
AUR62000606	CQ035670	CQ035670			LOC110681921	AUR62003510-RA	CQ002720-RA
AUR62000607	CQ035671	CQ035671			LOC110681922	N/A	CQ002721-RA
AUR62000608	CQ035673	CQ035673			LOC110681922	N/A	CQ002721-RA
AUR62000609	CQ035674	CQ035674			LOC110681922	N/A	CQ002721-RA
AUR62000610	CQ035675	CQ035675			LOC110681924	AUR62003513-RA	CQ002723-RA
AUR62000611	CQ035676, CQ035677	CQ035676, CQ035677			LOC110681924	AUR62003513-RA	CQ002723-RA
AUR62000612	CQ035679, CQ035678	CQ035678, CQ035679			LOC110681925	N/A	N/A
AUR62000613	CQ035679, CQ035680				LOC110681926	AUR62003514-RA	CQ002724-RA
AUR62000614	CQ035680	CQ035680			LOC110681926	AUR62003514-RA	CQ002724-RA
AUR62000615	CQ035681	CQ035681			LOC110681926	AUR62003514-RA	CQ002724-RA
AUR62000616	CQ035682	CQ035682			LOC110681926	AUR62003514-RA	CQ002724-RA
AUR62000617	CQ035683				LOC110681927	N/A	CQ007469-RA
AUR62000618	CQ035683	CQ035683			LOC110681928	AUR62003515-RA	N/A
AUR62000619	CQ035684, CQ035685	CQ035684, CQ035685			LOC110681929	AUR62003517-RA	CQ002729-RA
AUR62000620	CQ035688	CQ035688			LOC110681930	AUR62003516-RA	N/A
AUR62000621	CQ035691	CQ035691			LOC110681931	AUR62003518-RA	CQ002730-RA
AUR62000622	CQ035693	CQ035693			LOC110681931	AUR62003518-RA	CQ002730-RA
AUR62000623	CQ035694, CQ035695	CQ035694			LOC110681932	AUR62003520-RA	CQ002733-RA
AUR62000624	CQ035694, CQ035696, CQ035695	CQ035695, CQ035696			LOC110681932	AUR62003520-RA	CQ025990-RA
AUR62000625	CQ035697	CQ035697			LOC110681932	AUR62003520-RA	CQ028150-RA
AUR62000626	CQ035698	CQ035698			LOC110681932	AUR62017832-RA	CQ002733-RA
AUR62000627	CQ035699	CQ035699			LOC110681932	AUR62017832-RA	CQ025990-RA
AUR62000628	CQ035701	CQ035701			LOC110681932	AUR62017832-RA	CQ028150-RA
AUR62000629	CQ035703	CQ035703			LOC110681932	AUR62003520-RA	CQ002733-RA
AUR62000630	CQ035704	CQ035704			LOC110681932	AUR62003520-RA	CQ025990-RA
AUR62000631	CQ035704, CQ035705	CQ035705			LOC110681932	AUR62003520-RA	CQ028150-RA
AUR62000632	CQ035706	CQ035706			LOC110681932	AUR62017832-RA	CQ002733-RA
AUR62000633	CQ035707	CQ035707			LOC110681932	AUR62017832-RA	CQ025990-RA
AUR62000634	CQ035708	CQ035708			LOC110681932	AUR62017832-RA	CQ028150-RA
AUR62000635	CQ035709	CQ035709			LOC110681932	AUR62003520-RA	CQ002733-RA
AUR62000636	CQ035710, CQ035711	CQ035710, CQ035711			LOC110681932	AUR62003520-RA	CQ025990-RA
AUR62000637	CQ035713	CQ035713			LOC110681932	AUR62003520-RA	CQ028150-RA
AUR62000638	CQ035714	CQ035714			LOC110681932	AUR62017832-RA	CQ002733-RA
AUR62000639	CQ035716	CQ035716			LOC110681932	AUR62017832-RA	CQ025990-RA
AUR62000640	CQ035717	CQ035717			LOC110681932	AUR62017832-RA	CQ028150-RA
AUR62000641	CQ035718	CQ035718			LOC110681934	AUR62003522-RA	CQ002736-RA
AUR62000642	CQ035719	CQ035719			LOC110681935	AUR62013184-RA	CQ007470-RA
AUR62000643	CQ035720	CQ035720			LOC110681935	AUR62013184-RA	CQ007470-RA
AUR62000644	CQ035721	CQ035721			LOC110681936	N/A	N/A
AUR62000645	CQ035722	CQ035722			LOC110681937	AUR62003525-RA	CQ002739-RA
AUR62000646	CQ035723	CQ035723			LOC110681937	AUR62003525-RA	CQ034930-RA
AUR62000647	CQ035725	CQ035725			LOC110681937	AUR62017760-RA	CQ002739-RA
AUR62000648	CQ035726	CQ035726			LOC110681937	AUR62017760-RA	CQ034930-RA
AUR62000649	CQ035727	CQ035727			LOC110681937	AUR62003525-RA	CQ002739-RA
AUR62000650	CQ035728	CQ035728			LOC110681937	AUR62003525-RA	CQ034930-RA
AUR62000651	CQ035729				LOC110681937	AUR62017760-RA	CQ002739-RA
AUR62000652	CQ035729	CQ035729			LOC110681937	AUR62017760-RA	CQ034930-RA
AUR62000653	CQ035730	CQ035730			LOC110681937	AUR62003525-RA	CQ002739-RA
AUR62000654	CQ035732, CQ035731	CQ035731, CQ035732			LOC110681937	AUR62003525-RA	CQ034930-RA
AUR62000655	CQ035733	CQ035733			LOC110681937	AUR62017760-RA	CQ002739-RA
AUR62000656	CQ035734	CQ035734			LOC110681937	AUR62017760-RA	CQ034930-RA
AUR62000657	CQ035735	CQ035735, CQ035736			LOC110681938	AUR62003524-RA	CQ002738-RA
AUR62000658	CQ035737, CQ035738	CQ035737			LOC110681939	N/A	N/A
AUR62000659	CQ035737, CQ035738	CQ035738			LOC110681939	N/A	N/A
AUR62000660	CQ035739	CQ035739			LOC110681940	AUR62003527-RA	CQ002741-RA
AUR62000661	CQ035740	CQ035740			LOC110681940	AUR62003527-RA	CQ002741-RA
AUR62000662	CQ035741	CQ035741			LOC110681941	AUR62003528-RA	CQ002742-RA
AUR62000663	CQ035743	CQ035743			LOC110681942	AUR62003533-RA	CQ002751-RA
AUR62000664	CQ035744	CQ035744			LOC110681943	N/A	CQ002746-RA
AUR62000665	CQ035745				LOC110681944	AUR62003530-RA	CQ002744-RA
AUR62000666	CQ035745	CQ035745			LOC110681944	AUR62003530-RA	CQ028164-RA
AUR62000667	CQ035746				LOC110681944	AUR62017844-RA	CQ002744-RA
AUR62000668	CQ035746				LOC110681944	AUR62017844-RA	CQ028164-RA
AUR62000669	CQ035746	CQ035746			LOC110681944	AUR62003530-RA	CQ002744-RA
AUR62000670	CQ035747	CQ035747			LOC110681944	AUR62003530-RA	CQ028164-RA
AUR62000671	CQ035749	CQ035749			LOC110681944	AUR62017844-RA	CQ002744-RA
AUR62000672	CQ035750	CQ035750			LOC110681944	AUR62017844-RA	CQ028164-RA
AUR62000673	CQ035751	CQ035751			LOC110681945	AUR62003529-RA	CQ002743-RA
AUR62000674	CQ035751, CQ035752	CQ035752			LOC110681945	AUR62017843-RA	CQ002743-RA
AUR62000675	CQ035753	CQ035753			LOC110681946	N/A	N/A
AUR62000676	CQ035754	CQ035754			LOC110681947	AUR62003534-RA	CQ002752-RA
AUR62000677	CQ035754				LOC110681947	AUR62003534-RA	CQ002752-RA
AUR62000678	CQ035755	CQ035755			LOC110681948	AUR62010183-RA	CQ007471-RA
AUR62000679	CQ035756, CQ035757	CQ035756, CQ035757			LOC110681948	AUR62010183-RA	CQ052292-RA
AUR62000680	CQ035758	CQ035758			LOC110681948	AUR62013185-RA	CQ007471-RA
AUR62000681	CQ035760	CQ035760			LOC110681948	AUR62013185-RA	CQ052292-RA
AUR62000682	CQ035761	CQ035761			LOC110681948	AUR62010183-RA	CQ007471-RA
AUR62000683	CQ035762	CQ035762			LOC110681948	AUR62010183-RA	CQ052292-RA
AUR62000684	CQ035764	CQ035764			LOC110681948	AUR62013185-RA	CQ007471-RA
AUR62000685	CQ035765	CQ035765			LOC110681948	AUR62013185-RA	CQ052292-RA
AUR62000686	CQ035766	CQ035766			LOC110681949	AUR62003535-RA	CQ002753-RA
AUR62000687	CQ035767	CQ035767			LOC110681949	AUR62003535-RA	CQ002753-RA
AUR62000688	CQ035768	CQ035768			LOC110681950	N/A	CQ002754-RA
AUR62000689	CQ035769	CQ035769			LOC110681951	AUR62003536-RA	CQ002755-RA
AUR62000690	CQ035771, CQ035770	CQ035770, CQ035771			LOC110681952	AUR62003538-RA	CQ002757-RA
AUR62000691	CQ035773	CQ035773			LOC110681953	AUR62003539-RA	CQ002758-RA
AUR62000692	CQ035773, CQ035774	CQ035774			LOC110681953	AUR62003539-RA	CQ002758-RA
AUR62000693	CQ035775	CQ035775			LOC110681954	AUR62003540-RA	CQ002759-RA
AUR62000694	CQ035776	CQ035776			LOC110681954	AUR62003540-RA	CQ002759-RA
AUR62000695	CQ035777	CQ035777			LOC110681955	AUR62003543-RA	CQ002767-RA
AUR62000696	CQ035778, CQ035779	CQ035778, CQ035779			LOC110681956	AUR62003544-RA	CQ002768-RA
AUR62000697	CQ035782, CQ035780, CQ035781	CQ035780, CQ035781, CQ035782			LOC110681957	N/A	CQ002769-RA
AUR62000698	CQ035783	CQ035783			LOC110681958	N/A	N/A
AUR62000699	CQ035783				LOC110681959	AUR62003547-RA	CQ002774-RA
AUR62000700	CQ035784	CQ035784			LOC110681959	AUR62003547-RA	CQ002774-RA
AUR62000701	CQ035786	CQ035786			LOC110681960	N/A	N/A
AUR62000702	CQ035787	CQ035787			LOC110681961	AUR62003548-RA	CQ002775-RA
AUR62000703	CQ035788	CQ035788			LOC110681963	AUR62003550-RA	CQ002777-RA
AUR62000704	CQ035789	CQ035789			LOC110681964	AUR62003551-RA	CQ002778-RA
AUR62000705	CQ035791	CQ035791			LOC110681965	AUR62003552-RA	CQ002779-RA
AUR62000706	CQ035793	CQ035793			LOC110681965	AUR62003552-RA	CQ002779-RA
AUR62000707	CQ035794	CQ035794			LOC110681966	AUR62013188-RA	CQ007474-RA
AUR62000709	CQ035795, CQ035796	CQ035795, CQ035796			LOC110681967	AUR62003554-RA	N/A
AUR62000710	CQ035797	CQ035797			LOC110681967	AUR62003554-RA	N/A
AUR62000711	CQ035798	CQ035798			LOC110681967	AUR62003554-RA	N/A
AUR62000712	CQ035799	CQ035799			LOC110681968	AUR62003555-RA	CQ002784-RA
AUR62000713	CQ035800	CQ035800			LOC110681969	AUR62003557-RA	CQ002785-RA
AUR62000714	CQ035801	CQ035801			LOC110681970	AUR62003558-RA	CQ002787-RA
AUR62000715	CQ035802	CQ035802			LOC110681970	AUR62003558-RA	CQ028203-RA
AUR62000716	CQ035803	CQ035803			LOC110681970	AUR62017872-RA	CQ002787-RA
AUR62000717	CQ035804, CQ035805	CQ035804, CQ035805			LOC110681970	AUR62017872-RA	CQ028203-RA
AUR62000718	CQ035806	CQ035806			LOC110681970	AUR62003558-RA	CQ002787-RA
AUR62000719	CQ035807	CQ035807			LOC110681970	AUR62003558-RA	CQ028203-RA
AUR62000720	CQ035810	CQ035810			LOC110681970	AUR62017872-RA	CQ002787-RA
AUR62000721	CQ035811	CQ035811			LOC110681970	AUR62017872-RA	CQ028203-RA
AUR62000722	CQ035812	CQ035812			LOC110681970	AUR62003558-RA	CQ002787-RA
AUR62000723	CQ035813	CQ035813			LOC110681970	AUR62003558-RA	CQ028203-RA
AUR62000724	CQ035814	CQ035814			LOC110681970	AUR62017872-RA	CQ002787-RA
AUR62000725	CQ035815	CQ035815			LOC110681970	AUR62017872-RA	CQ028203-RA
AUR62000726	CQ035816	CQ035816			LOC110681971	AUR62003559-RA	CQ002788-RA
AUR62000727	CQ035817	CQ035817			LOC110681972	AUR62003560-RA	CQ002789-RA
AUR62000728	CQ035818	CQ035818			LOC110681972	AUR62003560-RA	CQ002789-RA
AUR62000729	CQ035820	CQ035820			LOC110681973	AUR62013187-RA	CQ007473-RA
AUR62000730	CQ035821	CQ035821			LOC110681974	AUR62003561-RA	CQ002790-RA
AUR62000731	CQ035823	CQ035823			LOC110681975	AUR62003562-RA	CQ002791-RA
AUR62000732	CQ035825, CQ035826	CQ035824, CQ035825, CQ035826			LOC110681976	N/A	CQ002792-RA
AUR62000733	CQ035828	CQ035828			LOC110681977	AUR62003567-RA	CQ002796-RA
AUR62000734	CQ035829	CQ035829			LOC110681978	AUR62003564-RA	CQ002793-RA
AUR62000735	CQ035829				LOC110681978	AUR62003564-RA	CQ002793-RA
AUR62000736	CQ035829				LOC110681978	AUR62003564-RA	CQ002793-RA
AUR62000737	CQ035830	CQ035830			LOC110681979	N/A	N/A
AUR62000738	CQ035831	CQ035831			LOC110681980	AUR62003565-RA	N/A
AUR62000739	CQ035832	CQ035832			LOC110681981	AUR62003568-RA	CQ002797-RA
AUR62000740	CQ035833	CQ035833			LOC110681982	AUR62003571-RA	CQ002801-RA
AUR62000741	CQ035834	CQ035834			LOC110681983	AUR62013186-RA	CQ007472-RA
AUR62000742	CQ035835	CQ035835			LOC110681984	N/A	N/A
AUR62000743	CQ035837	CQ035837			LOC110681984	N/A	N/A
AUR62000744	CQ035838	CQ035838			LOC110681985	AUR62003572-RA	CQ002802-RA
AUR62000745	CQ035839	CQ035839			LOC110681986	AUR62003573-RA	CQ002803-RA
AUR62000749	CQ035842	CQ035842			LOC110681987	AUR62003585-RA	CQ002817-RA
AUR62000750	CQ035843	CQ035843			LOC110681988	AUR62003586-RA	CQ002819-RA
AUR62000751	CQ035844	CQ035844			LOC110681988	AUR62003586-RA	CQ028233-RA
AUR62000752	CQ035846	CQ035846			LOC110681988	AUR62003586-RA	CQ056516-RA
AUR62000753	CQ035847	CQ035847			LOC110681988	AUR62017899-RA	CQ002819-RA
AUR62000754	CQ035848	CQ035848			LOC110681988	AUR62017899-RA	CQ028233-RA
AUR62000755	CQ035849	CQ035849			LOC110681988	AUR62017899-RA	CQ056516-RA
AUR62000756	CQ035850	CQ035850			LOC110681988	AUR62043559-RA	CQ002819-RA
AUR62000757	CQ035851	CQ035851			LOC110681988	AUR62043559-RA	CQ028233-RA
AUR62000758	CQ035852	CQ035852			LOC110681988	AUR62043559-RA	CQ056516-RA
AUR62000759	CQ035853	CQ035853			LOC110681988	AUR62003586-RA	CQ002819-RA
AUR62000760	CQ035857	CQ035857			LOC110681988	AUR62003586-RA	CQ028233-RA
AUR62000761	CQ035858	CQ035858			LOC110681988	AUR62003586-RA	CQ056516-RA
AUR62000762	CQ035859	CQ035859			LOC110681988	AUR62017899-RA	CQ002819-RA
AUR62000763	CQ035860	CQ035860			LOC110681988	AUR62017899-RA	CQ028233-RA
AUR62000764	CQ035861	CQ035861			LOC110681988	AUR62017899-RA	CQ056516-RA
AUR62000765	CQ035862	CQ035862			LOC110681988	AUR62043559-RA	CQ002819-RA
AUR62000766	CQ035863	CQ035863			LOC110681988	AUR62043559-RA	CQ028233-RA
AUR62000767	CQ035864	CQ035864			LOC110681988	AUR62043559-RA	CQ056516-RA
AUR62000768	CQ035865	CQ035865			LOC110681990	AUR62003582-RA	CQ002814-RA
AUR62000769	CQ035866	CQ035866			LOC110681991	N/A	N/A
AUR62000770	CQ035867	CQ035867			LOC110681992	AUR62003584-RA	CQ002816-RA
AUR62000771	CQ035867				LOC110681993	AUR62003576-RA	CQ002806-RA
AUR62000772	CQ035868	CQ035868			LOC110681994	AUR62003581-RA	N/A
AUR62000773	CQ035869	CQ035869			LOC110681995	AUR62003577-RA	CQ002807-RA
AUR62000774	CQ035870	CQ035870			LOC110681996	AUR62003583-RA	CQ002815-RA
AUR62000775	CQ035871	CQ035871			LOC110681997	N/A	N/A
AUR62000776	CQ035872	CQ035872			LOC110681998	N/A	CQ002812-RA
AUR62000777	CQ035874	CQ035874			LOC110681999	AUR62042639-RA	N/A
AUR62000778	CQ035875	CQ035875			LOC110682000	N/A	N/A
AUR62000779	CQ035877	CQ035877			LOC110682000	N/A	N/A
AUR62000780	CQ035877				LOC110682001	AUR62003587-RA	CQ002821-RA
AUR62000781	CQ035877				LOC110682001	AUR62003587-RA	CQ056515-RA
AUR62000782	CQ035878	CQ035878			LOC110682001	AUR62003587-RA	CQ002821-RA
AUR62000783	CQ035879	CQ035879			LOC110682001	AUR62003587-RA	CQ056515-RA
AUR62000784	CQ035880	CQ035880			LOC110682002	AUR62013191-RA	CQ007477-RA
AUR62000785	CQ035881	CQ035881			LOC110682003	AUR62003589-RA	CQ002823-RA
AUR62000786	CQ035883, CQ035882	CQ035882, CQ035883			LOC110682004	AUR62003590-RA	CQ002824-RA
AUR62000787	CQ035885	CQ035885			LOC110682005	AUR62003591-RA	CQ002825-RA
AUR62000788	CQ035886	CQ035886			LOC110682005	AUR62003591-RA	CQ035614-RA
AUR62000789	CQ035887	CQ035887			LOC110682006	AUR62003594-RA	CQ002827-RA
AUR62000790	CQ035889	CQ035889			LOC110682007	AUR62003593-RA	CQ002826-RA
AUR62000791	CQ035890	CQ035890			LOC110682008	AUR62003597-RA	CQ002834-RA
AUR62000792	CQ035891, CQ035892	CQ035891			LOC110682008	AUR62003597-RA	CQ002834-RA
AUR62000793	CQ035891, CQ035892	CQ035892			LOC110682008	AUR62003597-RA	CQ002834-RA
AUR62000794	CQ035893	CQ035893			LOC110682009	AUR62003596-RA	N/A
AUR62000795	CQ035894	CQ035894			LOC110682009	AUR62006465-RA	N/A
AUR62000796	CQ035895	CQ035895			LOC110682009	AUR62041997-RA	N/A
AUR62000797	CQ035896	CQ035896			LOC110682010	AUR62003599-RA	CQ002836-RA
AUR62000798	CQ035897	CQ035897			LOC110682011	AUR62003601-RA	N/A
AUR62000799	CQ035898	CQ035898			LOC110682012	AUR62013193-RA	CQ007478-RA
AUR62000800	CQ035899	CQ035899			LOC110682012	AUR62013193-RA	CQ007478-RA
AUR62000802	CQ035900	CQ035900			LOC110682013	AUR62003603-RA	CQ002840-RA
AUR62000803	CQ035901	CQ035901			LOC110682013	AUR62003603-RA	CQ002840-RA
AUR62000804	CQ035902, CQ035903	CQ035902, CQ035903			LOC110682013	AUR62003603-RA	CQ002840-RA
AUR62000805	CQ035904	CQ035904			LOC110682013	AUR62003603-RA	CQ002840-RA
AUR62000806	CQ035905	CQ035905			LOC110682014	AUR62003604-RA	CQ002841-RA
AUR62000807	CQ035908, CQ035907	CQ035907, CQ035908			LOC110682015	AUR62003606-RA	CQ002844-RA
AUR62000808	CQ035909	CQ035909			LOC110682016	AUR62003605-RA	CQ002843-RA
AUR62000810	CQ035915	CQ035915			LOC110682017	N/A	N/A
AUR62000811	CQ035916	CQ035916			LOC110682018	N/A	CQ002845-RA
AUR62000812	CQ035917	CQ035917			LOC110682019	AUR62003607-RA	CQ002846-RA
AUR62000814	CQ035918	CQ035918			LOC110682020	N/A	CQ002847-RA
AUR62000815	CQ035918				LOC110682021	AUR62003609-RA	CQ002848-RA
AUR62000816	CQ035919	CQ035919			LOC110682021	AUR62003609-RA	CQ028257-RA
AUR62000818	CQ035920	CQ035920			LOC110682021	AUR62017920-RA	CQ002848-RA
AUR62000819	CQ035921	CQ035921			LOC110682021	AUR62017920-RA	CQ028257-RA
AUR62000820	CQ035922	CQ035922			LOC110682022	AUR62003611-RA	CQ002851-RA
AUR62000821	CQ035923	CQ035923			LOC110682023	AUR62003612-RA	CQ002852-RA
AUR62000822	CQ035924, CQ035925, CQ035926	CQ035924, CQ035925, CQ035926			LOC110682024	AUR62003613-RA	CQ002854-RA
AUR62000823	CQ035927	CQ035927			LOC110682025	N/A	N/A
AUR62000824	CQ035928	CQ035928			LOC110682027	AUR62003616-RA	CQ002857-RA
AUR62000825	CQ035929	CQ035929			LOC110682027	AUR62003616-RA	CQ002857-RA
AUR62000826	CQ035931	CQ035931			LOC110682028	AUR62003615-RA	CQ002855-RA
AUR62000827	CQ035933, CQ035934	CQ035933			LOC110682028	AUR62003615-RA	CQ002855-RA
AUR62000828	CQ035933, CQ035934	CQ035934			LOC110682029	N/A	N/A
AUR62000829	CQ035935	CQ035935			LOC110682030	N/A	CQ002860-RA
AUR62000830	CQ035936	CQ035936			LOC110682031	N/A	CQ002864-RA
AUR62000831	CQ035938, CQ035937	CQ035937, CQ035938			LOC110682032	N/A	CQ002863-RA
AUR62000832	CQ035939, CQ035938				LOC110682033	AUR62003619-RA	CQ002865-RA
AUR62000833	CQ035939	CQ035939			LOC110682034	N/A	CQ002274-RA
AUR62000834	CQ035940, CQ035941	CQ035940			LOC110682035	AUR62003622-RA	N/A
AUR62000835	CQ035940, CQ035941	CQ035941			LOC110682035	AUR62003622-RA	N/A
AUR62000837	CQ035945	CQ035945			LOC110682035	AUR62003622-RA	N/A
AUR62000838	CQ035946	CQ035946			LOC110682037	N/A	CQ002867-RA
AUR62000839	CQ035947	CQ035947			LOC110682038	N/A	N/A
AUR62000840	CQ035947				LOC110682039	AUR62003625-RA	CQ002869-RA
AUR62000841	CQ035948	CQ035948			LOC110682040	AUR62003626-RA	CQ002870-RA
AUR62000842	CQ035949	CQ035949			LOC110682040	AUR62003626-RA	CQ002870-RA
AUR62000843	CQ035950	CQ035950			LOC110682041	AUR62003628-RA	CQ002872-RA
AUR62000844	CQ035951	CQ035951			LOC110682041	AUR62017938-RA	CQ002872-RA
AUR62000845	CQ035952	CQ035952			LOC110682041	AUR62003628-RA	CQ002872-RA
AUR62000846	CQ035953	CQ035953			LOC110682041	AUR62017938-RA	CQ002872-RA
AUR62000847	CQ035954	CQ035954			LOC110682042	N/A	CQ002873-RA
AUR62000848	CQ035955	CQ035955			LOC110682043	N/A	N/A
AUR62000849	CQ035956	CQ035956			LOC110682043	N/A	N/A
AUR62000850	CQ035957, CQ035958	CQ035957, CQ035958			LOC110682044	AUR62010193-RA	N/A
AUR62000851	CQ035958				LOC110682044	AUR62013192-RA	N/A
AUR62000852	CQ035961	CQ035961			LOC110682045	N/A	CQ002876-RA
AUR62000853	CQ035963	CQ035963			LOC110682046	AUR62003631-RA	CQ002877-RA
AUR62000854	CQ035964	CQ035964			LOC110682046	AUR62003631-RA	CQ002877-RA
AUR62000855	CQ035969	CQ035969			LOC110682046	AUR62003631-RA	CQ002877-RA
AUR62000856	CQ035970	CQ035970			LOC110682046	AUR62003631-RA	CQ002877-RA
AUR62000857	CQ035971	CQ035971			LOC110682047	AUR62003632-RA	CQ002878-RA
AUR62000858	CQ035972	CQ035972			LOC110682047	AUR62003632-RA	CQ002878-RA
AUR62000859	CQ035973	CQ035973			LOC110682047	AUR62003632-RA	CQ002878-RA
AUR62000860	CQ035974	CQ035974			LOC110682048	N/A	N/A
AUR62000861	CQ035974				LOC110682049	AUR62003633-RA	CQ002879-RA
AUR62000862	CQ035975, CQ035974				LOC110682050	N/A	CQ002880-RA
AUR62000863	CQ035975, CQ035974	CQ035975			LOC110682051	AUR62013194-RA	CQ007479-RA
AUR62000864	CQ035976	CQ035976			LOC110682051	AUR62013194-RA	CQ007479-RA
AUR62000865	CQ035977, CQ035978	CQ035977			LOC110682051	AUR62013194-RA	CQ007479-RA
AUR62000866	CQ035977, CQ035978	CQ035978			LOC110682051	AUR62013194-RA	CQ007479-RA
AUR62000867	CQ035979	CQ035979			LOC110682051	AUR62013194-RA	CQ007479-RA
AUR62000868	CQ035980	CQ035980			LOC110682052	AUR62003634-RA	CQ002881-RA
AUR62000869	CQ035981	CQ035981			LOC110682052	AUR62003634-RA	CQ028282-RA
AUR62000870	CQ035982	CQ035982			LOC110682053	AUR62003635-RA	CQ002882-RA
AUR62000871	CQ035983	CQ035983			LOC110682054	AUR62003636-RA	CQ002883-RA
AUR62000872	CQ035986	CQ035986			LOC110682055	AUR62003637-RA	CQ002884-RA
AUR62000873	CQ035987	CQ035987			LOC110682055	AUR62003637-RA	CQ028285-RA
AUR62000874	CQ035988	CQ035988			LOC110682056	AUR62003638-RA	CQ002885-RA
AUR62000875	CQ035989	CQ035989			LOC110682057	AUR62003639-RA	CQ002886-RA
AUR62000876	CQ035990	CQ035990			LOC110682058	AUR62003640-RA	CQ002888-RA
AUR62000877	CQ035991	CQ035991			LOC110682059	AUR62003641-RA	CQ002889-RA
AUR62000878	CQ035991				LOC110682060	AUR62003642-RA	CQ002890-RA
AUR62000879	CQ035991				LOC110682060	AUR62003642-RA	CQ028290-RA
AUR62000880	CQ035992	CQ035992			LOC110682060	AUR62003642-RA	CQ056571-RA
AUR62000881	CQ035993	CQ035993			LOC110682060	AUR62017952-RA	CQ002890-RA
AUR62000882	CQ035994	CQ035994			LOC110682060	AUR62017952-RA	CQ028290-RA
AUR62000883	CQ035998	CQ035998			LOC110682060	AUR62017952-RA	CQ056571-RA
AUR62000884	CQ035998				LOC110682060	AUR62044023-RA	CQ002890-RA
AUR62000885	CQ035999	CQ035999			LOC110682060	AUR62044023-RA	CQ028290-RA
AUR62000886	CQ036002	CQ036002			LOC110682060	AUR62044023-RA	CQ056571-RA
AUR62000887	CQ036003, CQ036005, CQ036004	CQ036003, CQ036004, CQ036005			LOC110682061	N/A	N/A
AUR62000888	CQ036007, CQ036006, CQ036008	CQ036006, CQ036007			LOC110682062	AUR62003644-RA	CQ002892-RA
AUR62000889	CQ036007, CQ036008	CQ036008			LOC110682062	AUR62003644-RA	CQ002892-RA
AUR62000890	CQ036009	CQ036009			LOC110682063	AUR62003645-RA	CQ002893-RA
AUR62000891	CQ036010	CQ036010			LOC110682064	AUR62003646-RA	CQ002894-RA
AUR62000892	CQ036011	CQ036011			LOC110682064	AUR62003646-RA	CQ002894-RA
AUR62000893	CQ036012	CQ036012			LOC110682064	AUR62003646-RA	CQ002894-RA
AUR62000894	CQ036013	CQ036013			LOC110682064	AUR62003646-RA	CQ002894-RA
AUR62000895	CQ036014	CQ036014			LOC110682065	N/A	N/A
AUR62000897	CQ036015	CQ036015			LOC110682066	N/A	CQ002898-RA
AUR62000898	CQ036016	CQ036016			LOC110682067	AUR62003648-RA	CQ002899-RA
AUR62000899	CQ036017	CQ036017			LOC110682068	N/A	N/A
AUR62000900	CQ036018	CQ036018			LOC110682069	N/A	N/A
AUR62000901	CQ036019	CQ036019			LOC110682070	N/A	N/A
AUR62000902	CQ036020	CQ036020			LOC110682070	N/A	N/A
AUR62000903	CQ036026	CQ036026			LOC110682070	N/A	N/A
AUR62000904	CQ036027	CQ036027, CQ036028			LOC110682070	N/A	N/A
AUR62000905	CQ036029	CQ036029			LOC110682070	N/A	N/A
AUR62000906	CQ036030, CQ036031	CQ036030, CQ036031			LOC110682070	N/A	N/A
AUR62000907	CQ036032	CQ036032			LOC110682070	N/A	N/A
AUR62000908	CQ036033	CQ036033			LOC110682071	AUR62003654-RA	CQ002906-RA
AUR62000909	CQ036034	CQ036034			LOC110682071	AUR62003654-RA	CQ028306-RA
AUR62000910	CQ036041	CQ036041			LOC110682071	AUR62003655-RA	CQ002906-RA
AUR62000911	CQ036043	CQ036043			LOC110682071	AUR62003655-RA	CQ028306-RA
AUR62000912	CQ036044	CQ036044			LOC110682071	AUR62017962-RA	CQ002906-RA
AUR62000913	CQ036045	CQ036045			LOC110682071	AUR62017962-RA	CQ028306-RA
AUR62000914	CQ036046	CQ036046			LOC110682071	AUR62003654-RA	CQ002906-RA
AUR62000915	CQ036047	CQ036047			LOC110682071	AUR62003654-RA	CQ028306-RA
AUR62000916	CQ036048	CQ036048			LOC110682071	AUR62003655-RA	CQ002906-RA
AUR62000917	CQ036049	CQ036049			LOC110682071	AUR62003655-RA	CQ028306-RA
AUR62000918	CQ036049				LOC110682071	AUR62017962-RA	CQ002906-RA
AUR62000919	CQ036050	CQ036050			LOC110682071	AUR62017962-RA	CQ028306-RA
AUR62000920	CQ036051	CQ036051			LOC110682072	AUR62003656-RA	CQ002907-RA
AUR62000921	CQ036055	CQ036055			LOC110682072	AUR62003656-RA	CQ002907-RA
AUR62000922	CQ036055				LOC110682072	AUR62003656-RA	CQ002907-RA
AUR62000923	CQ036055, CQ036056	CQ036056			LOC110682073	AUR62003657-RA	CQ002909-RA
AUR62000924	CQ036057	CQ036057			LOC110682073	AUR62003657-RA	CQ028309-RA
AUR62000925	CQ036058	CQ036058			LOC110682073	AUR62003657-RA	CQ002909-RA
AUR62000926	CQ036059	CQ036059			LOC110682073	AUR62003657-RA	CQ028309-RA
AUR62000927	CQ036060	CQ036060			LOC110682074	AUR62003658-RA	CQ002910-RA
AUR62000928	CQ036061	CQ036061			LOC110682075	AUR62003659-RA	CQ002911-RA
AUR62000929	CQ036062	CQ036062			LOC110682076	AUR62010031-RA	CQ007482-RA
AUR62000930	CQ036064, CQ036063	CQ036063, CQ036064			LOC110682076	AUR62010031-RA	CQ039750-RA
AUR62000931	CQ036065	CQ036065			LOC110682076	AUR62010031-RA	CQ052486-RA
AUR62000932	CQ036067	CQ036067			LOC110682076	AUR62013195-RA	CQ007482-RA
AUR62000933	CQ036070	CQ036070			LOC110682076	AUR62013195-RA	CQ039750-RA
AUR62000934	CQ036071	CQ036071			LOC110682076	AUR62013195-RA	CQ052486-RA
AUR62000935	CQ036073	CQ036073			LOC110682076	AUR62010031-RA	CQ007482-RA
AUR62000936	CQ036074, CQ036075, CQ036076, CQ036077	CQ036074, CQ036075, CQ036076, CQ036077, CQ036078			LOC110682076	AUR62010031-RA	CQ039750-RA
AUR62000937	CQ036079	CQ036079			LOC110682076	AUR62010031-RA	CQ052486-RA
AUR62000938	CQ036083	CQ036083			LOC110682076	AUR62013195-RA	CQ007482-RA
AUR62000939	CQ036084	CQ036084			LOC110682076	AUR62013195-RA	CQ039750-RA
AUR62000940	CQ036085	CQ036085			LOC110682076	AUR62013195-RA	CQ052486-RA
AUR62000941	CQ036086	CQ036086			LOC110682077	AUR62003660-RA	CQ002912-RA
AUR62000942	CQ036091	CQ036091			LOC110682078	AUR62003662-RA	CQ002915-RA
AUR62000943	CQ036092	CQ036092			LOC110682079	AUR62003664-RA	CQ002917-RA
AUR62000944	CQ036093	CQ036093			LOC110682079	AUR62003664-RA	CQ002917-RA
AUR62000945	CQ036094	CQ036094			LOC110682080	N/A	CQ002914-RA
AUR62000946	CQ036095	CQ036095			LOC110682082	N/A	CQ002918-RA
AUR62000947	CQ036097	CQ036096, CQ036097			LOC110682083	AUR62003665-RA	CQ002920-RA
AUR62000948	CQ036098	CQ036098			LOC110682084	AUR62003666-RA	CQ002921-RA
AUR62000949	CQ036099	CQ036099			LOC110682084	AUR62003666-RA	CQ002921-RA
AUR62000950	CQ036100	CQ036100			LOC110682085	AUR62003669-RA	CQ002924-RA
AUR62000951	CQ036101	CQ036101			LOC110682086	AUR62003667-RA	CQ002922-RA
AUR62000952	CQ036102	CQ036102			LOC110682087	AUR62003670-RA	N/A
AUR62000953	CQ036103	CQ036103			LOC110682087	AUR62017979-RA	N/A
AUR62000954	CQ036104	CQ036104			LOC110682087	AUR62003670-RA	N/A
AUR62000955	CQ036105	CQ036105			LOC110682087	AUR62017979-RA	N/A
AUR62000956	CQ036106	CQ036106			LOC110682087	AUR62003670-RA	N/A
AUR62000957	CQ036108, CQ036107	CQ036108			LOC110682087	AUR62017979-RA	N/A
AUR62000958	CQ036107	CQ036107			LOC110682087	AUR62003670-RA	N/A
AUR62000959	CQ036109	CQ036109			LOC110682087	AUR62017979-RA	N/A
AUR62000960	CQ036110	CQ036110			LOC110682087	AUR62003670-RA	N/A
AUR62000961	CQ036111	CQ036111			LOC110682087	AUR62017979-RA	N/A
AUR62000962	CQ036112	CQ036112			LOC110682088	N/A	N/A
AUR62000963	CQ036113	CQ036113			LOC110682089	AUR62013196-RA	CQ007483-RA
AUR62000964	CQ036114	CQ036114			LOC110682091	AUR62003671-RA	CQ002926-RA
AUR62000965	CQ036115	CQ036115			LOC110682092	AUR62003672-RA	CQ002928-RA
AUR62000966	CQ036117	CQ036117			LOC110682093	AUR62003675-RA	CQ002931-RA
AUR62000967	CQ036125, CQ036124	CQ036124, CQ036125			LOC110682094	AUR62003674-RA	CQ002930-RA
AUR62000968	CQ036126	CQ036126			LOC110682095	N/A	CQ002933-RA
AUR62000969	CQ036127				LOC110682096	AUR62003680-RA	CQ002936-RA
AUR62000970	CQ036127	CQ036127			LOC110682097	AUR62003679-RA	CQ002935-RA
AUR62000971	CQ036128	CQ036128			LOC110682098	AUR62003681-RA	N/A
AUR62000972	CQ036129	CQ036129			LOC110682099	AUR62017991-RA	CQ002937-RA
AUR62000973	CQ036130	CQ036130			LOC110682099	AUR62017991-RA	CQ002937-RA
AUR62000974	CQ036131	CQ036131			LOC110682100	AUR62013197-RA	CQ007484-RA
AUR62000975	CQ036133	CQ036133			LOC110682101	AUR62003682-RA	CQ002939-RA
AUR62000976	CQ036134	CQ036134			LOC110682102	AUR62003684-RA	CQ002943-RA
AUR62000977	CQ036135	CQ036135, CQ036136			LOC110682102	AUR62003684-RA	CQ002943-RA
AUR62000978	CQ036137	CQ036137			LOC110682103	AUR62003686-RA	CQ002945-RA
AUR62000979	CQ036138	CQ036138			LOC110682104	AUR62003689-RA	CQ002948-RA
AUR62000980	CQ036139	CQ036139			LOC110682104	AUR62003689-RA	CQ027033-RA
AUR62000981	CQ036141	CQ036141			LOC110682104	AUR62003689-RA	CQ028351-RA
AUR62000982	CQ036143, CQ036144, CQ036142	CQ036142, CQ036143, CQ036144			LOC110682104	AUR62003689-RA	CQ056371-RA
AUR62000983	CQ036146, CQ036145	CQ036146			LOC110682104	AUR62018000-RA	CQ002948-RA
AUR62000984	CQ036145	CQ036145			LOC110682104	AUR62018000-RA	CQ027033-RA
AUR62000985	CQ036147	CQ036147			LOC110682104	AUR62018000-RA	CQ028351-RA
AUR62000986	CQ036149	CQ036149			LOC110682104	AUR62018000-RA	CQ056371-RA
AUR62000987	CQ036150	CQ036150			LOC110682104	AUR62043608-RA	CQ002948-RA
AUR62000988	CQ036151	CQ036151			LOC110682104	AUR62043608-RA	CQ027033-RA
AUR62000989	CQ036151				LOC110682104	AUR62043608-RA	CQ028351-RA
AUR62000990	CQ036154	CQ036154			LOC110682104	AUR62043608-RA	CQ056371-RA
AUR62000991	CQ036156, CQ036157	CQ036156, CQ036157			LOC110682104	AUR62003689-RA	CQ002948-RA
AUR62000992	CQ036159	CQ036159			LOC110682104	AUR62003689-RA	CQ027033-RA
AUR62000993	CQ036160	CQ036160			LOC110682104	AUR62003689-RA	CQ028351-RA
AUR62000994	CQ036162	CQ036162			LOC110682104	AUR62003689-RA	CQ056371-RA
AUR62000995	CQ036163	CQ036163			LOC110682104	AUR62018000-RA	CQ002948-RA
AUR62000996	CQ036166, CQ036165	CQ036165, CQ036166			LOC110682104	AUR62018000-RA	CQ027033-RA
AUR62000997	CQ036168, CQ036167	CQ036167, CQ036168			LOC110682104	AUR62018000-RA	CQ028351-RA
AUR62000998	CQ036170, CQ036169	CQ036169, CQ036170			LOC110682104	AUR62018000-RA	CQ056371-RA
AUR62000999	CQ036171	CQ036171			LOC110682104	AUR62043608-RA	CQ002948-RA
AUR62001000	CQ036171, CQ036172	CQ036172			LOC110682104	AUR62043608-RA	CQ027033-RA
AUR62001001	CQ036173	CQ036173			LOC110682104	AUR62043608-RA	CQ028351-RA
AUR62001002	CQ036176	CQ036176			LOC110682104	AUR62043608-RA	CQ056371-RA
AUR62001003	CQ036178	CQ036178			LOC110682105	AUR62003688-RA	CQ002947-RA
AUR62001004	CQ036179	CQ036179			LOC110682106	N/A	N/A
AUR62001005	CQ036180	CQ036180			LOC110682107	AUR62003690-RA	CQ002949-RA
AUR62001006	CQ036183	CQ036183			LOC110682108	AUR62003691-RA	CQ002950-RA
AUR62001007	CQ036184	CQ036184			LOC110682109	AUR62013198-RA	CQ007485-RA
AUR62001008	CQ036186, CQ036185	CQ036185, CQ036186			LOC110682109	AUR62013198-RA	CQ007485-RA
AUR62001009	CQ036187	CQ036187			LOC110682110	AUR62003692-RA	CQ002951-RA
AUR62001010	CQ036189, CQ036188	CQ036188, CQ036189			LOC110682111	AUR62003693-RA	CQ002952-RA
AUR62001012	CQ036192	CQ036192			LOC110682112	AUR62003695-RA	CQ002956-RA
AUR62001013	CQ036194, CQ036193	CQ036193, CQ036194			LOC110682113	AUR62003698-RA	CQ002958-RA
AUR62001014	CQ036195	CQ036195			LOC110682113	AUR62003698-RA	CQ002960-RA
AUR62001015	CQ036196	CQ036196			LOC110682113	AUR62003698-RA	CQ002958-RA
AUR62001016	CQ036197	CQ036197			LOC110682113	AUR62003698-RA	CQ002960-RA
AUR62001017	CQ036198	CQ036198			LOC110682113	AUR62003698-RA	CQ002958-RA
AUR62001018	CQ036200	CQ036200			LOC110682113	AUR62003698-RA	CQ002960-RA
AUR62001019	CQ036203, CQ036202	CQ036202, CQ036203			LOC110682114	AUR62003699-RA	CQ002959-RA
AUR62001020	CQ036204, CQ036205	CQ036204			LOC110682115	AUR62003701-RA	N/A
AUR62001021	CQ036204, CQ036205	CQ036205			LOC110682115	AUR62003701-RA	N/A
AUR62001022	CQ036207	CQ036207			LOC110682116	AUR62003700-RA	CQ002961-RA
AUR62001023	CQ036208	CQ036208			LOC110682117	N/A	CQ002963-RA
AUR62001024	CQ036209	CQ036209			LOC110682118	AUR62003704-RA	CQ002964-RA
AUR62001025	CQ036210	CQ036210			LOC110682119	AUR62003702-RA	CQ002966-RA
AUR62001026	CQ036211	CQ036211			LOC110682119	AUR62003702-RA	CQ028363-RA
AUR62001027	CQ036212, CQ036213	CQ036212			LOC110682119	AUR62018011-RA	CQ002966-RA
AUR62001028	CQ036213	CQ036213			LOC110682119	AUR62018011-RA	CQ028363-RA
AUR62001029	CQ036214	CQ036214			LOC110682120	AUR62003705-RA	CQ002967-RA
AUR62001031	CQ036216	CQ036216			LOC110682121	AUR62003706-RA	CQ002968-RA
AUR62001032	CQ036216				LOC110682122	AUR62003707-RA	CQ002973-RA
AUR62001033	CQ036217, CQ036218	CQ036217			LOC110682123	AUR62003708-RA	CQ002974-RA
AUR62001034	CQ036218	CQ036218			LOC110682124	AUR62013199-RA	CQ007486-RA
AUR62001035	CQ036219	CQ036219			LOC110682125	N/A	N/A
AUR62001036	CQ036220	CQ036220			LOC110682126	AUR62003710-RA	CQ002977-RA
AUR62001037	CQ036221	CQ036221			LOC110682126	AUR62003710-RA	CQ002977-RA
AUR62001038	CQ036222	CQ036222			LOC110682127	N/A	N/A
AUR62001042	CQ036224	CQ036224			LOC110682128	AUR62003711-RA	CQ002978-RA
AUR62001043	CQ036225	CQ036225			LOC110682129	AUR62003712-RA	CQ002979-RA
AUR62001044	CQ036228	CQ036228			LOC110682130	AUR62003713-RA	CQ002980-RA
AUR62001045	CQ036229	CQ036229			LOC110682131	AUR62003714-RA	CQ002981-RA
AUR62001046	CQ036231, CQ036232, CQ036230	CQ036230, CQ036231, CQ036232			LOC110682133	AUR62003717-RA	CQ002985-RA
AUR62001047	CQ036233	CQ036233			LOC110682133	AUR62003717-RA	CQ002985-RA
AUR62001049	CQ036236	CQ036236			LOC110682134	N/A	CQ007489-RA
AUR62001051	CQ036238	CQ036238			LOC110682135	AUR62003718-RA	CQ002986-RA
AUR62001052	CQ036240, CQ036239	CQ036239, CQ036240			LOC110682135	AUR62003718-RA	CQ002986-RA
AUR62001055	CQ036241	CQ036241			LOC110682136	AUR62003719-RA	CQ002987-RA
AUR62001056	CQ036243	CQ036243			LOC110682137	AUR62003721-RA	CQ002989-RA
AUR62001057	CQ036243				LOC110682137	AUR62003721-RA	CQ002990-RA
AUR62001058	CQ036244	CQ036244			LOC110682137	AUR62003721-RA	CQ002989-RA
AUR62001059	CQ036246	CQ036246			LOC110682137	AUR62003721-RA	CQ002990-RA
AUR62001061	CQ036247	CQ036247			LOC110682138	AUR62003723-RA	CQ002991-RA
AUR62001062	CQ036255, CQ036253, CQ036254	CQ036253, CQ036254, CQ036255			LOC110682139	AUR62003724-RA	CQ002992-RA
AUR62001064	CQ036258, CQ036259, CQ036256, CQ036257	CQ036258, CQ036259			LOC110682140	AUR62003727-RA	CQ002995-RA
AUR62001065	CQ036260	CQ036260			LOC110682140	AUR62003727-RA	CQ002995-RA
AUR62001066	CQ036261	CQ036261			LOC110682140	AUR62003727-RA	CQ002995-RA
AUR62001067	CQ036263, CQ036264	CQ036263, CQ036264			LOC110682140	AUR62003727-RA	CQ002995-RA
AUR62001068	CQ036265	CQ036265			LOC110682140	AUR62003727-RA	CQ002995-RA
AUR62001069	CQ036266	CQ036266			LOC110682140	AUR62003727-RA	CQ002995-RA
AUR62001070	CQ036267	CQ036267			LOC110682141	AUR62013200-RA	CQ007490-RA
AUR62001071	CQ036269, CQ036268	CQ036268			LOC110682142	AUR62003728-RA	CQ002996-RA
AUR62001072	CQ036269, CQ036268	CQ036269			LOC110682143	AUR62003730-RA	CQ002997-RA
AUR62001073	CQ036270	CQ036270			LOC110682143	AUR62003730-RA	CQ002997-RA
AUR62001075	CQ036271	CQ036271			LOC110682144	AUR62003729-RA	N/A
AUR62001076	CQ036272	CQ036272			LOC110682145	N/A	N/A
AUR62001078	CQ036274	CQ036274			LOC110682146	N/A	N/A
AUR62001079	CQ036275	CQ036275			LOC110682146	N/A	N/A
AUR62001080	CQ036276	CQ036276			LOC110682147	AUR62003734-RA	CQ003000-RA
AUR62001081	CQ036277	CQ036277			LOC110682148	AUR62003733-RA	CQ002999-RA
AUR62001082	CQ036278	CQ036278			LOC110682148	AUR62003733-RA	CQ028407-RA
AUR62001083	CQ036279	CQ036279			LOC110682149	N/A	N/A
AUR62001084	CQ036279, CQ036280	CQ036280			LOC110682150	AUR62003736-RA	CQ003002-RA
AUR62001085	CQ042057	CQ042057			LOC110682151	N/A	N/A
AUR62001086	CQ042056	CQ042056			LOC110682152	AUR62003737-RA	CQ003003-RA
AUR62001087	CQ042055	CQ042055			LOC110682152	AUR62003737-RA	CQ003003-RA
AUR62001088	CQ042054	CQ042054			LOC110682153	AUR62003738-RA	CQ003004-RA
AUR62001089	CQ042053	CQ042053			LOC110682155	AUR62003739-RA	CQ003005-RA
AUR62001090	CQ042052	CQ042052			LOC110682156	N/A	N/A
AUR62001091	CQ042051	CQ042051			LOC110682157	AUR62003741-RA	CQ003007-RA
AUR62001092	CQ042050	CQ042050			LOC110682157	AUR62003741-RA	CQ003007-RB
AUR62001093	CQ042049, CQ042047, CQ042048	CQ042047, CQ042049			LOC110682157	AUR62003741-RA	CQ003007-RC
AUR62001094	CQ042045	CQ042045			LOC110682157	AUR62003741-RA	CQ003007-RD
AUR62001095	CQ042044	CQ042044			LOC110682157	AUR62003741-RA	CQ003007-RE
AUR62001096	CQ042044				LOC110682157	AUR62003741-RA	CQ003007-RF
AUR62001097	CQ042043, CQ042042, CQ042040, CQ042041	CQ042040, CQ042041, CQ042042, CQ042043			LOC110682158	AUR62003742-RA	CQ003008-RA
AUR62001098	CQ042039	CQ042039			LOC110682159	N/A	CQ007497-RA
AUR62001099	CQ042038, CQ042037	CQ042037, CQ042038			LOC110682160	AUR62002052-RA	CQ003009-RA
AUR62001100	CQ042036	CQ042036			LOC110682160	AUR62002052-RA	CQ028420-RA
AUR62001101	CQ042035	CQ042035			LOC110682160	AUR62003743-RA	CQ003009-RA
AUR62001102	CQ042034	CQ042034			LOC110682160	AUR62003743-RA	CQ028420-RA
AUR62001103	CQ042033	CQ042033			LOC110682160	AUR62002052-RA	CQ003009-RA
AUR62001104	CQ042031	CQ042031			LOC110682160	AUR62002052-RA	CQ028420-RA
AUR62001105	CQ042030	CQ042030			LOC110682160	AUR62003743-RA	CQ003009-RA
AUR62001106	CQ042029	CQ042029			LOC110682160	AUR62003743-RA	CQ028420-RA
AUR62001107	CQ042028	CQ042028			LOC110682162	AUR62003744-RA	CQ003010-RA
AUR62001108	CQ042027	CQ042027			LOC110682162	AUR62003744-RA	CQ003010-RA
AUR62001109	CQ042026	CQ042026			LOC110682163	AUR62003745-RA	CQ003011-RA
AUR62001110	CQ042025	CQ042025			LOC110682164	AUR62003746-RA	N/A
AUR62001111	CQ042024	CQ042024			LOC110682165	AUR62003747-RA	CQ003012-RA
AUR62001112	CQ042023	CQ042023			LOC110682166	AUR62003748-RA	CQ003013-RA
AUR62001113	CQ042022	CQ042022			LOC110682166	AUR62003748-RA	CQ003013-RA
AUR62001114	CQ042021	CQ042021			LOC110682166	AUR62003748-RA	CQ003013-RA
AUR62001116	CQ042020	CQ042020			LOC110682166	AUR62003748-RA	CQ003013-RA
AUR62001117	CQ042019	CQ042019			LOC110682167	AUR62013209-RA	N/A
AUR62001118	CQ042018	CQ042018			LOC110682168	AUR62003749-RA	CQ003015-RA
AUR62001119	CQ042017	CQ042017			LOC110682168	AUR62003749-RA	CQ003015-RA
AUR62001120	CQ042016	CQ042016			LOC110682168	AUR62003749-RA	CQ003015-RA
AUR62001121	CQ042013				LOC110682169	N/A	CQ003016-RA
AUR62001122	CQ042013				LOC110682170	AUR62003752-RA	CQ003018-RA
AUR62001123	CQ042014, CQ042013	CQ042014			LOC110682170	AUR62003752-RA	CQ028431-RA
AUR62001124	CQ042013	CQ042013			LOC110682170	AUR62003752-RA	CQ003018-RA
AUR62001125	CQ042012, CQ042013	CQ042012			LOC110682170	AUR62003752-RA	CQ028431-RA
AUR62001126	CQ042011	CQ042011			LOC110682171	AUR62003751-RA	CQ003017-RA
AUR62001127	CQ042010	CQ042010			LOC110682172	AUR62003753-RA	CQ003020-RA
AUR62001128	CQ042009	CQ042009			LOC110682172	AUR62003753-RA	CQ003020-RA
AUR62001129	CQ042008	CQ042008			LOC110682172	AUR62003753-RA	CQ003020-RA
AUR62001130	CQ042007	CQ042007			LOC110682173	AUR62003756-RA	CQ003021-RA
AUR62001131	CQ042006	CQ042006			LOC110682174	AUR62003757-RA	CQ003022-RA
AUR62001132	CQ042004	CQ042004			LOC110682175	N/A	N/A
AUR62001133	CQ042000	CQ042000			LOC110682176	AUR62003758-RA	N/A
AUR62001134	CQ041999	CQ041999			LOC110682177	AUR62003760-RA	CQ003025-RA
AUR62001135	CQ041997	CQ041997			LOC110682178	AUR62003759-RA	CQ003024-RA
AUR62001136	CQ041996	CQ041996			LOC110682179	AUR62003762-RA	CQ003027-RA
AUR62001137	CQ041995	CQ041995			LOC110682180	AUR62003761-RA	CQ003026-RA
AUR62001138	CQ041994	CQ041994			LOC110682180	AUR62003761-RA	CQ003026-RA
AUR62001139	CQ041993	CQ041993			LOC110682181	AUR62003763-RA	CQ003028-RA
AUR62001140	CQ041990	CQ041990			LOC110682182	AUR62003764-RA	CQ003029-RA
AUR62001141	CQ041990				LOC110682183	N/A	CQ003030-RA
AUR62001142	CQ041989	CQ041989			LOC110682184	AUR62013212-RA	CQ007505-RA
AUR62001143	CQ041986, CQ041985	CQ041985, CQ041986			LOC110682185	N/A	N/A
AUR62001144	CQ041984	CQ041984			LOC110682185	N/A	N/A
AUR62001145	CQ041981	CQ041981			LOC110682185	N/A	N/A
AUR62001146	CQ041980	CQ041980			LOC110682186	AUR62003767-RA	CQ003032-RA
AUR62001147	CQ041978	CQ041978			LOC110682188	AUR62003772-RA	CQ003038-RA
AUR62001148	CQ041978				LOC110682189	AUR62003771-RA	CQ003037-RA
AUR62001149	CQ041977, CQ041978	CQ041977			LOC110682191	AUR62003775-RA	CQ003042-RA
AUR62001150	CQ041976	CQ041976			LOC110682191	AUR62003775-RA	CQ003042-RA
AUR62001151	CQ041974, CQ041975	CQ041975			LOC110682192	AUR62003776-RA	CQ003043-RA
AUR62001152	CQ041974				LOC110682193	AUR62013213-RA	CQ007506-RA
AUR62001153	CQ041974	CQ041974			LOC110682194	AUR62003778-RA	CQ003045-RA
AUR62001154	CQ041973	CQ041973			LOC110682196	AUR62003780-RA	CQ003047-RA
AUR62001155	CQ041972	CQ041972			LOC110682197	AUR62003781-RA	CQ003048-RA
AUR62001156	CQ041970, CQ041971	CQ041971			LOC110682198	AUR62003782-RA	CQ003049-RA
AUR62001157	CQ041970	CQ041970			LOC110682198	AUR62003782-RA	CQ003049-RA
AUR62001158	CQ041967, CQ041968	CQ041967, CQ041968			LOC110682198	AUR62003782-RA	CQ003049-RA
AUR62001159	CQ041966	CQ041966			LOC110682199	AUR62003784-RA	CQ003051-RA
AUR62001160	CQ041964	CQ041964			LOC110682199	AUR62003784-RA	CQ003051-RA
AUR62001161	CQ041963	CQ041963			LOC110682200	AUR62003785-RA	CQ003052-RA
AUR62001162	CQ041962, CQ041961	CQ041961, CQ041962			LOC110682201	AUR62003786-RA	CQ003054-RA
AUR62001163	CQ041960	CQ041960			LOC110682202	AUR62003787-RA	N/A
AUR62001164	CQ041959	CQ041959			LOC110682203	N/A	N/A
AUR62001165	CQ041958	CQ041958			LOC110682204	N/A	N/A
AUR62001166	CQ041957	CQ041957			LOC110682205	AUR62003790-RA	CQ003057-RA
AUR62001167	CQ041956	CQ041956			LOC110682206	AUR62003789-RA	CQ003056-RA
AUR62001168	CQ041954	CQ041954			LOC110682207	AUR62002011-RA	CQ003058-RA
AUR62001169	CQ041953	CQ041953			LOC110682207	AUR62003791-RA	CQ003058-RA
AUR62001171	CQ041950	CQ041950			LOC110682207	AUR62002011-RA	CQ003058-RA
AUR62001172	CQ041949				LOC110682207	AUR62003791-RA	CQ003058-RA
AUR62001173	CQ041949	CQ041949			LOC110682208	AUR62003792-RA	CQ003060-RA
AUR62001174	CQ041948	CQ041948			LOC110682209	AUR62003793-RA	CQ003061-RA
AUR62001175	CQ041947	CQ041947			LOC110682210	AUR62003795-RA	CQ003063-RA
AUR62001176	CQ041946	CQ041946			LOC110682211	AUR62003794-RA	CQ003062-RA
AUR62001177	CQ041945	CQ041945			LOC110682212	AUR62003796-RA	CQ003064-RA
AUR62001178	CQ041944	CQ041944			LOC110682213	AUR62003797-RA	CQ003065-RA
AUR62001179	CQ041943, CQ041942	CQ041942, CQ041943			LOC110682214	AUR62003799-RA	CQ003067-RA
AUR62001180	CQ041941	CQ041941			LOC110682215	AUR62010219-RA	CQ007510-RA
AUR62001181	CQ041940	CQ041940			LOC110682215	AUR62013215-RA	CQ007510-RA
AUR62001182	CQ041938	CQ041938			LOC110682216	AUR62003798-RA	CQ003066-RA
AUR62001183	CQ041936	CQ041936			LOC110682217	AUR62003800-RA	CQ003068-RA
AUR62001184	CQ041935	CQ041935			LOC110682217	AUR62003800-RA	CQ003068-RA
AUR62001185	CQ041933	CQ041933			LOC110682218	N/A	N/A
AUR62001186	CQ041932	CQ041932			LOC110682219	AUR62003803-RA	CQ003072-RA
AUR62001187	CQ041930	CQ041930			LOC110682220	AUR62003804-RA	CQ003073-RA
AUR62001188	CQ041929	CQ041929			LOC110682222	AUR62003807-RA	N/A
AUR62001189	CQ041928	CQ041928			LOC110682223	AUR62003809-RA	CQ003075-RA
AUR62001190	CQ041925	CQ041925			LOC110682223	AUR62003809-RA	CQ003075-RA
AUR62001191	CQ041924	CQ041924			LOC110682224	AUR62013217-RA	CQ007511-RA
AUR62001193	CQ041923	CQ041923			LOC110682225	AUR62003810-RA	CQ003077-RA
AUR62001194	CQ041922	CQ041922			LOC110682226	AUR62003812-RA	CQ003079-RA
AUR62001195	CQ041921	CQ041921			LOC110682226	AUR62003812-RA	CQ003079-RA
AUR62001196	CQ041920	CQ041920			LOC110682226	AUR62003812-RA	CQ003079-RA
AUR62001197	CQ041919	CQ041919			LOC110682227	AUR62003811-RA	CQ003078-RA
AUR62001198	CQ041916	CQ041916			LOC110682228	AUR62003814-RA	CQ003082-RA
AUR62001199	CQ041915	CQ041915			LOC110682229	N/A	CQ003085-RA
AUR62001201	CQ041914	CQ041914			LOC110682230	AUR62003816-RA	N/A
AUR62001202	CQ041912	CQ041912			LOC110682231	AUR62003818-RA	CQ003090-RA
AUR62001203	CQ041911	CQ041911			LOC110682231	AUR62003818-RA	CQ003093-RA
AUR62001204	CQ041910	CQ041910			LOC110682231	AUR62003818-RA	CQ003090-RA
AUR62001205	CQ041909	CQ041909			LOC110682231	AUR62003818-RA	CQ003093-RA
AUR62001206	CQ041908	CQ041908			LOC110682232	N/A	CQ003091-RA
AUR62001207	CQ041907	CQ041907			LOC110682232	N/A	CQ003091-RA
AUR62001208	CQ041906	CQ041906			LOC110682232	N/A	CQ003091-RA
AUR62001209	CQ041904, CQ041905	CQ041905			LOC110682232	N/A	CQ003091-RA
AUR62001210	CQ041904	CQ041904			LOC110682232	N/A	CQ003091-RA
AUR62001211	CQ041903	CQ041903			LOC110682232	N/A	CQ003091-RA
AUR62001212	CQ041902	CQ041902			LOC110682232	N/A	CQ003091-RA
AUR62001213	CQ041901	CQ041901			LOC110682232	N/A	CQ003091-RA
AUR62001214	CQ041899	CQ041899			LOC110682232	N/A	CQ003091-RA
AUR62001216	CQ041898	CQ041898			LOC110682233	AUR62013216-RA	N/A
AUR62001217	CQ041897	CQ041897			LOC110682234	AUR62003817-RA	CQ003089-RA
AUR62001218	CQ041896	CQ041896			LOC110682235	AUR62003822-RA	CQ003096-RA
AUR62001219	CQ041895	CQ041895			LOC110682235	AUR62003822-RA	CQ028505-RA
AUR62001220	CQ041894	CQ041894			LOC110682235	AUR62003822-RA	CQ003096-RA
AUR62001221	CQ041894				LOC110682235	AUR62003822-RA	CQ028505-RA
AUR62001222	CQ041893	CQ041893			LOC110682236	AUR62003820-RA	CQ003094-RA
AUR62001223	CQ041893				LOC110682237	AUR62003821-RA	N/A
AUR62001224	CQ041892	CQ041892			LOC110682238	AUR62003823-RA	CQ003097-RA
AUR62001225	CQ041890, CQ041891	CQ041891			LOC110682239	AUR62003824-RA	CQ003098-RA
AUR62001226	CQ041890	CQ041890			LOC110682240	AUR62003825-RA	CQ003099-RA
AUR62001227	CQ041889	CQ041889			LOC110682241	AUR62003826-RA	CQ003100-RA
AUR62001228	CQ041888	CQ041888			LOC110682242	AUR62003827-RA	CQ003101-RA
AUR62001229	CQ041887	CQ041887			LOC110682243	N/A	CQ003102-RA
AUR62001230	CQ041886	CQ041886			LOC110682244	AUR62003828-RA	CQ003103-RA
AUR62001231	CQ041885	CQ041885			LOC110682245	AUR62003829-RA	N/A
AUR62001232	CQ041884	CQ041884			LOC110682245	AUR62003829-RA	N/A
AUR62001233	CQ041881, CQ041883	CQ041883			LOC110682245	AUR62003829-RA	N/A
AUR62001234	CQ041881	CQ041881			LOC110682245	AUR62003829-RA	N/A
AUR62001235	CQ041880	CQ041880			LOC110682245	AUR62003829-RA	N/A
AUR62001236	CQ041873, CQ041874, CQ041875	CQ041873			LOC110682245	AUR62003829-RA	N/A
AUR62001238	CQ041870	CQ041870, CQ041871			LOC110682245	AUR62003829-RA	N/A
AUR62001239	CQ041869	CQ041869			LOC110682246	AUR62003830-RA	CQ003107-RA
AUR62001240	CQ041868	CQ041868			LOC110682246	AUR62003830-RA	CQ025562-RA
AUR62001241	CQ041867	CQ041867			LOC110682247	AUR62003831-RA	CQ003108-RA
AUR62001244	CQ041866	CQ041866			LOC110682248	AUR62003832-RA	CQ003109-RA
AUR62001245	CQ041865	CQ041865			LOC110682249	AUR62001970-RA	CQ003110-RA
AUR62001247	CQ041863	CQ041863			LOC110682249	AUR62003833-RA	CQ003110-RA
AUR62001248	CQ041861	CQ041861			LOC110682250	AUR62003835-RA	CQ003112-RA
AUR62001249	CQ041860	CQ041860			LOC110682250	AUR62003835-RA	CQ003112-RA
AUR62001250	CQ041859	CQ041859			LOC110682250	AUR62003835-RA	CQ003112-RA
AUR62001251	CQ041857, CQ041858	CQ041858			LOC110682251	AUR62002862-RA	CQ000992-RA
AUR62001252	CQ041857, CQ041858	CQ041857			LOC110682251	AUR62002862-RA	CQ001237-RA
AUR62001253	CQ041856	CQ041856			LOC110682251	AUR62002862-RA	CQ001305-RA
AUR62001254	CQ041855	CQ041855			LOC110682251	AUR62002862-RA	CQ001967-RA
AUR62001255	CQ041852, CQ041854, CQ041853	CQ041852, CQ041853, CQ041854			LOC110682251	AUR62002862-RA	CQ002106-RA
AUR62001256	CQ041850	CQ041850			LOC110682251	AUR62002862-RA	CQ004954-RA
AUR62001257	CQ041849	CQ041849			LOC110682251	AUR62002862-RA	CQ012042-RA
AUR62001258	CQ041848	CQ041848			LOC110682251	AUR62002862-RA	CQ021675-RA
AUR62001259	CQ041847	CQ041847			LOC110682251	AUR62002862-RA	CQ023505-RA
AUR62001260	CQ041845	CQ041845			LOC110682251	AUR62002862-RA	CQ023953-RA
AUR62001261	CQ041844	CQ041844			LOC110682251	AUR62002862-RA	CQ034064-RA
AUR62001262	CQ041843	CQ041843			LOC110682251	AUR62002862-RA	CQ034217-RA
AUR62001263	CQ041842	CQ041842			LOC110682251	AUR62003025-RA	CQ000992-RA
AUR62001264	CQ041841	CQ041841			LOC110682251	AUR62003025-RA	CQ001237-RA
AUR62001265	CQ041840	CQ041840			LOC110682251	AUR62003025-RA	CQ001305-RA
AUR62001266	CQ041839	CQ041839			LOC110682251	AUR62003025-RA	CQ001967-RA
AUR62001267	CQ041836, CQ041838, CQ041837	CQ041836, CQ041837, CQ041838			LOC110682251	AUR62003025-RA	CQ002106-RA
AUR62001268	CQ041835	CQ041835			LOC110682251	AUR62003025-RA	CQ004954-RA
AUR62001269	CQ041834	CQ041834			LOC110682251	AUR62003025-RA	CQ012042-RA
AUR62001270	CQ041833	CQ041833			LOC110682251	AUR62003025-RA	CQ021675-RA
AUR62001271	CQ041830, CQ041832, CQ041831	CQ041830, CQ041831, CQ041832			LOC110682251	AUR62003025-RA	CQ023505-RA
AUR62001272	CQ041829	CQ041829			LOC110682251	AUR62003025-RA	CQ023953-RA
AUR62001273	CQ041828	CQ041828			LOC110682251	AUR62003025-RA	CQ034064-RA
AUR62001274	CQ041827	CQ041827			LOC110682251	AUR62003025-RA	CQ034217-RA
AUR62001275	CQ041826	CQ041826			LOC110682252	AUR62013218-RA	CQ007513-RA
AUR62001276	CQ041825	CQ041825			LOC110682253	AUR62003837-RA	N/A
AUR62001277	CQ041824	CQ041824			LOC110682253	AUR62003837-RA	N/A
AUR62001278	CQ041823	CQ041823			LOC110682254	AUR62003838-RA	CQ003114-RA
AUR62001279	CQ041822	CQ041822			LOC110682255	AUR62003839-RA	N/A
AUR62001280	CQ041821	CQ041821			LOC110682256	N/A	CQ003116-RA
AUR62001281	CQ041820	CQ041820			LOC110682256	N/A	CQ028523-RA
AUR62001282	CQ041819	CQ041819			LOC110682257	N/A	N/A
AUR62001283	CQ041818	CQ041818			LOC110682258	AUR62003841-RA	CQ003118-RA
AUR62001284	CQ041816, CQ041817	CQ041817			LOC110682259	AUR62003842-RA	CQ003119-RA
AUR62001285	CQ041816	CQ041816			LOC110682260	AUR62003843-RA	CQ003120-RA
AUR62001286	CQ041815	CQ041815			LOC110682260	AUR62003843-RA	CQ003120-RA
AUR62001287	CQ041813, CQ041814	CQ041814			LOC110682260	AUR62003843-RA	CQ003120-RA
AUR62001288	CQ041813, CQ041814	CQ041813			LOC110682261	AUR62013220-RA	N/A
AUR62001289	CQ041811	CQ041811			LOC110682261	AUR62013220-RA	N/A
AUR62001290	CQ041810	CQ041810			LOC110682262	N/A	CQ003121-RA
AUR62001291	CQ041809	CQ041809			LOC110682262	N/A	CQ003121-RA
AUR62001292	CQ041808	CQ041808			LOC110682262	N/A	CQ003121-RA
AUR62001293	CQ041807	CQ041807			LOC110682263	AUR62003846-RA	CQ003123-RA
AUR62001294	CQ041806	CQ041806			LOC110682264	AUR62003845-RA	CQ003122-RA
AUR62001295	CQ041805	CQ041805			LOC110682265	AUR62003847-RA	CQ003124-RA
AUR62001296	CQ041804	CQ041804			LOC110682266	AUR62003848-RA	N/A
AUR62001297	CQ041803	CQ041803			LOC110682266	AUR62003848-RA	N/A
AUR62001298	CQ041802	CQ041802			LOC110682267	N/A	N/A
AUR62001299	CQ041801	CQ041801			LOC110682267	N/A	N/A
AUR62001300	CQ041798	CQ041798			LOC110682268	N/A	N/A
AUR62001301	CQ041796	CQ041796			LOC110682268	N/A	N/A
AUR62001302	CQ041795	CQ041795			LOC110682268	N/A	N/A
AUR62001303	CQ041793, CQ041794	CQ041793, CQ041794			LOC110682268	N/A	N/A
AUR62001304	CQ041792	CQ041792			LOC110682269	N/A	CQ003125-RA
AUR62001305	CQ041790, CQ041791	CQ041791			LOC110682270	N/A	N/A
AUR62001306	CQ041790, CQ041791	CQ041790			LOC110682272	AUR62013219-RA	CQ007514-RA
AUR62001307	CQ041789	CQ041789			LOC110682272	AUR62013219-RA	CQ007514-RA
AUR62001308	CQ041788	CQ041788			LOC110682273	N/A	N/A
AUR62001309	CQ041787	CQ041787			LOC110682274	AUR62003851-RA	CQ003130-RA
AUR62001310	CQ041786	CQ041786			LOC110682275	AUR62003852-RA	CQ003131-RA
AUR62001311	CQ041785, CQ041784	CQ041784, CQ041785			LOC110682275	AUR62003852-RA	CQ003131-RA
AUR62001313	CQ041782				LOC110682276	AUR62003853-RA	CQ003132-RA
AUR62001314	CQ041782	CQ041782			LOC110682276	AUR62003853-RA	CQ003132-RA
AUR62001315	CQ041778, CQ041781, CQ041779, CQ041777, CQ041780	CQ041777, CQ041778, CQ041779, CQ041780, CQ041781			LOC110682276	AUR62003853-RA	CQ003132-RA
AUR62001317	CQ041774	CQ041774			LOC110682277	AUR62003854-RA	CQ003133-RA
AUR62001318	CQ041773	CQ041773			LOC110682277	AUR62003854-RA	CQ003133-RA
AUR62001319	CQ041771, CQ041770, CQ041772	CQ041770, CQ041771, CQ041772			LOC110682277	AUR62003854-RA	CQ003133-RA
AUR62001320	CQ041769	CQ041769			LOC110682278	AUR62003855-RA	CQ003134-RA
AUR62001321	CQ041768	CQ041768			LOC110682278	AUR62013383-RA	CQ003134-RA
AUR62001322	CQ041767	CQ041767			LOC110682278	AUR62039591-RA	CQ003134-RA
AUR62001323	CQ041764	CQ041764			LOC110682279	AUR62001951-RA	CQ003137-RA
AUR62001324	CQ041762	CQ041762			LOC110682279	AUR62001951-RA	CQ003138-RA
AUR62001325	CQ041763, CQ041762	CQ041763			LOC110682279	AUR62001951-RA	CQ028543-RA
AUR62001326	CQ041760	CQ041760			LOC110682279	AUR62003856-RA	CQ003137-RA
AUR62001327	CQ041761, CQ041760	CQ041761			LOC110682279	AUR62003856-RA	CQ003138-RA
AUR62001328	CQ041759	CQ041759			LOC110682279	AUR62003856-RA	CQ028543-RA
AUR62001329	CQ041758	CQ041758			LOC110682281	AUR62003857-RA	CQ003141-RA
AUR62001330	CQ041757	CQ041757			LOC110682282	AUR62003858-RA	N/A
AUR62001331	CQ041756	CQ041756			LOC110682282	AUR62003858-RA	N/A
AUR62001332	CQ041755	CQ041755			LOC110682284	AUR62003860-RA	N/A
AUR62001333	CQ041753	CQ041753			LOC110682285	AUR62013221-RA	CQ007515-RA
AUR62001334	CQ041752	CQ041752			LOC110682285	AUR62013221-RA	CQ007515-RA
AUR62001335	CQ041751	CQ041751			LOC110682285	AUR62013221-RA	CQ007515-RA
AUR62001336	CQ041750	CQ041750			LOC110682286	AUR62001948-RA	CQ003144-RA
AUR62001337	CQ041749	CQ041749			LOC110682286	AUR62003859-RA	CQ003144-RA
AUR62001338	CQ041747	CQ041747			LOC110682287	N/A	CQ003146-RA
AUR62001339	CQ041748, CQ041747	CQ041748			LOC110682288	AUR62003861-RA	CQ003148-RA
AUR62001340	CQ041746	CQ041746			LOC110682289	AUR62003864-RA	CQ003150-RA
AUR62001341	CQ041745	CQ041745			LOC110682290	AUR62003865-RA	CQ003151-RA
AUR62001342	CQ041744	CQ041744			LOC110682291	N/A	N/A
AUR62001343	CQ041743	CQ041743			LOC110682292	AUR62003866-RA	N/A
AUR62001344	CQ041742	CQ041742			LOC110682292	AUR62003866-RA	N/A
AUR62001345	CQ041741	CQ041741			LOC110682293	AUR62003867-RA	CQ003152-RA
AUR62001346	CQ041740	CQ041740			LOC110682294	AUR62003869-RA	CQ028554-RA
AUR62001347	CQ041738	CQ041738			LOC110682295	AUR62003868-RA	CQ003153-RA
AUR62001348	CQ041737	CQ041737			LOC110682296	AUR62003873-RA	CQ003157-RA
AUR62001349	CQ041732, CQ041731	CQ041731, CQ041732			LOC110682296	AUR62003873-RA	CQ003157-RA
AUR62001350	CQ041727, CQ041728	CQ041728			LOC110682297	N/A	N/A
AUR62001351	CQ041727, CQ041728	CQ041727			LOC110682298	AUR62003874-RA	CQ003159-RA
AUR62001352	CQ041726	CQ041726			LOC110682298	AUR62003874-RA	CQ003159-RA
AUR62001353	CQ041725	CQ041725			LOC110682298	AUR62003874-RA	CQ003159-RA
AUR62001354	CQ041724	CQ041724			LOC110682299	AUR62003875-RA	CQ003160-RA
AUR62001355	CQ041723	CQ041723			LOC110682300	AUR62001934-RA	N/A
AUR62001356	CQ041722, CQ041721	CQ041721, CQ041722			LOC110682300	AUR62003877-RA	N/A
AUR62001357	CQ041720	CQ041720			LOC110682301	N/A	CQ003163-RA
AUR62001358	CQ041719	CQ041719			LOC110682302	AUR62003878-RA	CQ003164-RA
AUR62001359	CQ041717, CQ041718	CQ041718			LOC110682303	AUR62003879-RA	CQ003165-RA
AUR62001360	CQ041717, CQ041718	CQ041717			LOC110682304	AUR62003880-RA	CQ003166-RA
AUR62001361	CQ041716	CQ041716			LOC110682305	AUR62003882-RA	CQ003168-RA
AUR62001362	CQ041714	CQ041714			LOC110682306	AUR62013222-RA	CQ007517-RA
AUR62001363	CQ041713	CQ041713			LOC110682307	AUR62003883-RA	CQ003169-RA
AUR62001364	CQ041712	CQ041712			LOC110682308	AUR62003884-RA	CQ003170-RA
AUR62001365	CQ041711	CQ041711			LOC110682308	AUR62003884-RA	CQ003170-RA
AUR62001366	CQ041710	CQ041710			LOC110682309	AUR62003885-RA	CQ003171-RA
AUR62001367	CQ041709	CQ041709			LOC110682310	AUR62003887-RA	CQ003172-RA
AUR62001368	CQ041708	CQ041708			LOC110682311	AUR62003886-RA	N/A
AUR62001369	CQ041707	CQ041707			LOC110682312	N/A	N/A
AUR62001370	CQ041706	CQ041706			LOC110682313	AUR62003888-RA	CQ003175-RA
AUR62001371	CQ041705	CQ041705			LOC110682314	AUR62003892-RA	CQ003182-RA
AUR62001372	CQ041704, CQ041705	CQ041704			LOC110682315	AUR62003891-RA	CQ003181-RA
AUR62001373	CQ041700	CQ041700			LOC110682316	N/A	N/A
AUR62001374	CQ041701, CQ041700	CQ041701			LOC110682316	N/A	N/A
AUR62001375	CQ041699	CQ041699			LOC110682317	AUR62003889-RA	CQ003177-RA
AUR62001376	CQ041698	CQ041698			LOC110682318	AUR62001918-RA	CQ003180-RA
AUR62001377	CQ041697	CQ041697			LOC110682318	AUR62001918-RA	CQ028581-RA
AUR62001378	CQ041696	CQ041696			LOC110682318	AUR62003890-RA	CQ003180-RA
AUR62001379	CQ041691	CQ041691			LOC110682318	AUR62003890-RA	CQ028581-RA
AUR62001380	CQ041690	CQ041690			LOC110682319	AUR62003893-RA	CQ003183-RA
AUR62001381	CQ041689	CQ041689			LOC110682320	AUR62003895-RA	CQ003184-RA
AUR62001382	CQ041688	CQ041688			LOC110682320	AUR62003895-RA	CQ003184-RA
AUR62001383	CQ041687	CQ041687			LOC110682320	AUR62003895-RA	CQ003184-RA
AUR62001384	CQ041686	CQ041686			LOC110682320	AUR62003895-RA	CQ003184-RA
AUR62001385	CQ041683, CQ041684, CQ041685	CQ041683, CQ041684, CQ041685			LOC110682321	AUR62003896-RA	CQ003185-RA
AUR62001386	CQ041682	CQ041682			LOC110682322	AUR62003897-RA	CQ003186-RA
AUR62001387	CQ041681	CQ041681			LOC110682323	AUR62003899-RA	CQ003188-RA
AUR62001388	CQ041680	CQ041680			LOC110682324	AUR62003898-RA	CQ003187-RA
AUR62001389	CQ041679				LOC110682325	AUR62003906-RA	CQ003196-RA
AUR62001390	CQ041679	CQ041679			LOC110682325	AUR62003906-RA	CQ003196-RA
AUR62001391	CQ041678	CQ041678			LOC110682326	AUR62003909-RA	CQ003199-RA
AUR62001394	CQ041677	CQ041677			LOC110682326	AUR62003909-RA	CQ003199-RA
AUR62001395	CQ041676, CQ041675	CQ041675, CQ041676			LOC110682327	AUR62003910-RA	CQ003200-RA
AUR62001396	CQ041673	CQ041673			LOC110682327	AUR62003910-RA	CQ003200-RA
AUR62001397	CQ041672	CQ041672			LOC110682327	AUR62003910-RA	CQ003200-RA
AUR62001398	CQ041671	CQ041671			LOC110682327	AUR62003910-RA	CQ003200-RA
AUR62001399	CQ041669	CQ041669			LOC110682328	AUR62013225-RA	CQ007519-RA
AUR62001400	CQ041667	CQ041667			LOC110682329	AUR62001901-RA	CQ003201-RA
AUR62001401	CQ041666	CQ041666			LOC110682329	AUR62003911-RA	CQ003201-RA
AUR62001402	CQ041665	CQ041665			LOC110682330	AUR62003912-RA	CQ003202-RA
AUR62001403	CQ041663, CQ041664	CQ041663, CQ041664			LOC110682331	AUR62003913-RA	CQ003203-RA
AUR62001404	CQ041662	CQ041662			LOC110682332	AUR62003914-RA	CQ003204-RA
AUR62001405	CQ041661	CQ041661			LOC110682332	AUR62003914-RA	CQ003204-RA
AUR62001406	CQ041661				LOC110682332	AUR62003914-RA	CQ003204-RA
AUR62001407	CQ041661				LOC110682332	AUR62003914-RA	CQ003204-RA
AUR62001408	CQ041660	CQ041660			LOC110682332	AUR62003914-RA	CQ003204-RA
AUR62001409	CQ041658, CQ041657, CQ041659	CQ041657, CQ041658, CQ041659			LOC110682332	AUR62003914-RA	CQ003204-RA
AUR62001410	CQ041656, CQ041657	CQ041656			LOC110682332	AUR62003914-RA	CQ003204-RA
AUR62001411	CQ041656				LOC110682332	AUR62003914-RA	CQ003204-RA
AUR62001412	CQ041655	CQ041655			LOC110682332	AUR62003914-RA	CQ003204-RA
AUR62001413	CQ041654	CQ041654			LOC110682334	AUR62003915-RA	CQ003206-RA
AUR62001414	CQ041652	CQ041652			LOC110682335	N/A	CQ003205-RA
AUR62001415	CQ041651	CQ041651			LOC110682335	N/A	CQ003205-RA
AUR62001416	CQ041650, CQ041649	CQ041649, CQ041650			LOC110682336	AUR62003917-RA	CQ003208-RA
AUR62001417	CQ041647, CQ041648	CQ041648			LOC110682337	N/A	N/A
AUR62001418	CQ041647	CQ041647			LOC110682338	AUR62003919-RA	CQ003210-RA
AUR62001419	CQ041646	CQ041646			LOC110682339	AUR62003920-RA	CQ003211-RA
AUR62001420	CQ041641	CQ041641			LOC110682339	AUR62003920-RA	CQ003211-RA
AUR62001421	CQ041640	CQ041640			LOC110682340	AUR62003922-RA	CQ003215-RA
AUR62001422	CQ041639	CQ041639			LOC110682343	AUR62003924-RA	CQ003217-RA
AUR62001423	CQ041638, CQ041637	CQ041638			LOC110682344	AUR62003925-RA	CQ003218-RA
AUR62001424	CQ041637	CQ041637			LOC110682345	AUR62003926-RA	CQ003219-RA
AUR62001425	CQ041636	CQ041636			LOC110682346	N/A	N/A
AUR62001426	CQ041635	CQ041635			LOC110682346	N/A	N/A
AUR62001427	CQ041634	CQ041634			LOC110682347	AUR62003929-RA	CQ003223-RA
AUR62001428	CQ041632	CQ041632, CQ041633			LOC110682347	AUR62003929-RA	CQ003225-RA
AUR62001429	CQ041631, CQ041630	CQ041630, CQ041631			LOC110682348	AUR62003930-RA	CQ003226-RA
AUR62001430	CQ041629	CQ041629			LOC110682349	AUR62003931-RA	CQ003227-RA
AUR62001431	CQ041628	CQ041628			LOC110682350	AUR62003932-RA	CQ003232-RA
AUR62001432	CQ041626, CQ041627	CQ041627			LOC110682351	AUR62003933-RA	CQ003233-RA
AUR62001433	CQ041626	CQ041626			LOC110682352	AUR62013229-RA	CQ007525-RA
AUR62001434	CQ041625	CQ041625			LOC110682353	AUR62003934-RA	N/A
AUR62001435	CQ041623, CQ041624	CQ041623			LOC110682354	AUR62003935-RA	CQ003234-RA
AUR62001436	CQ041621	CQ041621			LOC110682355	N/A	N/A
AUR62001437	CQ041619	CQ041619			LOC110682355	N/A	N/A
AUR62001438	CQ041617	CQ041617			LOC110682355	N/A	N/A
AUR62001439	CQ041615, CQ041616	CQ041615, CQ041616			LOC110682356	AUR62003937-RA	N/A
AUR62001440	CQ041614	CQ041614			LOC110682356	AUR62014478-RA	N/A
AUR62001441	CQ041613	CQ041613			LOC110682357	AUR62003938-RA	CQ003236-RA
AUR62001442	CQ041612	CQ041612			LOC110682358	AUR62003940-RA	CQ003238-RA
AUR62001443	CQ041608, CQ041609, CQ041610	CQ041608, CQ041609, CQ041610			LOC110682358	AUR62003941-RA	CQ003238-RA
AUR62001444	CQ041607	CQ041607			LOC110682359	AUR62003939-RA	CQ003237-RA
AUR62001445	CQ041606	CQ041606			LOC110682360	AUR62003942-RA	CQ003240-RA
AUR62001446	CQ041605	CQ041605			LOC110682360	AUR62003942-RA	CQ003240-RA
AUR62001447	CQ041602, CQ041603	CQ041602, CQ041603			LOC110682361	AUR62013226-RA	CQ007522-RA
AUR62001448	CQ041601	CQ041601			LOC110682362	AUR62003944-RA	CQ003242-RA
AUR62001449	CQ041600	CQ041600			LOC110682363	N/A	N/A
AUR62001450	CQ041599	CQ041599			LOC110682364	N/A	N/A
AUR62001451	CQ041598	CQ041598			LOC110682365	N/A	N/A
AUR62001452	CQ041597	CQ041597			LOC110682366	AUR62003945-RA	CQ003245-RA
AUR62001454	CQ041596	CQ041596			LOC110682367	AUR62003946-RA	CQ003246-RA
AUR62001455	CQ041595	CQ041595			LOC110682368	AUR62003949-RA	CQ003249-RA
AUR62001456	CQ041594	CQ041594			LOC110682368	AUR62038265-RA	CQ003249-RA
AUR62001457	CQ041593	CQ041593			LOC110682368	AUR62003949-RA	CQ003249-RA
AUR62001458	CQ041592	CQ041592			LOC110682368	AUR62038265-RA	CQ003249-RA
AUR62001459	CQ041591	CQ041591			LOC110682372	AUR62003953-RA	CQ003253-RA
AUR62001460	CQ041590	CQ041590			LOC110682372	AUR62003953-RA	CQ028643-RA
AUR62001461	CQ041589	CQ041589			LOC110682372	AUR62038266-RA	CQ003253-RA
AUR62001462	CQ041588	CQ041588			LOC110682372	AUR62038266-RA	CQ028643-RA
AUR62001463	CQ041587	CQ041587			LOC110682373	N/A	CQ003252-RA
AUR62001464	CQ041585, CQ041586	CQ041585, CQ041586			LOC110682374	AUR62003954-RA	CQ003255-RA
AUR62001465	CQ041584	CQ041584			LOC110682374	AUR62003954-RA	CQ003255-RA
AUR62001466	CQ041583	CQ041583			LOC110682375	N/A	CQ003256-RA
AUR62001467	CQ041581	CQ041581			LOC110682376	AUR62003956-RA	CQ003257-RA
AUR62001468	CQ041580, CQ041579	CQ041579, CQ041580			LOC110682377	N/A	N/A
AUR62001469	CQ041578, CQ041577	CQ041577, CQ041578			LOC110682378	N/A	N/A
AUR62001470	CQ041575	CQ041575			LOC110682379	AUR62003959-RA	CQ003260-RA
AUR62001471	CQ041573	CQ041573			LOC110682379	AUR62003959-RA	CQ028649-RA
AUR62001472	CQ041571	CQ041571			LOC110682379	AUR62038271-RA	CQ003260-RA
AUR62001473	CQ041569	CQ041569			LOC110682379	AUR62038271-RA	CQ028649-RA
AUR62001474	CQ041566	CQ041566			LOC110682379	AUR62003959-RA	CQ003260-RA
AUR62001475	CQ041563	CQ041563			LOC110682379	AUR62003959-RA	CQ028649-RA
AUR62001476	CQ041562	CQ041562			LOC110682379	AUR62038271-RA	CQ003260-RA
AUR62001477	CQ041561	CQ041561			LOC110682379	AUR62038271-RA	CQ028649-RA
AUR62001478	CQ041559	CQ041559			LOC110682381	AUR62003960-RA	CQ003261-RA
AUR62001479	CQ041558	CQ041558			LOC110682382	N/A	N/A
AUR62001480	CQ041557	CQ041557			LOC110682383	AUR62003962-RA	CQ003264-RA
AUR62001481	CQ041555	CQ041555			LOC110682384	AUR62003963-RA	CQ003263-RA
AUR62001482	CQ041554	CQ041554			LOC110682385	N/A	N/A
AUR62001483	CQ041552	CQ041552			LOC110682386	AUR62003965-RA	CQ003265-RA
AUR62001484	CQ041548, CQ041549	CQ041548, CQ041549			LOC110682387	N/A	CQ003266-RA
AUR62001485	CQ041545	CQ041545			LOC110682388	AUR62013231-RA	CQ007529-RA
AUR62001486	CQ041544	CQ041544			LOC110682389	AUR62003967-RA	CQ003268-RA
AUR62001487	CQ041543	CQ041543			LOC110682390	N/A	N/A
AUR62001488	CQ041542	CQ041542			LOC110682392	AUR62003968-RA	CQ003269-RA
AUR62001489	CQ041538, CQ041540, CQ041539	CQ041539, CQ041540			LOC110682393	N/A	N/A
AUR62001490	CQ041538, CQ041539	CQ041538			LOC110682394	AUR62003969-RA	CQ003273-RA
AUR62001491	CQ041537	CQ041537			LOC110682394	AUR62003969-RA	CQ003273-RA
AUR62001492	CQ041536	CQ041536			LOC110682395	N/A	CQ003274-RA
AUR62001493	CQ041535, CQ041536	CQ041535			LOC110682396	N/A	N/A
AUR62001494	CQ041534	CQ041534			LOC110682398	AUR62013232-RA	CQ007530-RA
AUR62001495	CQ041533	CQ041533			LOC110682399	AUR62003972-RA	CQ003277-RA
AUR62001496	CQ041532	CQ041532			LOC110682400	AUR62003971-RA	CQ003276-RA
AUR62001497	CQ041531	CQ041531			LOC110682401	N/A	CQ003278-RA
AUR62001498	CQ041529	CQ041529			LOC110682402	N/A	N/A
AUR62001499	CQ041528	CQ041528			LOC110682403	AUR62003975-RA	CQ003280-RA
AUR62001500	CQ041527	CQ041527			LOC110682403	AUR62003975-RA	CQ003280-RA
AUR62001501	CQ041525	CQ041525			LOC110682404	AUR62003976-RA	CQ003281-RA
AUR62001502	CQ041524	CQ041524			LOC110682405	N/A	CQ003284-RA
AUR62001503	CQ041523	CQ041523			LOC110682406	AUR62003982-RA	CQ003285-RA
AUR62001504	CQ041522	CQ041522			LOC110682408	AUR62003983-RA	CQ003286-RA
AUR62001505	CQ041520				LOC110682408	AUR62003983-RA	CQ003286-RA
AUR62001506	CQ041520	CQ041520			LOC110682409	N/A	CQ003287-RA
AUR62001507	CQ041519	CQ041519			LOC110682409	N/A	CQ003287-RA
AUR62001508	CQ041518	CQ041518			LOC110682410	AUR62003984-RA	CQ003288-RA
AUR62001509	CQ041517, CQ041516	CQ041516, CQ041517			LOC110682412	AUR62003985-RA	CQ003290-RA
AUR62001510	CQ041515	CQ041515			LOC110682413	AUR62003986-RA	CQ003291-RA
AUR62001511	CQ041514	CQ041514			LOC110682415	AUR62003987-RA	CQ003292-RA
AUR62001512	CQ041513				LOC110682416	AUR62003989-RA	CQ003294-RA
AUR62001513	CQ041513	CQ041513			LOC110682416	AUR62003989-RA	CQ003294-RA
AUR62001514	CQ041511	CQ041511			LOC110682417	AUR62013234-RA	CQ007533-RA
AUR62001515	CQ041510	CQ041510			LOC110682417	AUR62013234-RA	CQ007533-RA
AUR62001516	CQ041509	CQ041509			LOC110682417	AUR62013234-RA	CQ007533-RA
AUR62001517	CQ041507, CQ041508	CQ041508			LOC110682418	AUR62003990-RA	CQ003295-RA
AUR62001518	CQ041507, CQ041508	CQ041507			LOC110682419	AUR62003991-RA	CQ003296-RA
AUR62001519	CQ041506	CQ041506			LOC110682420	AUR62003992-RA	CQ003297-RA
AUR62001520	CQ041505	CQ041505			LOC110682421	AUR62003993-RA	CQ003298-RA
AUR62001521	CQ041504	CQ041504			LOC110682422	AUR62003995-RA	CQ003301-RA
AUR62001522	CQ041502, CQ041503	CQ041502, CQ041503			LOC110682423	AUR62003994-RA	CQ003299-RA
AUR62001523	CQ041501	CQ041501			LOC110682423	AUR62003994-RA	CQ003299-RA
AUR62001524	CQ041500	CQ041500			LOC110682424	AUR62003996-RA	CQ003302-RA
AUR62001525	CQ041499, CQ041500				LOC110682424	AUR62003996-RA	CQ003302-RA
AUR62001526	CQ041499, CQ041500	CQ041499			LOC110682425	AUR62003997-RA	CQ003303-RA
AUR62001527	CQ041498	CQ041498			LOC110682426	N/A	N/A
AUR62001528	CQ041497	CQ041497			LOC110682427	AUR62003999-RA	CQ003305-RA
AUR62001529	CQ041496	CQ041496			LOC110682428	AUR62004000-RA	CQ003306-RA
AUR62001530	CQ041495, CQ041494	CQ041494, CQ041495			LOC110682429	AUR62003998-RA	CQ003304-RA
AUR62001531	CQ041492	CQ041492			LOC110682429	AUR62003998-RA	CQ003304-RA
AUR62001532	CQ041489	CQ041489			LOC110682429	AUR62003998-RA	CQ003304-RA
AUR62001533	CQ041487	CQ041487			LOC110682430	AUR62004001-RA	CQ003307-RA
AUR62001534	CQ041486	CQ041486			LOC110682431	N/A	N/A
AUR62001535	CQ041485	CQ041485			LOC110682432	AUR62004003-RA	CQ003309-RA
AUR62001536	CQ041483	CQ041483			LOC110682433	N/A	CQ003310-RA
AUR62001537	CQ041482, CQ041483	CQ041482			LOC110682433	N/A	CQ029587-RA
AUR62001538	CQ041481	CQ041481			LOC110682434	AUR62004006-RA	CQ003312-RA
AUR62001539	CQ041480	CQ041480			LOC110682434	AUR62004006-RA	CQ003312-RA
AUR62001540	CQ041478, CQ041479	CQ041478, CQ041479			LOC110682434	AUR62004006-RA	CQ003312-RA
AUR62001541	CQ041477	CQ041477			LOC110682435	AUR62004007-RA	CQ003313-RA
AUR62001542	CQ041476	CQ041476			LOC110682436	AUR62004008-RA	CQ003314-RA
AUR62001543	CQ041473	CQ041473			LOC110682437	AUR62013236-RA	CQ007535-RA
AUR62001544	CQ041472	CQ041472			LOC110682438	AUR62004009-RA	CQ003315-RA
AUR62001545	CQ041469, CQ041470				LOC110682439	N/A	N/A
AUR62001546	CQ041470	CQ041470			LOC110682439	N/A	N/A
AUR62001547	CQ041469	CQ041469			LOC110682440	N/A	N/A
AUR62001548	CQ041468	CQ041468			LOC110682440	N/A	N/A
AUR62001549	CQ041467	CQ041467			LOC110682440	N/A	N/A
AUR62001550	CQ041466				LOC110682440	N/A	N/A
AUR62001551	CQ041466	CQ041466			LOC110682441	N/A	N/A
AUR62001552	CQ041465	CQ041465			LOC110682442	N/A	N/A
AUR62001553	CQ041463	CQ041463			LOC110682443	AUR62004014-RA	CQ028719-RA
AUR62001554	CQ041462	CQ041462			LOC110682443	AUR62004014-RA	CQ028719-RA
AUR62001555	CQ041461, CQ041460	CQ041460, CQ041461			LOC110682444	AUR62004015-RA	CQ028720-RA
AUR62001556	CQ041459	CQ041459			LOC110682445	AUR62013237-RA	CQ007536-RA
AUR62001557	CQ041457	CQ041457			LOC110682447	AUR62004018-RA	CQ028724-RA
AUR62001558	CQ041456	CQ041456			LOC110682448	AUR62004017-RA	CQ028723-RA
AUR62001559	CQ041455	CQ041455			LOC110682451	AUR62004021-RA	CQ028726-RA
AUR62001560	CQ041455				LOC110682452	AUR62004022-RA	CQ028727-RA
AUR62001561	CQ041455, CQ041454	CQ041454			LOC110682453	AUR62004023-RA	CQ028728-RA
AUR62001562	CQ041453	CQ041453			LOC110682455	AUR62004025-RA	CQ028730-RA
AUR62001563	CQ041452	CQ041452			LOC110682457	AUR62004026-RA	CQ028731-RA
AUR62001564	CQ041451	CQ041451			LOC110682458	AUR62004027-RA	CQ028732-RA
AUR62001565	CQ041450	CQ041450			LOC110682459	AUR62004028-RA	CQ028733-RA
AUR62001566	CQ041449	CQ041449			LOC110682460	N/A	CQ028734-RA
AUR62001567	CQ041448	CQ041448			LOC110682461	N/A	N/A
AUR62001568	CQ041447	CQ041447			LOC110682462	AUR62004030-RA	CQ028738-RA
AUR62001569	CQ041445, CQ041446	CQ041446			LOC110682463	AUR62004031-RA	CQ028739-RA
AUR62001570	CQ041445, CQ041446	CQ041445			LOC110682464	AUR62004033-RA	CQ028741-RA
AUR62001571	CQ041444	CQ041444			LOC110682465	N/A	CQ028742-RA
AUR62001572	CQ041443	CQ041443			LOC110682466	AUR62004032-RA	CQ028740-RA
AUR62001573	CQ041442	CQ041442			LOC110682467	AUR62013238-RA	CQ007537-RA
AUR62001574	CQ041441	CQ041441			LOC110682468	AUR62004035-RA	CQ028743-RA
AUR62001575	CQ041439, CQ041440	CQ041440			LOC110682469	AUR62001488-RA	CQ041542-RA
AUR62001576	CQ041439	CQ041439			LOC110682469	AUR62004037-RA	CQ041542-RA
AUR62001577	CQ041437	CQ041437			LOC110682470	AUR62004036-RA	CQ028744-RA
AUR62001578	CQ041436	CQ041436			LOC110682471	AUR62004038-RA	CQ028746-RA
AUR62001579	CQ041435	CQ041435			LOC110682472	AUR62004039-RA	CQ028747-RA
AUR62001580	CQ041433	CQ041433			LOC110682473	AUR62004040-RA	CQ028748-RA
AUR62001581	CQ041432	CQ041432			LOC110682474	N/A	CQ028749-RA
AUR62001582	CQ041431	CQ041431			LOC110682477	N/A	N/A
AUR62001583	CQ041429	CQ041429			LOC110682478	AUR62004043-RA	CQ028752-RA
AUR62001584	CQ041428	CQ041428			LOC110682479	AUR62004044-RA	CQ028753-RA
AUR62001585	CQ041423, CQ041424	CQ041423, CQ041424			LOC110682480	AUR62004045-RA	CQ028754-RA
AUR62001586	CQ041422	CQ041422			LOC110682481	AUR62004047-RA	CQ028757-RA
AUR62001587	CQ041417	CQ041417			LOC110682482	AUR62004048-RA	CQ028758-RA
AUR62001588	CQ041415, CQ041414	CQ041415			LOC110682483	N/A	N/A
AUR62001589	CQ041415, CQ041414				LOC110682484	AUR62004050-RA	CQ028761-RA
AUR62001590	CQ041414	CQ041414			LOC110682484	AUR62004050-RA	CQ028761-RA
AUR62001591	CQ041413, CQ041412	CQ041412, CQ041413			LOC110682485	AUR62004051-RA	CQ028762-RA
AUR62001592	CQ041412				LOC110682486	AUR62013241-RA	CQ007540-RA
AUR62001593	CQ041411	CQ041411			LOC110682487	AUR62004052-RA	CQ028763-RA
AUR62001594	CQ041410	CQ041410			LOC110682488	AUR62004054-RA	CQ028765-RA
AUR62001595	CQ041409	CQ041409			LOC110682488	AUR62004054-RA	CQ028766-RA
AUR62001596	CQ041408	CQ041408			LOC110682489	AUR62004053-RA	CQ028764-RA
AUR62001597	CQ041407	CQ041407			LOC110682490	AUR62004056-RA	N/A
AUR62001598	CQ041406	CQ041406			LOC110682490	AUR62004056-RA	N/A
AUR62001599	CQ041404, CQ041405	CQ041404, CQ041405			LOC110682491	AUR62004057-RA	CQ028767-RA
AUR62001600	CQ041401	CQ041401			LOC110682492	AUR62004058-RA	CQ028768-RA
AUR62001601	CQ041400	CQ041400			LOC110682493	AUR62004060-RA	CQ028771-RA
AUR62001602	CQ041398	CQ041398			LOC110682494	AUR62004059-RA	CQ028770-RA
AUR62001603	CQ041399, CQ041398	CQ041399			LOC110682495	AUR62004062-RA	CQ028773-RA
AUR62001604	CQ041396	CQ041396			LOC110682496	AUR62010261-RA	CQ007541-RA
AUR62001605	CQ041395	CQ041395			LOC110682496	AUR62010261-RA	CQ052204-RA
AUR62001606	CQ041393	CQ041393			LOC110682496	AUR62013243-RA	CQ007541-RA
AUR62001607	CQ041392	CQ041392			LOC110682496	AUR62013243-RA	CQ052204-RA
AUR62001608	CQ041391	CQ041391			LOC110682497	N/A	N/A
AUR62001609	CQ041390, CQ041391	CQ041390			LOC110682497	N/A	N/A
AUR62001610	CQ041389	CQ041389			LOC110682498	AUR62004063-RA	CQ028774-RA
AUR62001611	CQ041388	CQ041388			LOC110682498	AUR62004063-RA	CQ028774-RA
AUR62001612	CQ041387	CQ041387			LOC110682499	N/A	N/A
AUR62001613	CQ041386	CQ041386			LOC110682500	AUR62004065-RA	CQ028777-RA
AUR62001614	CQ041385	CQ041385			LOC110682500	AUR62004065-RA	CQ028777-RA
AUR62001615	CQ041384	CQ041384			LOC110682501	AUR62004066-RA	CQ028778-RA
AUR62001616	CQ041383	CQ041383			LOC110682502	AUR62004067-RA	CQ028779-RA
AUR62001617	CQ041382	CQ041382			LOC110682503	AUR62004068-RA	CQ028780-RA
AUR62001618	CQ041381	CQ041381			LOC110682504	AUR62004069-RA	N/A
AUR62001619	CQ041380	CQ041380			LOC110682504	AUR62007582-RA	N/A
AUR62001620	CQ041379	CQ041379			LOC110682506	AUR62004070-RA	CQ003383-RA
AUR62001621	CQ041378, CQ041377	CQ041377, CQ041378			LOC110682506	AUR62004070-RA	CQ028781-RA
AUR62001622	CQ041374, CQ041375	CQ041375			LOC110682506	AUR62007583-RA	CQ003383-RA
AUR62001623	CQ041374, CQ041375	CQ041374			LOC110682506	AUR62007583-RA	CQ028781-RA
AUR62001624	CQ041373	CQ041373			LOC110682507	AUR62004071-RA	CQ028782-RA
AUR62001625	CQ041368	CQ041368, CQ041369			LOC110682508	AUR62004072-RA	CQ003385-RA
AUR62001626	CQ041367	CQ041367			LOC110682508	AUR62004072-RA	CQ028783-RA
AUR62001627	CQ041359	CQ041359			LOC110682508	AUR62007585-RA	CQ003385-RA
AUR62001628	CQ041358	CQ041358			LOC110682508	AUR62007585-RA	CQ028783-RA
AUR62001629	CQ041356	CQ041356			LOC110682509	AUR62004075-RA	CQ028786-RA
AUR62001630	CQ041354, CQ041355	CQ041355			LOC110682509	AUR62004075-RA	CQ028786-RA
AUR62001631	CQ041354	CQ041354			LOC110682510	AUR62004074-RA	CQ028785-RA
AUR62001632	CQ041353	CQ041353			LOC110682511	AUR62004076-RA	N/A
AUR62001633	CQ041352	CQ041352			LOC110682512	N/A	CQ028788-RA
AUR62001634	CQ041351	CQ041351			LOC110682513	AUR62004079-RA	CQ028790-RA
AUR62001635	CQ041351				LOC110682514	AUR62004080-RA	CQ028791-RA
AUR62001636	CQ041350, CQ041348, CQ041349	CQ041348, CQ041349, CQ041350			LOC110682515	AUR62013245-RA	CQ007543-RA
AUR62001637	CQ041347	CQ041347			LOC110682516	AUR62004078-RA	CQ003391-RA
AUR62001638	CQ041346	CQ041346			LOC110682516	AUR62004078-RA	CQ028789-RA
AUR62001639	CQ041345	CQ041345			LOC110682516	AUR62007590-RA	CQ003391-RA
AUR62001640	CQ041344	CQ041344			LOC110682516	AUR62007590-RA	CQ028789-RA
AUR62001641	CQ041343	CQ041343			LOC110682516	AUR62004078-RA	CQ003391-RA
AUR62001642	CQ041342	CQ041342			LOC110682516	AUR62004078-RA	CQ028789-RA
AUR62001643	CQ041340	CQ041340			LOC110682516	AUR62007590-RA	CQ003391-RA
AUR62001644	CQ041338, CQ041339	CQ041338, CQ041339			LOC110682516	AUR62007590-RA	CQ028789-RA
AUR62001645	CQ041337	CQ041337			LOC110682517	AUR62004081-RA	CQ028792-RA
AUR62001646	CQ041336	CQ041336			LOC110682517	AUR62004081-RA	CQ028792-RA
AUR62001647	CQ041335	CQ041335			LOC110682519	AUR62004083-RA	CQ028794-RA
AUR62001648	CQ041334	CQ041334			LOC110682520	AUR62004084-RA	CQ028796-RA
AUR62001649	CQ041333	CQ041333			LOC110682521	N/A	N/A
AUR62001650	CQ041332				LOC110682522	AUR62004085-RA	CQ028797-RA
AUR62001651	CQ041332	CQ041332			LOC110682523	N/A	CQ028798-RA
AUR62001652	CQ041331, CQ041329, CQ041330	CQ041331			LOC110682524	AUR62004087-RA	CQ028800-RA
AUR62001653	CQ041329, CQ041330	CQ041329, CQ041330			LOC110682525	AUR62004088-RA	CQ003402-RA
AUR62001654	CQ041327, CQ041328	CQ041327			LOC110682525	AUR62004088-RA	CQ028801-RA
AUR62001655	CQ041327, CQ041328	CQ041328			LOC110682526	AUR62013246-RA	CQ007544-RA
AUR62001656	CQ041326	CQ041326			LOC110682527	AUR62004089-RA	CQ028802-RA
AUR62001657	CQ041325	CQ041325			LOC110682528	AUR62004090-RA	CQ028803-RA
AUR62001658	CQ041325				LOC110682529	AUR62004091-RA	CQ028804-RA
AUR62001659	CQ041324	CQ041324			LOC110682529	AUR62004091-RA	CQ028804-RA
AUR62001660	CQ041322, CQ041323	CQ041322, CQ041323			LOC110682530	AUR62004094-RA	CQ028806-RA
AUR62001661	CQ041322				LOC110682531	AUR62004095-RA	CQ028807-RA
AUR62001662	CQ041321	CQ041321			LOC110682532	AUR62004097-RA	CQ028808-RA
AUR62001663	CQ041320	CQ041320			LOC110682532	AUR62004097-RA	CQ028808-RA
AUR62001664	CQ041319	CQ041319			LOC110682532	AUR62004097-RA	CQ028808-RA
AUR62001665	CQ041318				LOC110682533	AUR62004098-RA	CQ028809-RA
AUR62001666	CQ041318	CQ041318			LOC110682534	AUR62013247-RA	CQ007546-RA
AUR62001667	CQ041318, CQ041317				LOC110682535	N/A	CQ028810-RA
AUR62001668	CQ041318, CQ041317	CQ041317			LOC110682535	N/A	CQ028810-RA
AUR62001669	CQ041316	CQ041316			LOC110682536	AUR62004100-RA	CQ028812-RA
AUR62001670	CQ041315, CQ041314	CQ041314, CQ041315			LOC110682537	N/A	N/A
AUR62001671	CQ041313	CQ041313			LOC110682538	AUR62004101-RA	CQ028813-RA
AUR62001672	CQ041312	CQ041312			LOC110682539	AUR62004102-RA	CQ028814-RA
AUR62001673	CQ041311	CQ041311			LOC110682540	AUR62004103-RA	N/A
AUR62001674	CQ041310	CQ041310			LOC110682540	AUR62004103-RA	N/A
AUR62001675	CQ041309	CQ041309			LOC110682540	AUR62004103-RA	N/A
AUR62001676	CQ041308	CQ041308			LOC110682540	AUR62004103-RA	N/A
AUR62001677	CQ041307	CQ041307			LOC110682541	AUR62004104-RA	CQ028819-RA
AUR62001678	CQ041306	CQ041306			LOC110682541	AUR62004104-RA	CQ028819-RA
AUR62001679	CQ041305	CQ041305			LOC110682541	AUR62004104-RA	CQ028819-RA
AUR62001680	CQ041304	CQ041304			LOC110682541	AUR62004104-RA	CQ028819-RA
AUR62001681	CQ041303	CQ041303			LOC110682542	AUR62013248-RA	CQ007547-RA
AUR62001682	CQ041302	CQ041302			LOC110682543	AUR62004106-RA	CQ028822-RA
AUR62001683	CQ041297	CQ041297, CQ041300			LOC110682544	AUR62004105-RA	CQ028821-RA
AUR62001684	CQ041296	CQ041296			LOC110682545	N/A	CQ028820-RA
AUR62001685	CQ041295	CQ041295			LOC110682546	AUR62004107-RA	CQ028823-RA
AUR62001686	CQ041294	CQ041294			LOC110682547	AUR62004108-RA	CQ028824-RA
AUR62001687	CQ041292	CQ041292			LOC110682548	AUR62004110-RA	CQ028826-RA
AUR62001688	CQ041291	CQ041291			LOC110682549	N/A	N/A
AUR62001689	CQ041290	CQ041290			LOC110682549	N/A	N/A
AUR62001690	CQ041289	CQ041289			LOC110682550	AUR62013249-RA	CQ007549-RA
AUR62001691	CQ041286	CQ041286			LOC110682550	AUR62013249-RA	CQ007549-RA
AUR62001692	CQ041285, CQ041284	CQ041285			LOC110682551	AUR62004112-RA	CQ028828-RA
AUR62001693	CQ041284	CQ041284			LOC110682552	N/A	N/A
AUR62001694	CQ041283	CQ041283			LOC110682553	AUR62004111-RA	CQ028827-RA
AUR62001695	CQ041282, CQ041281	CQ041281, CQ041282			LOC110682553	AUR62023637-RA	CQ028827-RA
AUR62001696	CQ041280, CQ041279, CQ041278	CQ041278, CQ041279, CQ041280			LOC110682554	AUR62004113-RA	CQ028831-RA
AUR62001697	CQ041277	CQ041277			LOC110682554	AUR62004113-RA	CQ028831-RA
AUR62001698	CQ041276				LOC110682555	AUR62004114-RA	CQ028832-RA
AUR62001699	CQ041276	CQ041276			LOC110682556	AUR62004115-RA	CQ028833-RA
AUR62001700	CQ041275	CQ041275			LOC110682557	AUR62004116-RA	CQ028834-RA
AUR62001701	CQ041274	CQ041274			LOC110682558	AUR62004117-RA	CQ028835-RA
AUR62001702	CQ041272				LOC110682559	N/A	CQ028838-RA
AUR62001703	CQ041271, CQ041273, CQ041272	CQ041272, CQ041273			LOC110682560	N/A	N/A
AUR62001704	CQ041271, CQ041272	CQ041271			LOC110682561	AUR62004121-RA	N/A
AUR62001705	CQ041269, CQ041270	CQ041270			LOC110682562	AUR62004120-RA	CQ028839-RA
AUR62001706	CQ041269	CQ041269			LOC110682563	N/A	N/A
AUR62001707	CQ041268	CQ041268			LOC110682564	AUR62003777-RA	N/A
AUR62001708	CQ041267	CQ041267			LOC110682565	N/A	N/A
AUR62001709	CQ041266	CQ041266			LOC110682566	AUR62013250-RA	N/A
AUR62001710	CQ041266				LOC110682567	AUR62003788-RA	CQ003055-RA
AUR62001711	CQ041264, CQ041265, CQ041263	CQ041263, CQ041264, CQ041265			LOC110682568	AUR62003813-RA	CQ003081-RA
AUR62001712	CQ041262	CQ041262			LOC110682569	AUR62003815-RA	N/A
AUR62001713	CQ041261	CQ041261			LOC110682570	N/A	N/A
AUR62001714	CQ041260	CQ041260			LOC110682571	N/A	N/A
AUR62001715	CQ041259	CQ041259			LOC110682572	N/A	N/A
AUR62001716	CQ041258	CQ041258			LOC110682573	N/A	N/A
AUR62001717	CQ041257	CQ041257			LOC110682574	AUR62013251-RA	N/A
AUR62001718	CQ041256	CQ041256			LOC110682575	N/A	CQ003128-RA
AUR62001719	CQ041255	CQ041255			LOC110682576	N/A	CQ003147-RA
AUR62001720	CQ041253	CQ041253			LOC110682577	N/A	N/A
AUR62001721	CQ041251, CQ041252	CQ041251, CQ041252			LOC110682578	AUR62003871-RA	N/A
AUR62001722	CQ041248	CQ041248			LOC110682579	N/A	N/A
AUR62001723	CQ041247	CQ041247			LOC110682580	AUR62003900-RA	CQ003189-RA
AUR62001724	CQ041244, CQ041245	CQ041244, CQ041245			LOC110682581	N/A	N/A
AUR62001725	CQ041243	CQ041243			LOC110682583	AUR62010272-RA	CQ007553-RA
AUR62001726	CQ041240, CQ041242	CQ041242			LOC110682583	AUR62010272-RA	CQ052194-RA
AUR62001727	CQ041240	CQ041240			LOC110682583	AUR62013252-RA	CQ007553-RA
AUR62001728	CQ041239	CQ041239			LOC110682583	AUR62013252-RA	CQ052194-RA
AUR62001729	CQ041238	CQ041238			LOC110682583	AUR62010272-RA	CQ007553-RA
AUR62001730	CQ041237	CQ041237			LOC110682583	AUR62010272-RA	CQ052194-RA
AUR62001731	CQ041237				LOC110682583	AUR62013252-RA	CQ007553-RA
AUR62001733	CQ041236	CQ041236			LOC110682583	AUR62013252-RA	CQ052194-RA
AUR62001734	CQ041234, CQ041235	CQ041234, CQ041235			LOC110682584	N/A	N/A
AUR62001735	CQ041234				LOC110682585	N/A	N/A
AUR62001736	CQ041233	CQ041233			LOC110682586	AUR62003921-RA	CQ003213-RA
AUR62001737	CQ041232	CQ041232			LOC110682587	N/A	CQ003214-RA
AUR62001738	CQ041231	CQ041231			LOC110682588	N/A	CQ032621-RA
AUR62001739	CQ041231				LOC110682589	N/A	N/A
AUR62001740	CQ041231				LOC110682590	N/A	N/A
AUR62001741	CQ041230	CQ041230			LOC110682591	AUR62003943-RA	CQ003241-RA
AUR62001742	CQ041229	CQ041229			LOC110682592	N/A	N/A
AUR62001743	CQ041228	CQ041228			LOC110682593	N/A	N/A
AUR62001744	CQ041227	CQ041227			LOC110682594	N/A	N/A
AUR62001745	CQ041225	CQ041225			LOC110682595	N/A	N/A
AUR62001746	CQ041223, CQ041224	CQ041224			LOC110682597	N/A	N/A
AUR62001747	CQ041223	CQ041223			LOC110682598	AUR62004004-RA	N/A
AUR62001748	CQ041222	CQ041222			LOC110682598	AUR62042792-RA	N/A
AUR62001749	CQ041219, CQ041220	CQ041220			LOC110682599	N/A	N/A
AUR62001750	CQ041219, CQ041220	CQ041219			LOC110682600	AUR62013253-RA	CQ007554-RA
AUR62001751	CQ041218	CQ041218			LOC110682601	N/A	N/A
AUR62001752	CQ041217	CQ041217			LOC110682602	N/A	N/A
AUR62001753	CQ041216, CQ041217	CQ041216			LOC110682603	N/A	CQ028787-RA
AUR62001754	CQ041215	CQ041215			LOC110682604	N/A	CQ028795-RA
AUR62001755	CQ041212	CQ041212, CQ041213			LOC110682606	AUR62004096-RA	CQ003414-RA
AUR62001756	CQ041210	CQ041210			LOC110682606	AUR62007609-RA	CQ003414-RA
AUR62001757	CQ041209	CQ041209			LOC110682607	N/A	N/A
AUR62001758	CQ041208	CQ041208			LOC110682608	N/A	N/A
AUR62001759	CQ041207	CQ041207			LOC110682609	AUR62013255-RA	N/A
AUR62001760	CQ041206, CQ041205	CQ041206			LOC110682610	N/A	N/A
AUR62001761	CQ041206, CQ041205	CQ041205			LOC110682624	AUR62010275-RA	CQ052191-RA
AUR62001762	CQ041203, CQ041204	CQ041203, CQ041204			LOC110682624	AUR62013254-RA	CQ052191-RA
AUR62001763	CQ041202	CQ041202			LOC110682624	AUR62010275-RA	CQ052191-RA
AUR62001764	CQ041201	CQ041201			LOC110682624	AUR62013254-RA	CQ052191-RA
AUR62001765	CQ041200	CQ041200			LOC110682631	N/A	N/A
AUR62001766	CQ041200				LOC110682632	AUR62041276-RA	CQ036569-RA
AUR62001767	CQ041199	CQ041199			LOC110682633	N/A	N/A
AUR62001768	CQ041197	CQ041197			LOC110682634	N/A	N/A
AUR62001769	CQ041196	CQ041196			LOC110682635	N/A	N/A
AUR62001770	CQ041195	CQ041195			LOC110682636	AUR62041285-RA	CQ053668-RA
AUR62001771	CQ041194	CQ041194			LOC110682637	N/A	N/A
AUR62001772	CQ041192, CQ041194	CQ041192			LOC110682638	AUR62034122-RA	CQ021505-RA
AUR62001773	CQ041191, CQ041190	CQ041190, CQ041191			LOC110682638	AUR62034122-RA	CQ026587-RA
AUR62001774	CQ041188, CQ041189	CQ041189			LOC110682638	AUR62034122-RA	CQ036585-RA
AUR62001775	CQ041188	CQ041188			LOC110682638	AUR62041289-RA	CQ021505-RA
AUR62001776	CQ041187	CQ041187			LOC110682638	AUR62041289-RA	CQ026587-RA
AUR62001777	CQ041186	CQ041186			LOC110682638	AUR62041289-RA	CQ036585-RA
AUR62001778	CQ041185	CQ041185			LOC110682638	AUR62042863-RA	CQ021505-RA
AUR62001779	CQ041184	CQ041184			LOC110682638	AUR62042863-RA	CQ026587-RA
AUR62001780	CQ041183	CQ041183			LOC110682638	AUR62042863-RA	CQ036585-RA
AUR62001782	CQ041182	CQ041182			LOC110682639	AUR62034128-RA	CQ021500-RA
AUR62001783	CQ041181	CQ041181			LOC110682639	AUR62034128-RA	CQ036588-RA
AUR62001784	CQ041180	CQ041180			LOC110682640	AUR62041292-RA	CQ036591-RA
AUR62001785	CQ041179	CQ041179			LOC110682641	N/A	N/A
AUR62001786	CQ041178	CQ041178			LOC110682643	N/A	N/A
AUR62001787	CQ041177	CQ041177			LOC110682644	N/A	N/A
AUR62001788	CQ041175	CQ041175			LOC110682645	N/A	N/A
AUR62001789	CQ041174	CQ041174			LOC110682647	N/A	N/A
AUR62001790	CQ041173	CQ041173			LOC110682649	N/A	N/A
AUR62001791	CQ041172	CQ041172			LOC110682651	AUR62041274-RA	CQ036566-RA
AUR62001792	CQ041170	CQ041170			LOC110682651	AUR62041274-RA	CQ036566-RA
AUR62001793	CQ041169	CQ041169			LOC110682653	AUR62041275-RA	CQ036567-RA
AUR62001794	CQ041168	CQ041168			LOC110682654	AUR62034106-RA	CQ036570-RA
AUR62001795	CQ041166, CQ041167	CQ041166, CQ041167			LOC110682654	AUR62041277-RA	CQ036570-RA
AUR62001796	CQ041165	CQ041165			LOC110682655	AUR62034110-RA	CQ036571-RA
AUR62001798	CQ041164	CQ041164			LOC110682655	AUR62041278-RA	CQ036571-RA
AUR62001799	CQ041163	CQ041163			LOC110682655	AUR62034110-RA	CQ036571-RA
AUR62001800	CQ041162	CQ041162			LOC110682655	AUR62041278-RA	CQ036571-RA
AUR62001801	CQ041161	CQ041161			LOC110682655	AUR62034110-RA	CQ036571-RA
AUR62001802	CQ041160	CQ041160			LOC110682655	AUR62041278-RA	CQ036571-RA
AUR62001803	CQ041159	CQ041159			LOC110682656	N/A	N/A
AUR62001804	CQ041158	CQ041158			LOC110682657	AUR62041279-RA	CQ036572-RA
AUR62001805	CQ041157	CQ041157			LOC110682659	AUR62041280-RA	CQ021512-RA
AUR62001806	CQ041156, CQ041155	CQ041155, CQ041156			LOC110682659	AUR62041280-RA	CQ036574-RA
AUR62001807	CQ041154	CQ041154			LOC110682659	AUR62041280-RA	CQ021512-RA
AUR62001808	CQ041153, CQ041152	CQ041152, CQ041153			LOC110682659	AUR62041280-RA	CQ036574-RA
AUR62001809	CQ041150, CQ041151	CQ041150, CQ041151			LOC110682660	N/A	N/A
AUR62001810	CQ041148	CQ041148			LOC110682661	N/A	N/A
AUR62001811	CQ041146	CQ041146			LOC110682662	AUR62041281-RA	CQ036575-RA
AUR62001812	CQ041145	CQ041145			LOC110682665	AUR62041284-RA	CQ036577-RA
AUR62001813	CQ041144	CQ041144			LOC110682665	AUR62041284-RA	CQ036577-RA
AUR62001814	CQ041143	CQ041143			LOC110682666	AUR62041286-RA	N/A
AUR62001815	CQ041142	CQ041142			LOC110682667	N/A	N/A
AUR62001816	CQ041141	CQ041141			LOC110682669	AUR62041288-RA	CQ036584-RA
AUR62001817	CQ041140	CQ041140			LOC110682669	AUR62041288-RA	CQ036584-RA
AUR62001818	CQ041139	CQ041139			LOC110682669	AUR62041288-RA	CQ036584-RA
AUR62001819	CQ041137	CQ041137			LOC110682671	AUR62041290-RA	CQ036587-RA
AUR62001820	CQ041136	CQ041136			LOC110682672	N/A	CQ036590-RA
AUR62001821	CQ041134	CQ041134			LOC110682673	AUR62041291-RA	CQ036589-RA
AUR62001822	CQ041133	CQ041133			LOC110682675	N/A	N/A
AUR62001823	CQ041131	CQ041131			LOC110682675	N/A	N/A
AUR62001824	CQ041129	CQ041129			LOC110682675	N/A	N/A
AUR62001825	CQ041128	CQ041128			LOC110682678	AUR62041296-RA	CQ036598-RA
AUR62001826	CQ041127	CQ041127			LOC110682678	AUR62041296-RA	CQ036598-RA
AUR62001827	CQ041126	CQ041126			LOC110682679	AUR62041297-RA	CQ036599-RA
AUR62001828	CQ041125	CQ041125			LOC110682682	AUR62028581-RA	N/A
AUR62001829	CQ041124				LOC110682682	AUR62041300-RA	N/A
AUR62001830	CQ041124	CQ041124			LOC110682683	N/A	CQ036605-RA
AUR62001831	CQ041123	CQ041123			LOC110682685	N/A	CQ036606-RA
AUR62001832	CQ041122, CQ041121	CQ041121, CQ041122			LOC110682686	N/A	N/A
AUR62001833	CQ041120	CQ041120			LOC110682687	N/A	N/A
AUR62001834	CQ041119	CQ041119			LOC110682688	N/A	N/A
AUR62001835	CQ041118, CQ041117	CQ041117, CQ041118			LOC110682689	N/A	N/A
AUR62001836	CQ041116, CQ041115, CQ041117	CQ041115, CQ041116			LOC110682691	AUR62042205-RA	CQ011659-RA
AUR62001837	CQ041114	CQ041114			LOC110682691	AUR62042205-RA	CQ039227-RA
AUR62001838	CQ041113	CQ041113			LOC110682692	N/A	N/A
AUR62001839	CQ041112	CQ041112			LOC110682693	N/A	N/A
AUR62001840	CQ041111, CQ041112	CQ041111			LOC110682695	AUR62042214-RA	CQ039238-RA
AUR62001841	CQ041110	CQ041110			LOC110682696	N/A	N/A
AUR62001842	CQ041109	CQ041109			LOC110682697	N/A	N/A
AUR62001843	CQ041108	CQ041108			LOC110682698	N/A	N/A
AUR62001844	CQ041107	CQ041107			LOC110682700	N/A	N/A
AUR62001845	CQ041106	CQ041106			LOC110682701	AUR62042201-RA	CQ039223-RA
AUR62001846	CQ041105	CQ041105			LOC110682702	AUR62042202-RA	CQ039224-RA
AUR62001847	CQ041104	CQ041104			LOC110682703	AUR62042204-RA	CQ039226-RA
AUR62001848	CQ041103	CQ041103			LOC110682703	AUR62042204-RA	CQ039226-RA
AUR62001849	CQ041102	CQ041102			LOC110682704	AUR62042206-RA	CQ039228-RA
AUR62001850	CQ041101	CQ041101			LOC110682704	AUR62042206-RA	CQ039228-RA
AUR62001851	CQ041097, CQ041096, CQ041095	CQ041095, CQ041096, CQ041097			LOC110682705	AUR62017655-RA	CQ001298-RA
AUR62001852	CQ041094	CQ041094			LOC110682705	AUR62017655-RA	CQ005689-RA
AUR62001853	CQ041093	CQ041093			LOC110682705	AUR62017655-RA	CQ009293-RA
AUR62001854	CQ041092, CQ041091	CQ041091, CQ041092			LOC110682705	AUR62017655-RA	CQ018157-RA
AUR62001855	CQ041090	CQ041090			LOC110682705	AUR62017655-RA	CQ019043-RA
AUR62001856	CQ041089, CQ041090	CQ041089			LOC110682705	AUR62017655-RA	CQ022022-RA
AUR62001857	CQ041088	CQ041088			LOC110682705	AUR62017655-RA	CQ023693-RA
AUR62001858	CQ041087	CQ041087			LOC110682705	AUR62017655-RA	CQ030686-RA
AUR62001859	CQ041086	CQ041086			LOC110682705	AUR62017655-RA	CQ030687-RA
AUR62001860	CQ041082, CQ041084, CQ041085, CQ041083	CQ041082, CQ041083, CQ041084, CQ041085			LOC110682705	AUR62017655-RA	CQ033951-RA
AUR62001861	CQ041081	CQ041081			LOC110682705	AUR62017655-RA	CQ034807-RA
AUR62001862	CQ041078	CQ041078			LOC110682705	AUR62017655-RA	CQ036626-RA
AUR62001863	CQ041076	CQ041076			LOC110682705	AUR62017655-RA	CQ039231-RA
AUR62001864	CQ041075	CQ041075			LOC110682705	AUR62017655-RA	CQ039520-RA
AUR62001865	CQ041074	CQ041074			LOC110682705	AUR62017655-RA	CQ042686-RA
AUR62001866	CQ041073	CQ041073			LOC110682705	AUR62017655-RA	CQ045512-RA
AUR62001867	CQ041072	CQ041072			LOC110682705	AUR62017655-RA	CQ048927-RA
AUR62001868	CQ041071	CQ041071			LOC110682705	AUR62017655-RA	CQ050296-RA
AUR62001869	CQ041069, CQ041070	CQ041069, CQ041070			LOC110682705	AUR62017655-RA	CQ053815-RA
AUR62001870	CQ041068	CQ041068			LOC110682705	AUR62017655-RA	CQ054009-RA
AUR62001871	CQ041065, CQ041067, CQ041066	CQ041066, CQ041067			LOC110682705	AUR62017655-RA	CQ056120-RA
AUR62001872	CQ041065	CQ041065			LOC110682705	AUR62017655-RA	CQ056956-RA
AUR62001873	CQ041064	CQ041064			LOC110682705	AUR62017655-RA	CQ057434-RA
AUR62001874	CQ041064				LOC110682705	AUR62022482-RA	CQ001298-RA
AUR62001875	CQ041064				LOC110682705	AUR62022482-RA	CQ005689-RA
AUR62001876	CQ041064				LOC110682705	AUR62022482-RA	CQ009293-RA
AUR62001877	CQ041063	CQ041063			LOC110682705	AUR62022482-RA	CQ018157-RA
AUR62001878	CQ041061, CQ041062	CQ041062			LOC110682705	AUR62022482-RA	CQ019043-RA
AUR62001879	CQ041061, CQ041062	CQ041061			LOC110682705	AUR62022482-RA	CQ022022-RA
AUR62001880	CQ041060	CQ041060			LOC110682705	AUR62022482-RA	CQ023693-RA
AUR62001881	CQ041057, CQ041058	CQ041058			LOC110682705	AUR62022482-RA	CQ030686-RA
AUR62001882	CQ041057	CQ041057			LOC110682705	AUR62022482-RA	CQ030687-RA
AUR62001883	CQ041056	CQ041056			LOC110682705	AUR62022482-RA	CQ033951-RA
AUR62001884	CQ041055	CQ041055			LOC110682705	AUR62022482-RA	CQ034807-RA
AUR62001885	CQ041054	CQ041054			LOC110682705	AUR62022482-RA	CQ036626-RA
AUR62001886	CQ041053	CQ041053			LOC110682705	AUR62022482-RA	CQ039231-RA
AUR62001887	CQ041052	CQ041052			LOC110682705	AUR62022482-RA	CQ039520-RA
AUR62001888	CQ041051	CQ041051			LOC110682705	AUR62022482-RA	CQ042686-RA
AUR62001889	CQ041050	CQ041050			LOC110682705	AUR62022482-RA	CQ045512-RA
AUR62001890	CQ041049	CQ041049			LOC110682705	AUR62022482-RA	CQ048927-RA
AUR62001891	CQ041048, CQ041049	CQ041048			LOC110682705	AUR62022482-RA	CQ050296-RA
AUR62001892	CQ041047	CQ041047			LOC110682705	AUR62022482-RA	CQ053815-RA
AUR62001893	CQ041046	CQ041046			LOC110682705	AUR62022482-RA	CQ054009-RA
AUR62001894	CQ041044, CQ041045	CQ041044, CQ041045			LOC110682705	AUR62022482-RA	CQ056120-RA
AUR62001895	CQ041043	CQ041043			LOC110682705	AUR62022482-RA	CQ056956-RA
AUR62001896	CQ041041	CQ041041			LOC110682705	AUR62022482-RA	CQ057434-RA
AUR62001897	CQ041040				LOC110682705	AUR62022775-RA	CQ001298-RA
AUR62001898	CQ028600	CQ028600			LOC110682705	AUR62022775-RA	CQ005689-RA
AUR62001899	CQ028599	CQ028599			LOC110682705	AUR62022775-RA	CQ009293-RA
AUR62001901	CQ028598	CQ028598			LOC110682705	AUR62022775-RA	CQ018157-RA
AUR62001902	CQ028597	CQ028597			LOC110682705	AUR62022775-RA	CQ019043-RA
AUR62001903	CQ028596	CQ028596			LOC110682705	AUR62022775-RA	CQ022022-RA
AUR62001905	CQ028593	CQ028593			LOC110682705	AUR62022775-RA	CQ023693-RA
AUR62001907	CQ028592	CQ028592			LOC110682705	AUR62022775-RA	CQ030686-RA
AUR62001908	CQ028591	CQ028591			LOC110682705	AUR62022775-RA	CQ030687-RA
AUR62001909	CQ028589, CQ028590	CQ028590			LOC110682705	AUR62022775-RA	CQ033951-RA
AUR62001910	CQ028589, CQ028590	CQ028589			LOC110682705	AUR62022775-RA	CQ034807-RA
AUR62001911	CQ028588	CQ028588			LOC110682705	AUR62022775-RA	CQ036626-RA
AUR62001912	CQ028587	CQ028587			LOC110682705	AUR62022775-RA	CQ039231-RA
AUR62001913	CQ028586	CQ028586			LOC110682705	AUR62022775-RA	CQ039520-RA
AUR62001914	CQ028584, CQ028585	CQ028585			LOC110682705	AUR62022775-RA	CQ042686-RA
AUR62001915	CQ028584	CQ028584			LOC110682705	AUR62022775-RA	CQ045512-RA
AUR62001916	CQ028583	CQ028583			LOC110682705	AUR62022775-RA	CQ048927-RA
AUR62001917	CQ028582	CQ028582			LOC110682705	AUR62022775-RA	CQ050296-RA
AUR62001918	CQ028581	CQ028581			LOC110682705	AUR62022775-RA	CQ053815-RA
AUR62001919	CQ028578	CQ028578			LOC110682705	AUR62022775-RA	CQ054009-RA
AUR62001920	CQ028576	CQ028576			LOC110682705	AUR62022775-RA	CQ056120-RA
AUR62001921	CQ028575	CQ028575			LOC110682705	AUR62022775-RA	CQ056956-RA
AUR62001922	CQ028574	CQ028574			LOC110682705	AUR62022775-RA	CQ057434-RA
AUR62001923	CQ028571, CQ028572	CQ028572			LOC110682705	AUR62024417-RA	CQ001298-RA
AUR62001924	CQ028571, CQ028572	CQ028571			LOC110682705	AUR62024417-RA	CQ005689-RA
AUR62001925	CQ028570	CQ028570			LOC110682705	AUR62024417-RA	CQ009293-RA
AUR62001926	CQ028569	CQ028569			LOC110682705	AUR62024417-RA	CQ018157-RA
AUR62001927	CQ028568	CQ028568			LOC110682705	AUR62024417-RA	CQ019043-RA
AUR62001928	CQ028567	CQ028567			LOC110682705	AUR62024417-RA	CQ022022-RA
AUR62001929	CQ028566	CQ028566			LOC110682705	AUR62024417-RA	CQ023693-RA
AUR62001930	CQ028565	CQ028565			LOC110682705	AUR62024417-RA	CQ030686-RA
AUR62001931	CQ028563, CQ028564	CQ028564			LOC110682705	AUR62024417-RA	CQ030687-RA
AUR62001932	CQ028563, CQ028564	CQ028563			LOC110682705	AUR62024417-RA	CQ033951-RA
AUR62001933	CQ028562	CQ028562			LOC110682705	AUR62024417-RA	CQ034807-RA
AUR62001934	CQ028561	CQ028561			LOC110682705	AUR62024417-RA	CQ036626-RA
AUR62001935	CQ028560	CQ028560			LOC110682705	AUR62024417-RA	CQ039231-RA
AUR62001936	CQ028559	CQ028559			LOC110682705	AUR62024417-RA	CQ039520-RA
AUR62001937	CQ028558	CQ028558			LOC110682705	AUR62024417-RA	CQ042686-RA
AUR62001938	CQ028555, CQ028557, CQ028556	CQ028555, CQ028556, CQ028557			LOC110682705	AUR62024417-RA	CQ045512-RA
AUR62001939	CQ028553	CQ028553			LOC110682705	AUR62024417-RA	CQ048927-RA
AUR62001940	CQ028552	CQ028552			LOC110682705	AUR62024417-RA	CQ050296-RA
AUR62001941	CQ028551	CQ028551			LOC110682705	AUR62024417-RA	CQ053815-RA
AUR62001942	CQ028550	CQ028550			LOC110682705	AUR62024417-RA	CQ054009-RA
AUR62001943	CQ028549				LOC110682705	AUR62024417-RA	CQ056120-RA
AUR62001944	CQ028549	CQ028549			LOC110682705	AUR62024417-RA	CQ056956-RA
AUR62001945	CQ028548	CQ028548			LOC110682705	AUR62024417-RA	CQ057434-RA
AUR62001946	CQ028547	CQ028547			LOC110682705	AUR62029912-RA	CQ001298-RA
AUR62001947	CQ028545, CQ028546	CQ028546			LOC110682705	AUR62029912-RA	CQ005689-RA
AUR62001948	CQ028545, CQ028546				LOC110682705	AUR62029912-RA	CQ009293-RA
AUR62001949	CQ028545	CQ028545			LOC110682705	AUR62029912-RA	CQ018157-RA
AUR62001950	CQ028544	CQ028544			LOC110682705	AUR62029912-RA	CQ019043-RA
AUR62001951	CQ028543	CQ028543			LOC110682705	AUR62029912-RA	CQ022022-RA
AUR62001952	CQ028540	CQ028540			LOC110682705	AUR62029912-RA	CQ023693-RA
AUR62001953	CQ028539	CQ028539			LOC110682705	AUR62029912-RA	CQ030686-RA
AUR62001954	CQ028538	CQ028538			LOC110682705	AUR62029912-RA	CQ030687-RA
AUR62001955	CQ028537	CQ028537			LOC110682705	AUR62029912-RA	CQ033951-RA
AUR62001956	CQ028536	CQ028536			LOC110682705	AUR62029912-RA	CQ034807-RA
AUR62001957	CQ028535	CQ028535			LOC110682705	AUR62029912-RA	CQ036626-RA
AUR62001958	CQ028531, CQ028532, CQ028533	CQ028531, CQ028532, CQ028533			LOC110682705	AUR62029912-RA	CQ039231-RA
AUR62001959	CQ028531				LOC110682705	AUR62029912-RA	CQ039520-RA
AUR62001960	CQ028530	CQ028530			LOC110682705	AUR62029912-RA	CQ042686-RA
AUR62001961	CQ028529	CQ028529			LOC110682705	AUR62029912-RA	CQ045512-RA
AUR62001962	CQ028528	CQ028528			LOC110682705	AUR62029912-RA	CQ048927-RA
AUR62001963	CQ028527	CQ028527			LOC110682705	AUR62029912-RA	CQ050296-RA
AUR62001964	CQ028526	CQ028526			LOC110682705	AUR62029912-RA	CQ053815-RA
AUR62001965	CQ028525	CQ028525			LOC110682705	AUR62029912-RA	CQ054009-RA
AUR62001966	CQ028524	CQ028524			LOC110682705	AUR62029912-RA	CQ056120-RA
AUR62001967	CQ028523, CQ028522	CQ028523			LOC110682705	AUR62029912-RA	CQ056956-RA
AUR62001968	CQ028521	CQ028521			LOC110682705	AUR62029912-RA	CQ057434-RA
AUR62001969	CQ028520	CQ028520			LOC110682705	AUR62029957-RA	CQ001298-RA
AUR62001970	CQ028519	CQ028519			LOC110682705	AUR62029957-RA	CQ005689-RA
AUR62001971	CQ028518	CQ028518			LOC110682705	AUR62029957-RA	CQ009293-RA
AUR62001972	CQ028517	CQ028517			LOC110682705	AUR62029957-RA	CQ018157-RA
AUR62001973	CQ028514, CQ028515, CQ028516	CQ028515, CQ028516			LOC110682705	AUR62029957-RA	CQ019043-RA
AUR62001974	CQ028514	CQ028514			LOC110682705	AUR62029957-RA	CQ022022-RA
AUR62001975	CQ028513	CQ028513			LOC110682705	AUR62029957-RA	CQ023693-RA
AUR62001976	CQ028512	CQ028512			LOC110682705	AUR62029957-RA	CQ030686-RA
AUR62001977	CQ028511	CQ028511			LOC110682705	AUR62029957-RA	CQ030687-RA
AUR62001978	CQ028510	CQ028510			LOC110682705	AUR62029957-RA	CQ033951-RA
AUR62001979	CQ028509	CQ028509			LOC110682705	AUR62029957-RA	CQ034807-RA
AUR62001981	CQ028507	CQ028507			LOC110682705	AUR62029957-RA	CQ036626-RA
AUR62001982	CQ028506	CQ028506			LOC110682705	AUR62029957-RA	CQ039231-RA
AUR62001983	CQ028505	CQ028505			LOC110682705	AUR62029957-RA	CQ039520-RA
AUR62001984	CQ028501, CQ028500, CQ028502	CQ028500, CQ028501, CQ028502			LOC110682705	AUR62029957-RA	CQ042686-RA
AUR62001985	CQ028499	CQ028499			LOC110682705	AUR62029957-RA	CQ045512-RA
AUR62001986	CQ028497, CQ028498	CQ028498			LOC110682705	AUR62029957-RA	CQ048927-RA
AUR62001987	CQ028497, CQ028498	CQ028497			LOC110682705	AUR62029957-RA	CQ050296-RA
AUR62001988	CQ028495	CQ028495			LOC110682705	AUR62029957-RA	CQ053815-RA
AUR62001989	CQ028493, CQ028492	CQ028492, CQ028493			LOC110682705	AUR62029957-RA	CQ054009-RA
AUR62001990	CQ028491	CQ028491			LOC110682705	AUR62029957-RA	CQ056120-RA
AUR62001991	CQ028489	CQ028489			LOC110682705	AUR62029957-RA	CQ056956-RA
AUR62001992	CQ028488	CQ028488			LOC110682705	AUR62029957-RA	CQ057434-RA
AUR62001993	CQ028487, CQ028486	CQ028486			LOC110682705	AUR62030118-RA	CQ001298-RA
AUR62001994	CQ028487, CQ028486	CQ028487			LOC110682705	AUR62030118-RA	CQ005689-RA
AUR62001995	CQ028484	CQ028484			LOC110682705	AUR62030118-RA	CQ009293-RA
AUR62001996	CQ028483				LOC110682705	AUR62030118-RA	CQ018157-RA
AUR62001997	CQ028483	CQ028483			LOC110682705	AUR62030118-RA	CQ019043-RA
AUR62001998	CQ028482	CQ028482			LOC110682705	AUR62030118-RA	CQ022022-RA
AUR62001999	CQ028481	CQ028481			LOC110682705	AUR62030118-RA	CQ023693-RA
AUR62002000	CQ028480	CQ028480			LOC110682705	AUR62030118-RA	CQ030686-RA
AUR62002001	CQ028479	CQ028479			LOC110682705	AUR62030118-RA	CQ030687-RA
AUR62002002	CQ028478	CQ028478			LOC110682705	AUR62030118-RA	CQ033951-RA
AUR62002003	CQ028476, CQ028477	CQ028477			LOC110682705	AUR62030118-RA	CQ034807-RA
AUR62002004	CQ028476, CQ028477	CQ028476			LOC110682705	AUR62030118-RA	CQ036626-RA
AUR62002005	CQ028474, CQ028475	CQ028475			LOC110682705	AUR62030118-RA	CQ039231-RA
AUR62002006	CQ028474, CQ028475	CQ028474			LOC110682705	AUR62030118-RA	CQ039520-RA
AUR62002007	CQ028473	CQ028473			LOC110682705	AUR62030118-RA	CQ042686-RA
AUR62002008	CQ028472	CQ028472			LOC110682705	AUR62030118-RA	CQ045512-RA
AUR62002009	CQ028471	CQ028471			LOC110682705	AUR62030118-RA	CQ048927-RA
AUR62002010	CQ028470	CQ028470			LOC110682705	AUR62030118-RA	CQ050296-RA
AUR62002011	CQ028468	CQ028468			LOC110682705	AUR62030118-RA	CQ053815-RA
AUR62002012	CQ028466, CQ028467	CQ028467			LOC110682705	AUR62030118-RA	CQ054009-RA
AUR62002013	CQ028466, CQ028467	CQ028466			LOC110682705	AUR62030118-RA	CQ056120-RA
AUR62002014	CQ028465	CQ028465			LOC110682705	AUR62030118-RA	CQ056956-RA
AUR62002015	CQ028463	CQ028463, CQ028464			LOC110682705	AUR62030118-RA	CQ057434-RA
AUR62002016	CQ028462	CQ028462			LOC110682705	AUR62033682-RA	CQ001298-RA
AUR62002017	CQ028460	CQ028460			LOC110682705	AUR62033682-RA	CQ005689-RA
AUR62002018	CQ028459	CQ028459			LOC110682705	AUR62033682-RA	CQ009293-RA
AUR62002019	CQ028458	CQ028458			LOC110682705	AUR62033682-RA	CQ018157-RA
AUR62002020	CQ028457	CQ028457			LOC110682705	AUR62033682-RA	CQ019043-RA
AUR62002021	CQ028456	CQ028456			LOC110682705	AUR62033682-RA	CQ022022-RA
AUR62002022	CQ028455	CQ028455			LOC110682705	AUR62033682-RA	CQ023693-RA
AUR62002023	CQ028454	CQ028454			LOC110682705	AUR62033682-RA	CQ030686-RA
AUR62002024	CQ028453	CQ028453			LOC110682705	AUR62033682-RA	CQ030687-RA
AUR62002025	CQ028452	CQ028452			LOC110682705	AUR62033682-RA	CQ033951-RA
AUR62002026	CQ028449, CQ028450	CQ028450			LOC110682705	AUR62033682-RA	CQ034807-RA
AUR62002027	CQ028449, CQ028450	CQ028449			LOC110682705	AUR62033682-RA	CQ036626-RA
AUR62002028	CQ028448	CQ028448			LOC110682705	AUR62033682-RA	CQ039231-RA
AUR62002029	CQ028447	CQ028447			LOC110682705	AUR62033682-RA	CQ039520-RA
AUR62002030	CQ028446	CQ028446			LOC110682705	AUR62033682-RA	CQ042686-RA
AUR62002031	CQ028444	CQ028444			LOC110682705	AUR62033682-RA	CQ045512-RA
AUR62002032	CQ028443	CQ028443			LOC110682705	AUR62033682-RA	CQ048927-RA
AUR62002033	CQ028442	CQ028442			LOC110682705	AUR62033682-RA	CQ050296-RA
AUR62002034	CQ028441	CQ028441			LOC110682705	AUR62033682-RA	CQ053815-RA
AUR62002035	CQ028440	CQ028440			LOC110682705	AUR62033682-RA	CQ054009-RA
AUR62002036	CQ028439	CQ028439			LOC110682705	AUR62033682-RA	CQ056120-RA
AUR62002037	CQ028437, CQ028438	CQ028438			LOC110682705	AUR62033682-RA	CQ056956-RA
AUR62002038	CQ028437	CQ028437			LOC110682705	AUR62033682-RA	CQ057434-RA
AUR62002039	CQ028436	CQ028436			LOC110682705	AUR62034017-RA	CQ001298-RA
AUR62002040	CQ028435	CQ028435			LOC110682705	AUR62034017-RA	CQ005689-RA
AUR62002041	CQ028434	CQ028434			LOC110682705	AUR62034017-RA	CQ009293-RA
AUR62002042	CQ028433, CQ028432	CQ028432, CQ028433			LOC110682705	AUR62034017-RA	CQ018157-RA
AUR62002043	CQ028431	CQ028431			LOC110682705	AUR62034017-RA	CQ019043-RA
AUR62002044	CQ028430	CQ028430			LOC110682705	AUR62034017-RA	CQ022022-RA
AUR62002045	CQ028428	CQ028428, CQ028429			LOC110682705	AUR62034017-RA	CQ023693-RA
AUR62002046	CQ028427	CQ028427			LOC110682705	AUR62034017-RA	CQ030686-RA
AUR62002047	CQ028426	CQ028426			LOC110682705	AUR62034017-RA	CQ030687-RA
AUR62002048	CQ028424	CQ028424			LOC110682705	AUR62034017-RA	CQ033951-RA
AUR62002049	CQ028423	CQ028423			LOC110682705	AUR62034017-RA	CQ034807-RA
AUR62002050	CQ028422	CQ028422			LOC110682705	AUR62034017-RA	CQ036626-RA
AUR62002051	CQ028421	CQ028421			LOC110682705	AUR62034017-RA	CQ039231-RA
AUR62002052	CQ028420	CQ028420			LOC110682705	AUR62034017-RA	CQ039520-RA
AUR62002053	CQ028419	CQ028419			LOC110682705	AUR62034017-RA	CQ042686-RA
AUR62002054	CQ028418	CQ028418, CQ028418, CQ028418, CQ028418, CQ028418, CQ028418, CQ028418, CQ028418, CQ028418			LOC110682705	AUR62034017-RA	CQ045512-RA
AUR62002055	CQ028417	CQ028417			LOC110682705	AUR62034017-RA	CQ048927-RA
AUR62002056	CQ044617	CQ044617			LOC110682705	AUR62034017-RA	CQ050296-RA
AUR62002057	CQ044618	CQ044618			LOC110682705	AUR62034017-RA	CQ053815-RA
AUR62002058	CQ044619	CQ044619			LOC110682705	AUR62034017-RA	CQ054009-RA
AUR62002059	CQ044620	CQ044620			LOC110682705	AUR62034017-RA	CQ056120-RA
AUR62002060	CQ044621	CQ044621			LOC110682705	AUR62034017-RA	CQ056956-RA
AUR62002061	CQ044622	CQ044622			LOC110682705	AUR62034017-RA	CQ057434-RA
AUR62002062	CQ044622, CQ044623				LOC110682705	AUR62034717-RA	CQ001298-RA
[truncated: 89,167 more rows]

## Sheet: Supplementary Data 2
Supplementary Data 2. Repetitive elements annotation statistics
			C. pallidicaule		C. suecicum		C. quinoa		Cq A subgenome		Cq B subgenome
Class	Order	Superfamily	bp	% of genome space	bp	% of genome space	bp	% of genome space	bp	% of genome space	bp	% of genome space
Class 1	LTR retrotransposon	Copia	30,530,348	8.42	26,002,658	4.86	109,992,075	9.16	69,043,927	13.01	40,948,148	6.11
		Gypsy	69,868,516	19.27	113,425,792	21.18	388,396,366	32.35	129,846,257	24.47	258,550,109	38.59
		TRIM/LARD	1,633,708	0.45	6,682,861	1.25	23,471,562	1.95	6,020,944	1.13	17,450,618	2.60
	Non-LTR retrotransposon	LINE	3,136,308	0.87	6,277,555	1.17	9,549,296	0.80	4,590,850	0.87	4,958,446	0.74
		SINE	-	-	137.638	0.03	522.93	0.04	252.647	0.05	270.283	0.04
	Retrotransposon	Unknown retrotransposon	109.136	0.03	1,143,777	0.21	2,799,244	0.23	204.204	0.04	2,595,040	0.39
Class 2	DNA	DNA	29,715,117	8.20	13,590,901	2.54	74,030,018	6.17	39,934,006	7.52	34,096,012	5.09
	Helitron	Helitron	291.213	0.08	1,561,833	0.29	2,076,098	0.17	749.213	0.14	1,326,885	0.20
	Non-autonomous	TIR/MITE	2,780,489	0.77	19,208,651	3.59	26,548,379	2.21	12,214,054	2.30	14,334,325	2.14
Confused	Confused	Confused	3,671,270	1.01	6,969,731	1.30	14,982,107	1.25	6,740,425	1.27	8,241,682	1.23
Unclassified	Unclassified	Unclassified	28,909,749	7.97	87,113,289	16.27	98,275,672	8.18	38,748,327	7.30	59,527,345	8.88
Host gene	Host gene	Host gene	1,980,749	0.55	17,031,700	3.18	3,895,212	0.32	1,667,043	0.31	2,228,169	0.33
Tandem repeats	Tandem repeats	Tandem repeats	3,433,212	0.95	10,182,842	1.90	27,107,928	2.26	13,059,649	2.46	14,048,279	2.10
Endogenous virus	Caulimoviridae	EPRV	170.863	0.05	705.873	0.13	1,222,143	0.10	398.895	0.08	823.248	0.12
Total repeat coverage (bp)			176,230,678	48.61	310,035,101	57.91	782,869,030	65.20	323,470,441	60.95	459,398,589	68.57
Percentage of total repeat space				57.90		47.13		66.66		41.32		58.68

## Sheet: Supplementary Data 3
Supplementary Data 3. Representation of complete LTR element families between C. quinoa subgenomes
				LTR family element copy number in
Class	Order	Superfamily	Family	C. quinoa	Cq A subgenome	Cq B subgenome	Highly repeated*	Log2(FC)	Sub-genome distribution
Class1	LTR	TRIM_LARD	R15326	110	51	59	No	0.210	not-enriched
Class1	LTR	TRIM_LARD	G4858	146	82	64	No	-0.358	not-enriched
Class1	LTR	TRIM_LARD	R4622	158	95	63	No	-0.593	not-enriched
Class1	LTR	TRIM_LARD	R228	173	45	128	No	1.508	B subgenome - enriched
Class1	LTR	TRIM_LARD	G1737	198	196	2	No	-6.615	A subgenome - enriched
Class1	LTR	TRIM_LARD	G4721	203	158	45	No	-1.812	A subgenome - enriched
Class1	LTR	TRIM_LARD	R7725	213	99	114	No	0.204	not-enriched
Class1	LTR	TRIM_LARD	G4919	241	87	154	No	0.824	not-enriched
Class1	LTR	TRIM_LARD	R2795	247	101	146	No	0.532	not-enriched
Class1	LTR	TRIM_LARD	G4897	262	115	147	No	0.354	not-enriched
Class1	LTR	TRIM_LARD	R2624	288	87	201	No	1.208	B subgenome - enriched
Class1	LTR	TRIM_LARD	G4331	322	241	81	No	-1.573	A subgenome - enriched
Class1	LTR	TRIM_LARD	R1670	390	126	264	No	1.067	B subgenome - enriched
Class1	LTR	TRIM_LARD	R718	394	278	116	No	-1.261	A subgenome - enriched
Class1	LTR	TRIM_LARD	P395.804	398	126	272	No	1.110	B subgenome - enriched
Class1	LTR	TRIM_LARD	G4834	434	67	367	No	2.454	B subgenome - enriched
Class1	LTR	TRIM_LARD	R892	515	288	227	No	-0.343	not-enriched
Class1	LTR	TRIM_LARD	G775	570	341	229	No	-0.574	not-enriched
Class1	LTR	TRIM_LARD	R823	615	344	271	No	-0.344	not-enriched
Class1	LTR	TRIM_LARD	R3838	718	592	126	Yes	-2.232	A subgenome - enriched
Class1	LTR	TRIM_LARD	R2849	772	123	649	Yes	2.400	B subgenome - enriched
Class1	LTR	TRIM_LARD	R897	874	127	747	Yes	2.556	B subgenome - enriched
Class1	LTR	TRIM_LARD	G4899	1260	160	1100	Yes	2.781	B subgenome - enriched
Class1	LTR	TRIM_LARD	R2329	6752	856	5896	Yes	2.784	B subgenome - enriched
Class1	LTR	Copia	R2517	77	39	38	No	-0.037	not-enriched
Class1	LTR	Copia	G4766	127	69	58	No	-0.251	not-enriched
Class1	LTR	Copia	R9025	154	89	65	No	-0.453	not-enriched
Class1	LTR	Copia	G4783	174	113	61	No	-0.889	not-enriched
Class1	LTR	Copia	R2931	200	135	65	No	-1.054	A subgenome - enriched
Class1	LTR	Copia	G4778	215	132	83	No	-0.669	not-enriched
Class1	LTR	Copia	R2631	219	168	51	No	-1.720	A subgenome - enriched
Class1	LTR	Copia	R2576	240	141	99	No	-0.510	not-enriched
Class1	LTR	Copia	G728	373	366	7	No	-5.708	A subgenome - enriched
Class1	LTR	Copia	R3367	418	194	224	No	0.207	not-enriched
Class1	LTR	Copia	G760	497	487	10	No	-5.606	A subgenome - enriched
Class1	LTR	Copia	R5188	517	227	290	No	0.353	not-enriched
Class1	LTR	Copia	R431	581	213	368	No	0.789	not-enriched
Class1	LTR	Copia	R2668	654	245	409	No	0.739	not-enriched
Class1	LTR	Copia	R55	744	222	522	Yes	1.233	B subgenome - enriched
Class1	LTR	Copia	G4716	748	217	531	Yes	1.291	B subgenome - enriched
Class1	LTR	Copia	R4654	757	338	419	Yes	0.310	not-enriched
Class1	LTR	Copia	R65	1105	209	896	Yes	2.100	B subgenome - enriched
Class1	LTR	Gypsy	Map7	70	26	44	No	0.759	not-enriched
Class1	LTR	Gypsy	R3028	152	61	91	No	0.577	not-enriched
Class1	LTR	Gypsy	P1146.587	170	71	99	No	0.480	not-enriched
Class1	LTR	Gypsy	G4560	171	76	95	No	0.322	not-enriched
Class1	LTR	Gypsy	G4910	173	82	91	No	0.150	not-enriched
Class1	LTR	Gypsy	R2952	181	119	62	No	-0.941	not-enriched
Class1	LTR	Gypsy	G4536	183	94	89	No	-0.079	not-enriched
Class1	LTR	Gypsy	G4903	184	83	101	No	0.283	not-enriched
Class1	LTR	Gypsy	R869	192	54	138	No	1.354	B subgenome - enriched
Class1	LTR	Gypsy	R411	219	116	103	No	-0.171	not-enriched
Class1	LTR	Gypsy	Map20	266	18	248	No	3.784	B subgenome - enriched
Class1	LTR	Gypsy	R6154	278	131	147	No	0.166	not-enriched
Class1	LTR	Gypsy	Map7	287	40	247	No	2.626	B subgenome - enriched
Class1	LTR	Gypsy	G4933	313	171	142	No	-0.268	not-enriched
Class1	LTR	Gypsy	R3307	383	364	19	No	-4.260	A subgenome - enriched
Class1	LTR	Gypsy	Map20	389	40	349	No	3.125	B subgenome - enriched
Class1	LTR	Gypsy	R2449	399	138	261	No	0.919	not-enriched
Class1	LTR	Gypsy	R8175	452	225	227	No	0.013	not-enriched
Class1	LTR	Gypsy	R708	484	214	270	No	0.335	not-enriched
Class1	LTR	Gypsy	R2796	529	44	485	No	3.462	B subgenome - enriched
Class1	LTR	Gypsy	G104	1072	57	1015	Yes	4.154	B subgenome - enriched
Class1	LTR	Gypsy	G4727	1131	303	828	Yes	1.450	B subgenome - enriched
Class1	LTR	Gypsy	R103	1147	992	155	Yes	-2.678	A subgenome - enriched
Class1	LTR	Gypsy	G4929	1304	160	1144	Yes	2.838	B subgenome - enriched
Class1	LTR	Gypsy	R765	1787	242	1545	Yes	2.675	B subgenome - enriched
Class1	LTR	Gypsy	R260	1943	489	1454	Yes	1.572	B subgenome - enriched
Class1	LTR	Gypsy	R7906	2388	277	2111	Yes	2.930	B subgenome - enriched
Class1	LTR	Gypsy	G284	2531	160	2371	Yes	3.889	B subgenome - enriched
Class1	LTR	Gypsy	G4911	3684	421	3263	Yes	2.954	B subgenome - enriched
Class1	LTR	Gypsy	G4894	3742	485	3257	Yes	2.747	B subgenome - enriched
*With family copy number in C. quinoa genome superior to the average (Cq_average=698 copy number)

## Sheet: Supplementary Data 4
Supplementary Data 4. Repeat content and dynamics between genomes
Class	Order	Superfamily	No. of families in Cq	No. of copies in Cq	No. of copies in CqA	No. of copies in CqB	No. of families in Cp	No. of copies in Cp	No. of families in Cs	No. of copies in Cs	CqA-Cp copy no.	CqB-Cs copy no.	CqA-Cp coverage (bp)	CqB-Cs coverage (bp)
Class 1	LTR retrotransposon	Copia	151	62.88	38.882	23.998	148	28.451	115	30.886	10.431	-6.888	38,513,579	14,945,490
		Gypsy	261	186.526	69.095	117.431	210	61.234	179	103.617	7.861	13.814	59,977,741	145,124,317
		TRIM/LARD	26	18.866	6.301	12.565	10	3.252	23	10.263	3.049	2.302	4,387,236	10,767,757
	Non-LTR retrotransposon	LINE	20	13.67	6.88	6.79	23	6.05	36	10.555	830	-3.765	1,454,542	(1,319,109)
		SINE	4	1.47	670	800	-	-	7	632	670	168	252.647	132.645
	Retrotransposon	Unknown retrotransposon	3	2.17	579	1.591	3	184	7	2.272	395	-681	95.068	1,451,263
Class 2	DNA	DNA	220	90.525	45.836	44.689	261	45.634	136	23.725	202	20.964	10,218,889	20,505,111
	Helitron	Helitron	6	2.998	1.407	1.591	8	722	10	3.774	685	-2.183	458	-234.948
	Non-autonomous	TIR/MITE	191	70.41	32.817	37.593	58	8.277	336	60.544	24.54	-22.951	9,433,565	(4,874,326)
Confused	Confused	Confused	53	29.404	13.639	15.765	38	9.449	78	18.556	4.19	-2.791	3,069,155	1,271,951
Unclassified	Unclassified	Unclassified	591	202.894	90.605	112.289	563	74.176	977	213.054	16.429	-100.765	9,838,578	(27,585,944)
Host gene	Host gene	Host gene	26	15.08	6.138	8.942	32	6.674	62	31.637	-536	-22.695	-313.706	(14,803,531)
Tandem repeats	Tandem repeats	Tandem repeats	82	37.935	16.943	20.992	40	7.4	110	28.195	9.543	-7.203	9,626,437	3,865,437
Endogenous virus	Caulimoviridae	EPRV	2	654	214	440	1	176	3	678	38	-238	228.032	117.375
Sum			1.636	735.482	330.006	405.476	1.395	251.679	2.079	538.388	78.327	-132.912	147,239,763	149,363,488
									Total expansion		78.863	37.248	147,553,469	194,315,909
									Total retraction		-536	-303.072	-313.706	(48,817,858)
									Total rearranged		79.399	340.32	147,867,175	243,133,767

## Sheet: Supplementary Data 5
Supplementary Data 5. Scoring the Cq3B pericentromeric inversion in 184 quinoa accessions
Sample Name	Accession Name	Species	Country of Origin	Genome coverage estimation from read mapping	Nb. Of discordant reads at Cq3B:11,136,405	Nb. Of discordant reads at Cq3B:63,361,214	In(3B)(11136405::63361214)	Germplasm*
S1A8_batch1	BO-58	Chenopodium quinoa	Chile	5.35	0	0	INVERT	Lowland
S1B1_batch1	PI-614927	Chenopodium quinoa	Bolivia	5.54	0	0	INVERT	Lowland
S1B6_batch1	Ames-13735	Chenopodium quinoa	United States	5.6	0	0	INVERT	Lowland
S1C1_batch1	ICBA-Q5	Chenopodium quinoa	N/A	5.35	0	0	INVERT	Lowland
S1D1_batch1	PI-614889	Chenopodium quinoa	Chile	5.51	0	0	INVERT	Lowland
S1D3_batch1	E-DK-4	Chenopodium quinoa	N/A	5.89	0	0	INVERT	Lowland
S1D5_batch1	RU-5	Chenopodium quinoa	United Kingdom	6.42	0	0	INVERT	Lowland
S1F1_batch1	Moroccan Yellow	Chenopodium quinoa	N/A	6.03	0	0	INVERT	Lowland
S1G5_batch1	Brightest-Brilliant-Rainbow	Chenopodium quinoa	N/A	6.15	0	0	INVERT	Lowland
S2C10_batch1	D-11889	Chenopodium quinoa	Argentina	6.74	0	0	INVERT	Lowland
S2D4_batch1	Ames-13750	Chenopodium quinoa	United States	6.05	0	0	INVERT	Lowland
S2D9_batch1	Ames-13733	Chenopodium quinoa	United States	5.78	0	0	INVERT	Lowland
S2G2_batch1	BO-03	Chenopodium quinoa	Chile	5.59	0	0	INVERT	Lowland
S3A7_batch1	D-12177	Chenopodium quinoa	Peru	6	0	0	INVERT	Lowland
S4D8_batch1	RU-2	Chenopodium quinoa	United Kingdom	6.51	0	0	Not conclusive	Lowland
S2E11_batch1	BO-42	Chenopodium quinoa	Chile	5.38	0	0	Not conclusive	Lowland
S3C1_batch1	CHEN-7	Chenopodium quinoa	Switzerland	5.83	0	0	Not conclusive	Lowland
S1B5_batch1	CHEN-90	Chenopodium quinoa	Peru	5.64	0	0	Not conclusive	Highland
S1H6_batch1	BO-40	Chenopodium quinoa	Chile	5.27	0	0	Not conclusive	Lowland
S2A6_batch1	NSL-91567	Chenopodium quinoa	N/A	5.98	0	0	Not conclusive	Lowland
S2A7_batch1	Ames-13758	Chenopodium quinoa	United States	5.26	0	0	Not conclusive	Lowland
S2E3_batch1	D-12119	Chenopodium quinoa	Peru	5.31	0	0	Not conclusive	Highland
S2G6_batch1	Ames-13761	Chenopodium quinoa	United States	6.22	0	0	Not conclusive	Lowland
S2H9_batch1	CHEN-361	Chenopodium quinoa	Peru	5.4	0	0	Not conclusive	Highland
S3E4_batch1	CHEN-140	Chenopodium quinoa	Bolivia	5.02	0	0	Not conclusive	Lowland
S4C9_batch1	PI-478408	Chenopodium quinoa	Bolivia	5.28	0	0	Not conclusive	Highland
S4D3_batch1	D-12389	Chenopodium quinoa	Peru	5.39	0	0	Not conclusive	Highland
S4F4_batch1	CHEN-112	Chenopodium quinoa	Peru	5.22	0	0	Not conclusive	Highland
S4G9_batch1	CHEN-322	Chenopodium quinoa	Peru	5.64	0	0	Not conclusive	Highland
S4E9_batch1	D-12201	Chenopodium quinoa	Peru	5.31	0	1	NONE	Highland
S1F10_batch1	PI-510543	Chenopodium quinoa	Peru	5.11	1	0	NONE	Highland
S2C6_batch1	Ames-13751	Chenopodium quinoa	United States	5.85	1	0	NONE	Lowland
S2F7_batch1	PI-596498	Chenopodium quinoa	Peru	6.19	1	0	NONE	Highland
S2H4_batch1	CHEN-319	Chenopodium quinoa	Peru	5.19	1	0	NONE	Highland
S3G6_batch1	PI-674266	Chenopodium quinoa	Ecuador	5.3	1	0	NONE	Lowland
S1B8_batch1	Ames-13743	Chenopodium quinoa	Chile	5.18	1	1	NONE	Lowland
S1C4_batch1	D-12211	Chenopodium quinoa	Peru	5	1	1	NONE	Highland
S1E1_batch1	Bouchane-3	Chenopodium quinoa	N/A	5.23	1	1	NONE	Lowland
S1E4_batch1	Indian Quinoa	Chenopodium quinoa	N/A	5.02	1	1	NONE	Lowland
S1E6_batch1	Ames-13745	Chenopodium quinoa	United States	5.47	1	1	NONE	Lowland
S1F5_batch1	CHEN-470	Chenopodium quinoa	Peru	5.32	1	1	NONE	Highland
S1G6_batch1	Ames-13753	Chenopodium quinoa	United States	6.25	1	1	NONE	Lowland
S1H5_batch1	PI-614887	Chenopodium quinoa	Chile	5.6	1	1	NONE	Lowland
S2A9_batch1	D-12416	Chenopodium quinoa	Peru	5.85	1	1	NONE	Highland
S2B7_batch1	D-10005	Chenopodium quinoa	Peru	5.1	1	1	NONE	Highland
S2B9_batch1	D-11943	Chenopodium quinoa	Peru	5.82	1	1	NONE	Highland
S2C7_batch1	D-11924	Chenopodium quinoa	Peru	5.83	1	1	NONE	Highland
S2D1_batch1	BO-46-2	Chenopodium quinoa	Chile	6.59	1	1	NONE	Lowland
S2D5_batch1	PI-614883	Chenopodium quinoa	Argentina	5.85	1	1	NONE	Lowland
S2E4_batch1	Ames-13755	Chenopodium quinoa	United States	5.05	1	1	NONE	Highland
S2E7_batch1	CHEN-342	Chenopodium quinoa	Peru	6.31	1	1	NONE	Highland
S2F1_batch1	PI-634923	Chenopodium quinoa	Chile	6.1	1	1	NONE	Lowland
S2F11_batch1	BO-63	Chenopodium quinoa	Chile	5.66	1	1	NONE	Lowland
S2F3_batch1	CHEN-64	Chenopodium quinoa	N/A	5.77	1	1	NONE	Lowland
S2F4_batch1	PI-584524	Chenopodium quinoa	Chile	5.77	1	1	NONE	Lowland
S2G4_batch1	Ames-13754	Chenopodium quinoa	United States	5.18	1	1	NONE	Lowland
S2G5_batch1	CHEN-226	Chenopodium quinoa	Bolivia	5.19	1	1	NONE	Highland
S2G9_batch1	CHEN-219	Chenopodium quinoa	Bolivia	6.2	1	1	NONE	Highland
S2H7_batch1	PI-614884	Chenopodium quinoa	Argentina	5.36	1	1	NONE	Highland
S3A5_batch1	D-12279	Chenopodium quinoa	N/A	5.44	1	1	NONE	Highland
S3C4_batch1	D-12393	Chenopodium quinoa	Peru	5.04	1	1	NONE	Highland
S3H3_batch1	03-21-072RM	Chenopodium quinoa	Peru	5.3	1	1	NONE	Highland
S4A7_batch1	EMBRAPA-Brazil	Chenopodium quinoa	N/A	5.18	1	1	NONE	Lowland
S4A8_batch1	CHEN-109	Chenopodium quinoa	Peru	5.03	1	1	NONE	Highland
S4E5_batch1	PI-510551	Chenopodium quinoa	Peru	5.9	1	1	NONE	Highland
S4F2_batch1	D-12182	Chenopodium quinoa	Peru	5.59	1	1	NONE	Highland
S2B8_batch1	CHEN-91	Chenopodium quinoa	Peru	8.62	1	2	NONE	Highland
S4C1_batch1	CHEN-383	Chenopodium quinoa	Peru	5.22	1	2	NONE	Highland
S2D10_batch1	D-12409	Chenopodium quinoa	Bolivia	5.88	1	3	NONE	Highland
S3C6_batch1	Kancolla	Chenopodium quinoa	N/A	5.35	1	3	NONE	Highland
S1E9_batch1	Vikinga	Chenopodium quinoa	N/A	5.86	2	0	NONE	Lowland
S1B9_batch1	PI-584524	Chenopodium quinoa	Chile	5.8	2	1	NONE	Lowland
S1A9_batch1	BO-16	Chenopodium quinoa	Chile	7.35	2	2	NONE	Lowland
S1C6_batch1	Ames-13722	Chenopodium quinoa	United States	5.67	2	2	NONE	Lowland
S1D7_batch1	D-12357	Chenopodium quinoa	Peru	5.59	2	2	NONE	Highland
S2A8_batch1	CHEN-162	Chenopodium quinoa	Bolivia	5.9	2	2	NONE	Highland
S2F10_batch1	D-12354	Chenopodium quinoa	Peru	5.48	2	2	NONE	Highland
S2G8_batch1	D-12166	Chenopodium quinoa	Bolivia	5.44	2	2	NONE	Highland
S2H11_batch1	PI-634919	Chenopodium quinoa	Chile	6.65	2	2	NONE	Lowland
S3B1_batch1	D-12123	Chenopodium quinoa	Peru	5.33	2	2	NONE	Lowland
S3C8_batch1	Salcedo-Inia	Chenopodium quinoa	Peru	6.03	2	2	NONE	Highland
S3D11_batch1	Ratuqui	Chenopodium quinoa	N/A	5.07	2	2	NONE	Highland
S3D8_batch1	CHEN-199	Chenopodium quinoa	Bolivia	5.44	2	2	NONE	Highland
S3E7_batch1	CHEN-297	Chenopodium quinoa	Peru	5.69	2	2	NONE	Highland
S3G9_batch1	D-12329	Chenopodium quinoa	Bolivia	7.27	2	2	NONE	Highland
S4A1_batch1	CHEN-151	Chenopodium quinoa	Bolivia	5.08	2	2	NONE	Highland
S4B6_batch1	Titicaca	Chenopodium quinoa	N/A	5.52	2	2	NONE	Lowland
S4C3_batch1	CHEN-412	Chenopodium quinoa	Peru	5.28	2	2	NONE	Highland
S4D6_batch1	D-12362	Chenopodium quinoa	Peru	5.27	2	2	NONE	Highland
S4D9_batch1	PI-614882	Chenopodium quinoa	Chile	5.63	2	2	NONE	Lowland
S4F5_batch1	PI-587173	Chenopodium quinoa	Argentina	5.52	2	2	NONE	Highland
S4F6_batch1	D-9985	Chenopodium quinoa	Peru	5.29	2	2	NONE	Highland
S1E3_batch1	Javi	Chenopodium quinoa	Chile	5.15	2	3	NONE	Lowland
S2D11_batch1	D-12397	Chenopodium quinoa	Peru	5.83	2	3	NONE	Highland
S1E2_batch1	D-11980	Chenopodium quinoa	Peru	5.54	3	1	NONE	Highland
S2B10_batch1	CHEN-220	Chenopodium quinoa	Bolivia	6.12	3	1	NONE	Highland
S3B6_batch1	Bouchane-2	Chenopodium quinoa	N/A	5.73	3	1	NONE	Highland
S1B3_batch1	Ames-13734	Chenopodium quinoa	United States	5.65	3	2	NONE	Lowland
S1F2_batch1	D-12196	Chenopodium quinoa	Bolivia	5.68	3	2	NONE	Highland
S1H1_batch1	Ames-19047	Chenopodium quinoa	N/A	6.37	3	2	NONE	Lowland
S2A5_batch1	CHEN-256	Chenopodium quinoa	Peru	6.4	3	2	NONE	Highland
S2B5_batch1	CHEN-205	Chenopodium quinoa	Peru	5.22	3	2	NONE	Highland
S2E5_batch1	Bouchane-4	Chenopodium quinoa	N/A	6.22	3	2	NONE	Lowland
S2G10_batch1	BO-51	Chenopodium quinoa	Chile	5.73	3	2	NONE	Lowland
S3D1_batch1	D-12361	Chenopodium quinoa	Peru	5	3	2	NONE	Highland
S4E8_batch1	PI-665277	Chenopodium quinoa	Bolivia	5.78	3	2	NONE	Highland
S1A2_batch1	CHEN-349	Chenopodium quinoa	Peru	5.89	3	3	NONE	Highland
S1F7_batch1	Ames-13738	Chenopodium quinoa	United States	5.01	3	3	NONE	Lowland
S1H2_batch1	PI-665276	Chenopodium quinoa	Bolivia	5.57	3	3	NONE	Highland
S2C4_batch1	CHEN-159	Chenopodium quinoa	Bolivia	5.24	3	3	NONE	Highland
S2G1_batch1	PI-614888	Chenopodium quinoa	Chile	5.89	3	3	NONE	Lowland
S2G11_batch1	CHEN-225	Chenopodium quinoa	Peru	5.46	3	3	NONE	Highland
S2H6_batch1	D-12289	Chenopodium quinoa	Peru	5.18	3	3	NONE	Highland
S3A6_batch1	Bouchane-1	Chenopodium quinoa	N/A	5.27	3	3	NONE	Lowland
S3B9_batch1	CHEN-299	Chenopodium quinoa	Peru	6.54	3	3	NONE	Highland
S3C5_batch1	D-12350	Chenopodium quinoa	Peru	6.49	3	3	NONE	Highland
S3D7_batch1	D-12424	Chenopodium quinoa	Bolivia	5.24	3	3	NONE	Highland
S3E1_batch1	CHEN-406	Chenopodium quinoa	Peru	5.15	3	3	NONE	Highland
S3E9_batch1	D-12256	Chenopodium quinoa	Peru	6.03	3	3	NONE	Highland
S3F1_batch1	Ames-13732	Chenopodium quinoa	United States	5.38	3	3	NONE	Lowland
S4F9_batch1	PI-614920	Chenopodium quinoa	Bolivia	6.14	3	3	NONE	Highland
S1A6_batch1	Ames-13744	Chenopodium quinoa	United States	5.26	3	4	NONE	Lowland
S4G5_batch1	PI-614934	Chenopodium quinoa	Bolivia	5.17	4	1	NONE	Highland
S1C2_batch1	D-12243	Chenopodium quinoa	Peru	5.77	4	2	NONE	Highland
S1F8_batch1	D-12037	Chenopodium quinoa	Bolivia	5.01	4	2	NONE	Highland
S2H5_batch1	Ames-13748	Chenopodium quinoa	United States	6.3	4	2	NONE	Highland
S3D3_batch1	CHEN-430	Chenopodium quinoa	Peru	5.32	4	2	NONE	Highland
S3F3_batch1	CHEN-354	Chenopodium quinoa	Peru	6.24	4	2	NONE	Highland
S4C8_batch1	D-12282	Chenopodium quinoa	Argentina	5.35	4	2	NONE	Lowland
S4E2_batch1	D-12179	Chenopodium quinoa	Peru	6.83	4	2	NONE	Highland
S2E10_batch1	D-11965	Chenopodium quinoa	Peru	5.44	4	3	NONE	Highland
S3C3_batch1	CHEN-155	Chenopodium quinoa	Bolivia	10.54	4	3	NONE	Highland
S3E3_batch1	D-12309	Chenopodium quinoa	Peru	5.11	4	3	NONE	Highland
S3H8_batch1	CHEN-427	Chenopodium quinoa	Peru	5.27	4	3	NONE	Highland
S4A5_batch1	PI-510537	Chenopodium quinoa	Peru	5.4	4	3	NONE	Highland
S4F8_batch1	Ames-13742	Chenopodium quinoa	United States	5.15	4	3	NONE	Lowland
S1F4_batch1	CHEN-424	Chenopodium quinoa	Peru	5.74	4	4	NONE	Highland
S2B3_batch1	D-12079	Chenopodium quinoa	Peru	5.17	4	4	NONE	Highland
S2H8_batch1	D-12176	Chenopodium quinoa	Peru	5.51	4	4	NONE	Highland
S3F5_batch1	CHEN-416	Chenopodium quinoa	Peru	6.8	4	4	NONE	Highland
S3H9_batch1	CHEN-141	Chenopodium quinoa	Bolivia	5.57	4	4	NONE	Highland
S4B5_batch1	CHEN-400	Chenopodium quinoa	Peru	6.34	4	4	NONE	Highland
S4D7_batch1	D-12222	Chenopodium quinoa	Peru	5.44	4	4	NONE	Highland
S4G3_batch1	CHEN-110	Chenopodium quinoa	Peru	5.46	4	4	NONE	Highland
S4F3_batch1	D-11918	Chenopodium quinoa	Peru	5.86	4	5	NONE	Highland
S1H3_batch1	CHEN-420	Chenopodium quinoa	Peru	6.49	5	2	NONE	Highland
S2B6_batch1	PI-614929	Chenopodium quinoa	Bolivia	5.42	5	2	NONE	Highland
S1D4_batch1	CHEN-5	Chenopodium quinoa	N/A	5.62	5	3	NONE	Lowland
S3E5_batch1	PI-634918	Chenopodium quinoa	Chile	5.33	5	3	NONE	Lowland
S4E3_batch1	CHEN-433	Chenopodium quinoa	Peru	5.48	5	3	NONE	Highland
S1C8_batch1	Ames-13730	Chenopodium quinoa	United States	5.82	5	4	NONE	Lowland
S4C6_batch1	CHEN-69	Chenopodium quinoa	Peru	5.15	5	4	NONE	Highland
S4G1_batch1	CHEN-339	Chenopodium quinoa	Peru	5.18	5	4	NONE	Highland
S1A5_batch1	NSL-86628	Chenopodium quinoa	N/A	5.18	5	5	NONE	Lowland
S1D8_batch1	D-12087	Chenopodium quinoa	Peru	5.31	5	5	NONE	Highland
S1G1_batch1	BO-55	Chenopodium quinoa	Chile	6.34	5	5	NONE	Lowland
S1G4_batch1	D-12345	Chenopodium quinoa	Peru	6.64	5	5	NONE	Highland
S2F2_batch1	CHEN-218	Chenopodium quinoa	Peru	5.37	5	5	NONE	Highland
S3D9_batch1	D-12114	Chenopodium quinoa	Peru	6.42	5	5	NONE	Highland
S3E6_batch1	D-11985	Chenopodium quinoa	Peru	6.49	5	5	NONE	Lowland
S4G4_batch1	CHEN-350	Chenopodium quinoa	Peru	5.4	5	5	NONE	Highland
S1G11_batch1	D-12184	Chenopodium quinoa	Peru	5.51	5	7	NONE	Highland
S1F6_batch1	Ames-13721	Chenopodium quinoa	United States	5.36	6	2	NONE	Lowland
S1H4_batch1	D-12220	Chenopodium quinoa	Peru	6.39	6	3	NONE	Highland
S3F10_batch1	D-10003	Chenopodium quinoa	Peru	5.53	6	3	NONE	Highland
S1C3_batch1	D-12205	Chenopodium quinoa	Peru	6.16	6	4	NONE	Highland
S1G9_batch1	Ames-13727	Chenopodium quinoa	United States	5.42	6	4	NONE	Lowland
S4C5_batch1	PI-510546	Chenopodium quinoa	Peru	5.21	6	4	NONE	Highland
S4G8_batch1	Nde-09	Chenopodium quinoa	Chile	5.3	6	4	NONE	Lowland
S1A3_batch1	D-12420	Chenopodium quinoa	Bolivia	5.95	6	5	NONE	Highland
S2E9_batch1	CHEN-437	Chenopodium quinoa	Peru	6.14	6	6	NONE	Highland
S3B3_batch1	D-12120	Chenopodium quinoa	Peru	6.61	6	6	NONE	Highland
S3C2_batch1	D-12021	Chenopodium quinoa	Peru	5.56	6	6	NONE	Highland
S3D5_batch1	Ames-13757	Chenopodium quinoa	United States	5.86	6	6	NONE	Lowland
S3F7_batch1	D-9992	Chenopodium quinoa	Peru	6.44	6	6	NONE	Highland
S3G3_batch1	D-12181	Chenopodium quinoa	Bolivia	5.59	6	6	NONE	Highland
S1G2_batch1	CHEN-298	Chenopodium quinoa	Peru	5.96	7	5	NONE	Highland
S4E4_batch1	CHEN-401	Chenopodium quinoa	Peru	5.69	7	5	NONE	Highland
S1G3_batch1	Baer-II	Chenopodium quinoa	N/A	6.78	7	6	NONE	Lowland
S3G5_batch1	CHEN-302	Chenopodium quinoa	Peru	6.72	8	7	NONE	Highland
S3C7_batch1	D-12268	Chenopodium quinoa	Peru	5.25	8	8	NONE	Highland
S3F2_batch1	CHEN-411	Chenopodium quinoa	Peru	5.03	9	8	NONE	Highland
S3G1_batch1	D-12431	Chenopodium quinoa	Bolivia	5.42	10	8	NONE	Highland
S3H7_batch1	ICBA-Q3	Chenopodium quinoa	N/A	5.49	10	8	NONE	Highland
*As determined by the position on the phylogenetic tree.

## Sheet: Supplementary Data 6
Supplementary Data 6. Syntenic relationships between quinoa subgenomes
Collinearity_pair	Query_GeneID	Query_ChroID	Query_Start	Query_Stop	Hit_GeneID	Hit_ChroID	Hit_Start	Hit_Stop	e_value	Circos_color_track	Chromosomal_rearrangement
1109- 0:	CQ046884-RA	Cq1A	31385	35469	CQ016457-RA	Cq2B	73585628	73586775	4e-84	black	Reciprocal translocation Cq1B - Cq2B
1109- 1:	CQ046885-RA	Cq1A	44289	45166	CQ016456-RA	Cq2B	73567521	73576381	2e-69	black	Reciprocal translocation Cq1B - Cq2B
1109- 2:	CQ046887-RA	Cq1A	53642	54744	CQ016455-RA	Cq2B	73564727	73566358	4e-139	black	Reciprocal translocation Cq1B - Cq2B
1109- 3:	CQ046888-RA	Cq1A	59321	62013	CQ016454-RA	Cq2B	73558548	73561190	1e-148	black	Reciprocal translocation Cq1B - Cq2B
1109- 4:	CQ046889-RA	Cq1A	108179	109862	CQ016453-RA	Cq2B	73540587	73548918	0	black	Reciprocal translocation Cq1B - Cq2B
1109- 5:	CQ046893-RA	Cq1A	133360	134106	CQ016452-RA	Cq2B	73534256	73535011	2e-113	black	Reciprocal translocation Cq1B - Cq2B
1109- 6:	CQ046894-RA	Cq1A	167437	170793	CQ016451-RA	Cq2B	73514965	73518314	0	black	Reciprocal translocation Cq1B - Cq2B
1109- 7:	CQ046895-RA	Cq1A	174908	178275	CQ016450-RA	Cq2B	73506432	73509520	0	black	Reciprocal translocation Cq1B - Cq2B
1109- 8:	CQ046896-RA	Cq1A	183273	186559	CQ016449-RA	Cq2B	73499328	73502178	2e-75	black	Reciprocal translocation Cq1B - Cq2B
1109- 9:	CQ046897-RA	Cq1A	186609	188986	CQ016448-RA	Cq2B	73497090	73498884	0	black	Reciprocal translocation Cq1B - Cq2B
1109- 10:	CQ046903-RA	Cq1A	238570	242343	CQ016447-RA	Cq2B	73436479	73438681	3e-70	black	Reciprocal translocation Cq1B - Cq2B
1109- 11:	CQ046904-RA	Cq1A	243149	245648	CQ016446-RA	Cq2B	73433663	73436209	0	black	Reciprocal translocation Cq1B - Cq2B
1109- 12:	CQ046905-RA	Cq1A	245154	248426	CQ016445-RA	Cq2B	73430771	73435131	0	black	Reciprocal translocation Cq1B - Cq2B
1109- 13:	CQ046906-RA	Cq1A	256952	257401	CQ016444-RA	Cq2B	73428040	73428540	1e-58	black	Reciprocal translocation Cq1B - Cq2B
1109- 14:	CQ046908-RA	Cq1A	264780	267794	CQ016443-RA	Cq2B	73418238	73421126	0	black	Reciprocal translocation Cq1B - Cq2B
1109- 15:	CQ046909-RA	Cq1A	270583	278908	CQ016441-RA	Cq2B	73410978	73411390	2e-14	black	Reciprocal translocation Cq1B - Cq2B
1109- 16:	CQ046910-RA	Cq1A	280170	284836	CQ016439-RA	Cq2B	73390306	73395076	0	black	Reciprocal translocation Cq1B - Cq2B
1109- 17:	CQ046911-RA	Cq1A	287034	289515	CQ016438-RA	Cq2B	73385947	73388480	0	black	Reciprocal translocation Cq1B - Cq2B
1109- 18:	CQ046912-RA	Cq1A	300714	305707	CQ016437-RA	Cq2B	73374003	73379111	0	black	Reciprocal translocation Cq1B - Cq2B
1109- 19:	CQ046913-RA	Cq1A	306146	310397	CQ016436-RA	Cq2B	73369498	73375229	6e-179	black	Reciprocal translocation Cq1B - Cq2B
1109- 20:	CQ046916-RA	Cq1A	325204	334081	CQ016434-RA	Cq2B	73272476	73281395	0	black	Reciprocal translocation Cq1B - Cq2B
1109- 21:	CQ046917-RA	Cq1A	342799	348507	CQ016433-RA	Cq2B	73248726	73254424	0	black	Reciprocal translocation Cq1B - Cq2B
1109- 22:	CQ046919-RA	Cq1A	375051	376196	CQ016432-RA	Cq2B	73224261	73225418	0	black	Reciprocal translocation Cq1B - Cq2B
1109- 23:	CQ046921-RA	Cq1A	399668	400981	CQ016430-RA	Cq2B	73180988	73182352	2e-119	black	Reciprocal translocation Cq1B - Cq2B
1109- 24:	CQ046922-RA	Cq1A	401184	404334	CQ016429-RA	Cq2B	73177371	73180782	0	black	Reciprocal translocation Cq1B - Cq2B
1109- 25:	CQ046923-RA	Cq1A	405479	405907	CQ016428-RA	Cq2B	73176050	73176481	1e-61	black	Reciprocal translocation Cq1B - Cq2B
1109- 26:	CQ046924-RA	Cq1A	440195	446484	CQ016426-RA	Cq2B	73142766	73148974	0	black	Reciprocal translocation Cq1B - Cq2B
1109- 27:	CQ046925-RA	Cq1A	458780	459862	CQ016425-RA	Cq2B	73123745	73124777	3e-114	black	Reciprocal translocation Cq1B - Cq2B
1109- 28:	CQ046926-RA	Cq1A	460714	461664	CQ016424-RA	Cq2B	73119887	73123608	0	black	Reciprocal translocation Cq1B - Cq2B
1109- 29:	CQ046927-RA	Cq1A	467381	478337	CQ016423-RA	Cq2B	73104534	73115543	0	black	Reciprocal translocation Cq1B - Cq2B
1109- 30:	CQ046928-RA	Cq1A	483196	490198	CQ016422-RA	Cq2B	73093885	73101043	0	black	Reciprocal translocation Cq1B - Cq2B
1109- 31:	CQ046930-RA	Cq1A	494159	495100	CQ016421-RA	Cq2B	73089247	73092517	0	black	Reciprocal translocation Cq1B - Cq2B
1109- 32:	CQ046931-RA	Cq1A	498407	507146	CQ016420-RA	Cq2B	73069112	73071598	2e-82	black	Reciprocal translocation Cq1B - Cq2B
1109- 33:	CQ046932-RA	Cq1A	508207	520827	CQ016419-RA	Cq2B	73054532	73067156	0	black	Reciprocal translocation Cq1B - Cq2B
1109- 34:	CQ046933-RA	Cq1A	523273	526663	CQ016417-RA	Cq2B	73043284	73046642	3e-43	black	Reciprocal translocation Cq1B - Cq2B
1109- 35:	CQ046935-RA	Cq1A	540540	550352	CQ016415-RA	Cq2B	73028087	73037473	0	black	Reciprocal translocation Cq1B - Cq2B
1109- 36:	CQ046937-RA	Cq1A	555210	564780	CQ016414-RA	Cq2B	73003084	73013283	0	black	Reciprocal translocation Cq1B - Cq2B
1109- 37:	CQ046939-RA	Cq1A	572814	574352	CQ016413-RA	Cq2B	73000410	73001954	0	black	Reciprocal translocation Cq1B - Cq2B
1109- 38:	CQ046940-RA	Cq1A	594284	599548	CQ016412-RA	Cq2B	72980322	72985469	0	black	Reciprocal translocation Cq1B - Cq2B
1109- 39:	CQ046941-RA	Cq1A	600751	604217	CQ016407-RA	Cq2B	72953974	72957234	1e-175	black	Reciprocal translocation Cq1B - Cq2B
1109- 40:	CQ046942-RA	Cq1A	607135	610271	CQ016406-RA	Cq2B	72947179	72952691	0	black	Reciprocal translocation Cq1B - Cq2B
1109- 41:	CQ046945-RA	Cq1A	623984	626631	CQ016403-RA	Cq2B	72928102	72930724	0	black	Reciprocal translocation Cq1B - Cq2B
1109- 42:	CQ046946-RA	Cq1A	636264	646604	CQ016401-RA	Cq2B	72859351	72870697	0	black	Reciprocal translocation Cq1B - Cq2B
1109- 43:	CQ046947-RA	Cq1A	646772	653548	CQ016398-RA	Cq2B	72852578	72852778	8e-38	black	Reciprocal translocation Cq1B - Cq2B
1109- 44:	CQ046949-RA	Cq1A	681609	690403	CQ016395-RA	Cq2B	72801804	72804260	1e-70	black	Reciprocal translocation Cq1B - Cq2B
1109- 45:	CQ046950-RA	Cq1A	695691	698119	CQ016393-RA	Cq2B	72782554	72783630	2e-154	black	Reciprocal translocation Cq1B - Cq2B
1109- 46:	CQ046951-RA	Cq1A	699354	706932	CQ016391-RA	Cq2B	72775789	72778393	0	black	Reciprocal translocation Cq1B - Cq2B
1109- 47:	CQ046952-RA	Cq1A	707857	710016	CQ016388-RA	Cq2B	72767461	72769971	0	black	Reciprocal translocation Cq1B - Cq2B
1109- 48:	CQ046956-RA	Cq1A	743127	748149	CQ016386-RA	Cq2B	72756167	72761053	0	black	Reciprocal translocation Cq1B - Cq2B
1109- 49:	CQ046958-RA	Cq1A	754036	755886	CQ016385-RA	Cq2B	72747450	72749624	0	black	Reciprocal translocation Cq1B - Cq2B
1109- 50:	CQ046959-RA	Cq1A	785752	786569	CQ016384-RA	Cq2B	72739146	72746486	9e-40	black	Reciprocal translocation Cq1B - Cq2B
1109- 51:	CQ046962-RA	Cq1A	843939	854395	CQ016381-RA	Cq2B	72641711	72644530	0	black	Reciprocal translocation Cq1B - Cq2B
1109- 52:	CQ046967-RA	Cq1A	883231	886121	CQ016380-RA	Cq2B	72631862	72640876	6e-143	black	Reciprocal translocation Cq1B - Cq2B
1109- 53:	CQ046969-RA	Cq1A	896455	897816	CQ016379-RA	Cq2B	72627023	72628387	0	black	Reciprocal translocation Cq1B - Cq2B
1109- 54:	CQ046970-RA	Cq1A	901702	904482	CQ016378-RA	Cq2B	72623297	72625975	3e-79	black	Reciprocal translocation Cq1B - Cq2B
1109- 55:	CQ046971-RA	Cq1A	904840	906645	CQ016377-RA	Cq2B	72622062	72622700	2e-87	black	Reciprocal translocation Cq1B - Cq2B
1109- 56:	CQ046972-RA	Cq1A	908298	912745	CQ016376-RA	Cq2B	72616015	72620656	0	black	Reciprocal translocation Cq1B - Cq2B
1109- 57:	CQ046973-RA	Cq1A	913800	915371	CQ016375-RA	Cq2B	72595058	72596632	0	black	Reciprocal translocation Cq1B - Cq2B
1109- 58:	CQ046974-RA	Cq1A	920744	926885	CQ016374-RA	Cq2B	72584617	72591054	0	black	Reciprocal translocation Cq1B - Cq2B
1109- 59:	CQ046975-RA	Cq1A	927380	931192	CQ016373-RA	Cq2B	72574832	72580366	0	black	Reciprocal translocation Cq1B - Cq2B
1109- 60:	CQ046976-RA	Cq1A	931560	939174	CQ016371-RA	Cq2B	72568324	72571287	3e-112	black	Reciprocal translocation Cq1B - Cq2B
1109- 61:	CQ046977-RA	Cq1A	946778	955469	CQ016370-RA	Cq2B	72556196	72564372	0	black	Reciprocal translocation Cq1B - Cq2B
1109- 62:	CQ046978-RA	Cq1A	956568	957096	CQ016369-RA	Cq2B	72548998	72549528	2e-94	black	Reciprocal translocation Cq1B - Cq2B
1109- 63:	CQ046979-RA	Cq1A	961409	966112	CQ016368-RA	Cq2B	72533740	72538057	0	black	Reciprocal translocation Cq1B - Cq2B
1109- 64:	CQ046980-RA	Cq1A	966975	967841	CQ016367-RA	Cq2B	72532008	72532931	0	black	Reciprocal translocation Cq1B - Cq2B
1109- 65:	CQ046981-RA	Cq1A	968680	975525	CQ016366-RA	Cq2B	72524403	72531107	0	black	Reciprocal translocation Cq1B - Cq2B
1109- 66:	CQ046982-RA	Cq1A	978668	980700	CQ016365-RA	Cq2B	72518617	72521644	2e-131	black	Reciprocal translocation Cq1B - Cq2B
1109- 67:	CQ046983-RA	Cq1A	981859	982367	CQ016364-RA	Cq2B	72516755	72516943	1e-34	black	Reciprocal translocation Cq1B - Cq2B
1109- 68:	CQ046984-RA	Cq1A	982662	984281	CQ016363-RA	Cq2B	72514911	72516284	1e-70	black	Reciprocal translocation Cq1B - Cq2B
1109- 69:	CQ046986-RA	Cq1A	987586	989208	CQ016362-RA	Cq2B	72507113	72511208	0	black	Reciprocal translocation Cq1B - Cq2B
1105- 0:	CQ047000-RA	Cq1A	1141449	1146266	CQ016284-RA	Cq2B	71703222	71709055	0	black	Reciprocal translocation Cq1B - Cq2B
1105- 1:	CQ047001-RA	Cq1A	1152639	1164763	CQ016285-RA	Cq2B	71714990	71729598	0	black	Reciprocal translocation Cq1B - Cq2B
1105- 2:	CQ047002-RA	Cq1A	1166626	1167965	CQ016286-RA	Cq2B	71730664	71731908	8e-102	black	Reciprocal translocation Cq1B - Cq2B
1105- 3:	CQ047003-RA	Cq1A	1170900	1174572	CQ016287-RA	Cq2B	71733947	71736824	0	black	Reciprocal translocation Cq1B - Cq2B
1105- 4:	CQ047010-RA	Cq1A	1207672	1210686	CQ016289-RA	Cq2B	71743206	71747173	0	black	Reciprocal translocation Cq1B - Cq2B
1105- 5:	CQ047011-RA	Cq1A	1210047	1222184	CQ016290-RA	Cq2B	71745581	71758507	0	black	Reciprocal translocation Cq1B - Cq2B
1105- 6:	CQ047012-RA	Cq1A	1227893	1232824	CQ016291-RA	Cq2B	71770021	71775563	0	black	Reciprocal translocation Cq1B - Cq2B
1105- 7:	CQ047013-RA	Cq1A	1244612	1247986	CQ016292-RA	Cq2B	71779640	71784042	0	black	Reciprocal translocation Cq1B - Cq2B
1105- 8:	CQ047014-RA	Cq1A	1253103	1262492	CQ016293-RA	Cq2B	71785122	71802341	0	black	Reciprocal translocation Cq1B - Cq2B
1105- 9:	CQ047015-RA	Cq1A	1263708	1267299	CQ016294-RA	Cq2B	71803343	71813865	0	black	Reciprocal translocation Cq1B - Cq2B
1105- 10:	CQ047017-RA	Cq1A	1284240	1292838	CQ016296-RA	Cq2B	71851257	71859458	0	black	Reciprocal translocation Cq1B - Cq2B
1105- 11:	CQ047018-RA	Cq1A	1291167	1295855	CQ016297-RA	Cq2B	71857819	71862712	1e-132	black	Reciprocal translocation Cq1B - Cq2B
1105- 12:	CQ047019-RA	Cq1A	1296575	1299382	CQ016298-RA	Cq2B	71877884	71880633	0	black	Reciprocal translocation Cq1B - Cq2B
1105- 13:	CQ047020-RA	Cq1A	1297243	1302486	CQ016299-RA	Cq2B	71878039	71883739	1e-60	black	Reciprocal translocation Cq1B - Cq2B
1105- 14:	CQ047021-RA	Cq1A	1303153	1307749	CQ016300-RA	Cq2B	71885190	71888370	0	black	Reciprocal translocation Cq1B - Cq2B
1105- 15:	CQ047022-RA	Cq1A	1308209	1309849	CQ016301-RA	Cq2B	71888883	71890527	0	black	Reciprocal translocation Cq1B - Cq2B
1105- 16:	CQ047025-RA	Cq1A	1322395	1325785	CQ016302-RA	Cq2B	71894624	71897792	0	black	Reciprocal translocation Cq1B - Cq2B
1105- 17:	CQ047026-RA	Cq1A	1338263	1343140	CQ016303-RA	Cq2B	71908216	71913097	0	black	Reciprocal translocation Cq1B - Cq2B
1113- 0:	CQ047032-RA	Cq1A	1457957	1460260	CQ016281-RA	Cq2B	71674261	71676515	0	black	Reciprocal translocation Cq1B - Cq2B
1113- 1:	CQ047033-RA	Cq1A	1460664	1465919	CQ016280-RA	Cq2B	71668506	71671834	0	black	Reciprocal translocation Cq1B - Cq2B
1113- 2:	CQ047034-RA	Cq1A	1482231	1485164	CQ016278-RA	Cq2B	71663817	71667085	0	black	Reciprocal translocation Cq1B - Cq2B
1113- 3:	CQ047036-RA	Cq1A	1486150	1486488	CQ016277-RA	Cq2B	71662250	71662588	3e-78	black	Reciprocal translocation Cq1B - Cq2B
1113- 4:	CQ047037-RA	Cq1A	1488177	1493201	CQ016276-RA	Cq2B	71658033	71659550	0	black	Reciprocal translocation Cq1B - Cq2B
1113- 5:	CQ047040-RA	Cq1A	1563509	1567518	CQ016275-RA	Cq2B	71654205	71655503	0	black	Reciprocal translocation Cq1B - Cq2B
1113- 6:	CQ047041-RA	Cq1A	1569013	1572153	CQ016274-RA	Cq2B	71645806	71651028	0	black	Reciprocal translocation Cq1B - Cq2B
1113- 7:	CQ047043-RA	Cq1A	1573568	1577307	CQ016273-RA	Cq2B	71642826	71648186	0	black	Reciprocal translocation Cq1B - Cq2B
1113- 8:	CQ047045-RA	Cq1A	1578410	1581860	CQ016272-RA	Cq2B	71634602	71638159	0	black	Reciprocal translocation Cq1B - Cq2B
1113- 9:	CQ047046-RA	Cq1A	1585202	1587537	CQ016271-RA	Cq2B	71628580	71631152	0	black	Reciprocal translocation Cq1B - Cq2B
1113- 10:	CQ047047-RA	Cq1A	1589025	1591211	CQ016270-RA	Cq2B	71625307	71627447	0	black	Reciprocal translocation Cq1B - Cq2B
1113- 11:	CQ047048-RA	Cq1A	1592453	1595480	CQ016269-RA	Cq2B	71621085	71624039	0	black	Reciprocal translocation Cq1B - Cq2B
1113- 12:	CQ047049-RA	Cq1A	1595543	1601763	CQ016267-RA	Cq2B	71614883	71621028	0	black	Reciprocal translocation Cq1B - Cq2B
1105- 18:	CQ047052-RA	Cq1A	1614091	1626344	CQ016327-RA	Cq2B	72180961	72183241	2e-60	black	Reciprocal translocation Cq1B - Cq2B
1100- 0:	CQ047058-RA	Cq1A	1699058	1709275	CQ016103-RA	Cq2B	69718116	69724985	0	black	Reciprocal translocation Cq1B - Cq2B
1100- 1:	CQ047059-RA	Cq1A	1715683	1720427	CQ016105-RA	Cq2B	69745722	69750555	0	black	Reciprocal translocation Cq1B - Cq2B
1100- 2:	CQ047060-RA	Cq1A	1721078	1722954	CQ016106-RA	Cq2B	69751012	69753038	2e-100	black	Reciprocal translocation Cq1B - Cq2B
1100- 3:	CQ047061-RA	Cq1A	1726782	1727459	CQ016108-RA	Cq2B	69771264	69772013	2e-157	black	Reciprocal translocation Cq1B - Cq2B
1100- 4:	CQ047062-RA	Cq1A	1728372	1732687	CQ016109-RA	Cq2B	69773264	69777212	9e-112	black	Reciprocal translocation Cq1B - Cq2B
1100- 5:	CQ047063-RA	Cq1A	1736856	1737542	CQ016110-RA	Cq2B	69779600	69780289	5e-143	black	Reciprocal translocation Cq1B - Cq2B
1100- 6:	CQ047064-RA	Cq1A	1737821	1740832	CQ016111-RA	Cq2B	69780551	69783492	0	black	Reciprocal translocation Cq1B - Cq2B
1100- 7:	CQ047065-RA	Cq1A	1758614	1763934	CQ016114-RA	Cq2B	69798002	69803356	0	black	Reciprocal translocation Cq1B - Cq2B
1100- 8:	CQ047066-RA	Cq1A	1766322	1768474	CQ016115-RA	Cq2B	69808836	69810391	0	black	Reciprocal translocation Cq1B - Cq2B
1100- 9:	CQ047067-RA	Cq1A	1790482	1794954	CQ016116-RA	Cq2B	69815358	69819960	0	black	Reciprocal translocation Cq1B - Cq2B
1100- 10:	CQ047069-RA	Cq1A	1795130	1799245	CQ016118-RA	Cq2B	69820122	69824300	3e-176	black	Reciprocal translocation Cq1B - Cq2B
1100- 11:	CQ047070-RA	Cq1A	1808475	1809185	CQ016119-RA	Cq2B	69827233	69827589	6e-50	black	Reciprocal translocation Cq1B - Cq2B
1100- 12:	CQ047071-RA	Cq1A	1827040	1832468	CQ016120-RA	Cq2B	69830674	69835777	7e-108	black	Reciprocal translocation Cq1B - Cq2B
1100- 13:	CQ047076-RA	Cq1A	1845790	1846755	CQ016121-RA	Cq2B	69856293	69857255	0	black	Reciprocal translocation Cq1B - Cq2B
1100- 14:	CQ047077-RA	Cq1A	1852674	1862674	CQ016122-RA	Cq2B	69873264	69874751	3e-43	black	Reciprocal translocation Cq1B - Cq2B
1100- 15:	CQ047078-RA	Cq1A	1860951	1872620	CQ016124-RA	Cq2B	69891117	69909012	0	black	Reciprocal translocation Cq1B - Cq2B
1100- 16:	CQ047080-RA	Cq1A	1886167	1894375	CQ016125-RA	Cq2B	69910748	69917719	0	black	Reciprocal translocation Cq1B - Cq2B
1100- 17:	CQ047081-RA	Cq1A	1896081	1896230	CQ016126-RA	Cq2B	69918406	69918642	4e-30	black	Reciprocal translocation Cq1B - Cq2B
1100- 18:	CQ047082-RA	Cq1A	1898237	1911926	CQ016127-RA	Cq2B	69925049	69939037	0	black	Reciprocal translocation Cq1B - Cq2B
1100- 19:	CQ047084-RA	Cq1A	1914195	1915864	CQ016128-RA	Cq2B	69939346	69942449	3e-60	black	Reciprocal translocation Cq1B - Cq2B
1100- 20:	CQ047085-RA	Cq1A	1914949	1922458	CQ016129-RA	Cq2B	69940719	69947881	0	black	Reciprocal translocation Cq1B - Cq2B
1100- 21:	CQ047086-RA	Cq1A	1956570	1966642	CQ016130-RA	Cq2B	69975723	70012077	0	black	Reciprocal translocation Cq1B - Cq2B
1100- 22:	CQ047091-RA	Cq1A	2008846	2012494	CQ016131-RA	Cq2B	70011307	70012531	4e-16	black	Reciprocal translocation Cq1B - Cq2B
1100- 23:	CQ047093-RA	Cq1A	2015434	2016843	CQ016133-RA	Cq2B	70072300	70073625	0	black	Reciprocal translocation Cq1B - Cq2B
1100- 24:	CQ047094-RA	Cq1A	2024711	2026132	CQ016137-RA	Cq2B	70085602	70087032	0	black	Reciprocal translocation Cq1B - Cq2B
1100- 25:	CQ047095-RA	Cq1A	2030788	2032627	CQ016138-RA	Cq2B	70091316	70092301	9e-18	black	Reciprocal translocation Cq1B - Cq2B
1100- 26:	CQ047096-RA	Cq1A	2032858	2036650	CQ016139-RA	Cq2B	70092477	70096405	0	black	Reciprocal translocation Cq1B - Cq2B
1100- 27:	CQ047098-RA	Cq1A	2058261	2067349	CQ016141-RA	Cq2B	70119495	70129184	0	black	Reciprocal translocation Cq1B - Cq2B
1100- 28:	CQ047099-RA	Cq1A	2069867	2074452	CQ016142-RA	Cq2B	70130184	70134691	0	black	Reciprocal translocation Cq1B - Cq2B
1100- 29:	CQ047100-RA	Cq1A	2074896	2079669	CQ016143-RA	Cq2B	70134956	70143301	0	black	Reciprocal translocation Cq1B - Cq2B
1100- 30:	CQ047101-RA	Cq1A	2080540	2083302	CQ016144-RA	Cq2B	70140239	70142170	0	black	Reciprocal translocation Cq1B - Cq2B
1100- 31:	CQ047102-RA	Cq1A	2085107	2088942	CQ016146-RA	Cq2B	70144951	70148493	9e-96	black	Reciprocal translocation Cq1B - Cq2B
1100- 32:	CQ047103-RA	Cq1A	2111553	2114499	CQ016147-RA	Cq2B	70152968	70158087	0	black	Reciprocal translocation Cq1B - Cq2B
1100- 33:	CQ047105-RA	Cq1A	2119154	2138612	CQ016148-RA	Cq2B	70159094	70176734	0	black	Reciprocal translocation Cq1B - Cq2B
1100- 34:	CQ047106-RA	Cq1A	2139177	2143493	CQ016150-RA	Cq2B	70177207	70181533	0	black	Reciprocal translocation Cq1B - Cq2B
1100- 35:	CQ047107-RA	Cq1A	2173750	2196858	CQ016152-RA	Cq2B	70236605	70257308	0	black	Reciprocal translocation Cq1B - Cq2B
1100- 36:	CQ047109-RA	Cq1A	2207980	2213474	CQ016155-RA	Cq2B	70283628	70294998	0	black	Reciprocal translocation Cq1B - Cq2B
1100- 37:	CQ047111-RA	Cq1A	2220488	2220763	CQ016156-RA	Cq2B	70319387	70319767	2e-56	black	Reciprocal translocation Cq1B - Cq2B
1100- 38:	CQ047112-RA	Cq1A	2234110	2235067	CQ016157-RA	Cq2B	70321259	70322267	2e-72	black	Reciprocal translocation Cq1B - Cq2B
1100- 39:	CQ047113-RA	Cq1A	2235120	2242401	CQ016158-RA	Cq2B	70322284	70329616	0	black	Reciprocal translocation Cq1B - Cq2B
1100- 40:	CQ047114-RA	Cq1A	2243482	2246998	CQ016159-RA	Cq2B	70330200	70333967	0	black	Reciprocal translocation Cq1B - Cq2B
1100- 41:	CQ047115-RA	Cq1A	2247081	2249310	CQ016160-RA	Cq2B	70332700	70335380	0	black	Reciprocal translocation Cq1B - Cq2B
1100- 42:	CQ047117-RA	Cq1A	2250454	2252076	CQ016161-RA	Cq2B	70336772	70337873	4e-138	black	Reciprocal translocation Cq1B - Cq2B
1100- 43:	CQ047118-RA	Cq1A	2254023	2267605	CQ016162-RA	Cq2B	70340270	70353317	0	black	Reciprocal translocation Cq1B - Cq2B
1100- 44:	CQ047120-RA	Cq1A	2280536	2298199	CQ016163-RA	Cq2B	70367444	70383186	0	black	Reciprocal translocation Cq1B - Cq2B
1100- 45:	CQ047121-RA	Cq1A	2294021	2299949	CQ016164-RA	Cq2B	70379028	70390938	0	black	Reciprocal translocation Cq1B - Cq2B
1100- 46:	CQ047123-RA	Cq1A	2316008	2322539	CQ016165-RA	Cq2B	70392395	70404437	0	black	Reciprocal translocation Cq1B - Cq2B
1100- 47:	CQ047125-RA	Cq1A	2324810	2332969	CQ016167-RA	Cq2B	70405500	70413568	0	black	Reciprocal translocation Cq1B - Cq2B
1100- 48:	CQ047126-RA	Cq1A	2338257	2341289	CQ016169-RA	Cq2B	70423147	70430176	0	black	Reciprocal translocation Cq1B - Cq2B
1100- 49:	CQ047128-RA	Cq1A	2347070	2350518	CQ016170-RA	Cq2B	70431841	70435098	0	black	Reciprocal translocation Cq1B - Cq2B
1100- 50:	CQ047129-RA	Cq1A	2350735	2358107	CQ016171-RA	Cq2B	70435455	70442826	0	black	Reciprocal translocation Cq1B - Cq2B
1100- 51:	CQ047130-RA	Cq1A	2351587	2352009	CQ016172-RA	Cq2B	70436294	70436716	5e-97	black	Reciprocal translocation Cq1B - Cq2B
1100- 52:	CQ047131-RA	Cq1A	2358216	2362129	CQ016173-RA	Cq2B	70442924	70446741	0	black	Reciprocal translocation Cq1B - Cq2B
1100- 53:	CQ047132-RA	Cq1A	2364567	2367541	CQ016174-RA	Cq2B	70449388	70452337	0	black	Reciprocal translocation Cq1B - Cq2B
1100- 54:	CQ047133-RA	Cq1A	2369479	2371020	CQ016175-RA	Cq2B	70457226	70458746	0	black	Reciprocal translocation Cq1B - Cq2B
1100- 55:	CQ047134-RA	Cq1A	2376946	2378124	CQ016177-RA	Cq2B	70461606	70465969	2e-131	black	Reciprocal translocation Cq1B - Cq2B
1100- 56:	CQ047135-RA	Cq1A	2381402	2383779	CQ016178-RA	Cq2B	70469149	70471853	0	black	Reciprocal translocation Cq1B - Cq2B
1100- 57:	CQ047136-RA	Cq1A	2386954	2388270	CQ016179-RA	Cq2B	70471992	70475351	1e-82	black	Reciprocal translocation Cq1B - Cq2B
1100- 58:	CQ047138-RA	Cq1A	2397920	2400714	CQ016180-RA	Cq2B	70476339	70476887	6e-97	black	Reciprocal translocation Cq1B - Cq2B
1100- 59:	CQ047140-RA	Cq1A	2408285	2410303	CQ016183-RA	Cq2B	70491756	70493780	0	black	Reciprocal translocation Cq1B - Cq2B
1100- 60:	CQ047141-RA	Cq1A	2443730	2444266	CQ016184-RA	Cq2B	70531736	70532272	6e-126	black	Reciprocal translocation Cq1B - Cq2B
1100- 61:	CQ047142-RA	Cq1A	2467766	2473185	CQ016185-RA	Cq2B	70560842	70566135	0	black	Reciprocal translocation Cq1B - Cq2B
1100- 62:	CQ047143-RA	Cq1A	2479640	2485934	CQ016186-RA	Cq2B	70579366	70584079	2e-157	black	Reciprocal translocation Cq1B - Cq2B
1100- 63:	CQ047144-RA	Cq1A	2487877	2491645	CQ016187-RA	Cq2B	70586373	70590164	1e-33	black	Reciprocal translocation Cq1B - Cq2B
1100- 64:	CQ047145-RA	Cq1A	2492597	2497416	CQ016189-RA	Cq2B	70594033	70598114	0	black	Reciprocal translocation Cq1B - Cq2B
1100- 65:	CQ047147-RA	Cq1A	2504617	2505117	CQ016190-RA	Cq2B	70606312	70606818	2e-98	black	Reciprocal translocation Cq1B - Cq2B
1099- 0:	CQ047149-RA	Cq1A	2535394	2544549	CQ015961-RA	Cq2B	68547791	68556605	0	black	Reciprocal translocation Cq1B - Cq2B
1099- 1:	CQ047150-RA	Cq1A	2545154	2547777	CQ015962-RA	Cq2B	68557040	68558696	0	black	Reciprocal translocation Cq1B - Cq2B
1099- 2:	CQ047151-RA	Cq1A	2546923	2560018	CQ015965-RA	Cq2B	68583172	68593714	0	black	Reciprocal translocation Cq1B - Cq2B
1099- 3:	CQ047156-RA	Cq1A	2586656	2592034	CQ015988-RA	Cq2B	68758683	68764742	0	black	Reciprocal translocation Cq1B - Cq2B
1099- 4:	CQ047157-RA	Cq1A	2592585	2595068	CQ015990-RA	Cq2B	68765426	68768136	4e-45	black	Reciprocal translocation Cq1B - Cq2B
1099- 5:	CQ047158-RA	Cq1A	2596260	2605284	CQ015991-RA	Cq2B	68769288	68777719	0	black	Reciprocal translocation Cq1B - Cq2B
1099- 6:	CQ047160-RA	Cq1A	2624558	2628541	CQ015992-RA	Cq2B	68780264	68784473	5e-131	black	Reciprocal translocation Cq1B - Cq2B
1099- 7:	CQ047161-RA	Cq1A	2630599	2633627	CQ015994-RA	Cq2B	68788649	68791140	1e-45	black	Reciprocal translocation Cq1B - Cq2B
1099- 8:	CQ047162-RA	Cq1A	2634030	2637844	CQ015995-RA	Cq2B	68792488	68796030	8e-90	black	Reciprocal translocation Cq1B - Cq2B
1099- 9:	CQ047163-RA	Cq1A	2635947	2639360	CQ015996-RA	Cq2B	68794089	68797349	0	black	Reciprocal translocation Cq1B - Cq2B
1099- 10:	CQ047165-RA	Cq1A	2639838	2642878	CQ015998-RA	Cq2B	68798815	68801909	1e-80	black	Reciprocal translocation Cq1B - Cq2B
1099- 11:	CQ047166-RA	Cq1A	2643814	2646485	CQ015999-RA	Cq2B	68801831	68804424	2e-177	black	Reciprocal translocation Cq1B - Cq2B
1099- 12:	CQ047167-RA	Cq1A	2647965	2658524	CQ016000-RA	Cq2B	68804859	68814338	0	black	Reciprocal translocation Cq1B - Cq2B
1099- 13:	CQ047168-RA	Cq1A	2663299	2671673	CQ016001-RA	Cq2B	68837842	68844932	0	black	Reciprocal translocation Cq1B - Cq2B
1099- 14:	CQ047171-RA	Cq1A	2684598	2687361	CQ016006-RA	Cq2B	68858270	68861351	0	black	Reciprocal translocation Cq1B - Cq2B
1099- 15:	CQ047175-RA	Cq1A	2704911	2707223	CQ016008-RA	Cq2B	68870748	68873054	0	black	Reciprocal translocation Cq1B - Cq2B
1099- 16:	CQ047176-RA	Cq1A	2715340	2719228	CQ016010-RA	Cq2B	68904692	68905772	2e-127	black	Reciprocal translocation Cq1B - Cq2B
1099- 17:	CQ047179-RA	Cq1A	2750590	2762664	CQ016011-RA	Cq2B	68906814	68910131	0	black	Reciprocal translocation Cq1B - Cq2B
1099- 18:	CQ047182-RA	Cq1A	2765818	2782509	CQ016012-RA	Cq2B	68911233	68926578	0	black	Reciprocal translocation Cq1B - Cq2B
1099- 19:	CQ047185-RA	Cq1A	2800273	2806634	CQ016014-RA	Cq2B	68930849	68937419	0	black	Reciprocal translocation Cq1B - Cq2B
1099- 20:	CQ047187-RA	Cq1A	2832776	2842212	CQ016015-RA	Cq2B	68954262	68959816	0	black	Reciprocal translocation Cq1B - Cq2B
1099- 21:	CQ047188-RA	Cq1A	2847875	2852375	CQ016017-RA	Cq2B	68965861	68977311	0	black	Reciprocal translocation Cq1B - Cq2B
1099- 22:	CQ047191-RA	Cq1A	2864075	2864516	CQ016018-RA	Cq2B	68979862	68983615	1e-47	black	Reciprocal translocation Cq1B - Cq2B
1099- 23:	CQ047192-RA	Cq1A	2892242	2904509	CQ016020-RA	Cq2B	68994066	69003079	0	black	Reciprocal translocation Cq1B - Cq2B
1099- 24:	CQ047194-RA	Cq1A	2922729	2925379	CQ016023-RA	Cq2B	69026086	69028758	1e-93	black	Reciprocal translocation Cq1B - Cq2B
1099- 25:	CQ047195-RA	Cq1A	2930567	2933683	CQ016024-RA	Cq2B	69031823	69034906	0	black	Reciprocal translocation Cq1B - Cq2B
1099- 26:	CQ047196-RA	Cq1A	2938818	2943992	CQ016027-RA	Cq2B	69054876	69060997	0	black	Reciprocal translocation Cq1B - Cq2B
1099- 27:	CQ047197-RA	Cq1A	2945591	2954768	CQ016028-RA	Cq2B	69062135	69070781	0	black	Reciprocal translocation Cq1B - Cq2B
1099- 28:	CQ047198-RA	Cq1A	2955476	2956903	CQ016029-RA	Cq2B	69070943	69074613	0	black	Reciprocal translocation Cq1B - Cq2B
1099- 29:	CQ047199-RA	Cq1A	2959606	2962846	CQ016030-RA	Cq2B	69087356	69090393	0	black	Reciprocal translocation Cq1B - Cq2B
1099- 30:	CQ047200-RA	Cq1A	2963257	2966752	CQ016031-RA	Cq2B	69092364	69096899	0	black	Reciprocal translocation Cq1B - Cq2B
1099- 31:	CQ047201-RA	Cq1A	2969433	2978870	CQ016033-RA	Cq2B	69104758	69113615	0	black	Reciprocal translocation Cq1B - Cq2B
1099- 32:	CQ047202-RA	Cq1A	2977934	2980303	CQ016034-RA	Cq2B	69112679	69114965	4e-122	black	Reciprocal translocation Cq1B - Cq2B
1099- 33:	CQ047203-RA	Cq1A	2981740	2986156	CQ016035-RA	Cq2B	69117155	69120883	0	black	Reciprocal translocation Cq1B - Cq2B
1099- 34:	CQ047204-RA	Cq1A	2988306	3002533	CQ016036-RA	Cq2B	69122398	69137028	0	black	Reciprocal translocation Cq1B - Cq2B
1099- 35:	CQ047205-RA	Cq1A	3002959	3007741	CQ016037-RA	Cq2B	69137250	69142296	7e-130	black	Reciprocal translocation Cq1B - Cq2B
1099- 36:	CQ047206-RA	Cq1A	3021727	3027030	CQ016038-RA	Cq2B	69177653	69183142	0	black	Reciprocal translocation Cq1B - Cq2B
1099- 37:	CQ047207-RA	Cq1A	3045940	3048710	CQ016039-RA	Cq2B	69198247	69201546	1e-177	black	Reciprocal translocation Cq1B - Cq2B
1099- 38:	CQ047208-RA	Cq1A	3050109	3054001	CQ016040-RA	Cq2B	69204189	69207913	0	black	Reciprocal translocation Cq1B - Cq2B
1099- 39:	CQ047210-RA	Cq1A	3055553	3056895	CQ016041-RA	Cq2B	69209706	69212249	5e-127	black	Reciprocal translocation Cq1B - Cq2B
1099- 40:	CQ047212-RA	Cq1A	3065921	3070360	CQ016042-RA	Cq2B	69216171	69221724	5e-110	black	Reciprocal translocation Cq1B - Cq2B
1099- 41:	CQ047213-RA	Cq1A	3074205	3075999	CQ016043-RA	Cq2B	69224080	69232584	0	black	Reciprocal translocation Cq1B - Cq2B
1099- 42:	CQ047215-RA	Cq1A	3090243	3099418	CQ016044-RA	Cq2B	69230259	69238876	0	black	Reciprocal translocation Cq1B - Cq2B
1099- 43:	CQ047216-RA	Cq1A	3099906	3104885	CQ016045-RA	Cq2B	69239591	69245431	2e-84	black	Reciprocal translocation Cq1B - Cq2B
1099- 44:	CQ047217-RA	Cq1A	3119423	3121740	CQ016046-RA	Cq2B	69258504	69260853	7e-128	black	Reciprocal translocation Cq1B - Cq2B
1099- 45:	CQ047218-RA	Cq1A	3125847	3127175	CQ016047-RA	Cq2B	69265348	69266753	7e-132	black	Reciprocal translocation Cq1B - Cq2B
1099- 46:	CQ047219-RA	Cq1A	3131680	3132225	CQ016048-RA	Cq2B	69270171	69270710	1e-123	black	Reciprocal translocation Cq1B - Cq2B
1099- 47:	CQ047220-RA	Cq1A	3157879	3171336	CQ016049-RA	Cq2B	69283851	69288466	0	black	Reciprocal translocation Cq1B - Cq2B
1099- 48:	CQ047221-RA	Cq1A	3170949	3177148	CQ016052-RA	Cq2B	69306594	69313013	0	black	Reciprocal translocation Cq1B - Cq2B
1099- 49:	CQ047222-RA	Cq1A	3179145	3180696	CQ016053-RA	Cq2B	69316248	69318350	8e-77	black	Reciprocal translocation Cq1B - Cq2B
1099- 50:	CQ047223-RA	Cq1A	3182435	3185838	CQ016054-RA	Cq2B	69318883	69321945	1e-158	black	Reciprocal translocation Cq1B - Cq2B
1099- 51:	CQ047224-RA	Cq1A	3190944	3195702	CQ016055-RA	Cq2B	69322810	69327401	0	black	Reciprocal translocation Cq1B - Cq2B
1099- 52:	CQ047225-RA	Cq1A	3197715	3203085	CQ016056-RA	Cq2B	69329648	69334993	0	black	Reciprocal translocation Cq1B - Cq2B
1099- 53:	CQ047226-RA	Cq1A	3203947	3204180	CQ016057-RA	Cq2B	69335807	69336499	9e-41	black	Reciprocal translocation Cq1B - Cq2B
1099- 54:	CQ047228-RA	Cq1A	3205530	3211587	CQ016059-RA	Cq2B	69337803	69343385	0	black	Reciprocal translocation Cq1B - Cq2B
1099- 55:	CQ047229-RA	Cq1A	3212397	3217556	CQ016060-RA	Cq2B	69364460	69369277	0	black	Reciprocal translocation Cq1B - Cq2B
1099- 56:	CQ047230-RA	Cq1A	3221750	3225901	CQ016061-RA	Cq2B	69373506	69377645	0	black	Reciprocal translocation Cq1B - Cq2B
1099- 57:	CQ047231-RA	Cq1A	3227579	3236888	CQ016062-RA	Cq2B	69379300	69388498	0	black	Reciprocal translocation Cq1B - Cq2B
1099- 58:	CQ047232-RA	Cq1A	3237557	3240386	CQ016063-RA	Cq2B	69388681	69391226	6e-154	black	Reciprocal translocation Cq1B - Cq2B
1099- 59:	CQ047233-RA	Cq1A	3248143	3253416	CQ016064-RA	Cq2B	69391778	69399435	0	black	Reciprocal translocation Cq1B - Cq2B
1099- 60:	CQ047236-RA	Cq1A	3260211	3268986	CQ016066-RA	Cq2B	69399639	69409121	0	black	Reciprocal translocation Cq1B - Cq2B
1099- 61:	CQ047238-RA	Cq1A	3270072	3277452	CQ016067-RA	Cq2B	69410008	69416337	4e-144	black	Reciprocal translocation Cq1B - Cq2B
1099- 62:	CQ047242-RA	Cq1A	3280443	3286807	CQ016068-RA	Cq2B	69416826	69422966	0	black	Reciprocal translocation Cq1B - Cq2B
1099- 63:	CQ047243-RA	Cq1A	3306093	3310145	CQ016069-RA	Cq2B	69425879	69430055	0	black	Reciprocal translocation Cq1B - Cq2B
1099- 64:	CQ047244-RA	Cq1A	3316684	3319569	CQ016070-RA	Cq2B	69437957	69441206	0	black	Reciprocal translocation Cq1B - Cq2B
1099- 65:	CQ047245-RA	Cq1A	3326407	3329363	CQ016071-RA	Cq2B	69447153	69450393	7e-67	black	Reciprocal translocation Cq1B - Cq2B
1099- 66:	CQ047246-RA	Cq1A	3330194	3334078	CQ016072-RA	Cq2B	69456547	69465656	0	black	Reciprocal translocation Cq1B - Cq2B
1099- 67:	CQ047247-RA	Cq1A	3342955	3348568	CQ016073-RA	Cq2B	69480366	69485672	0	black	Reciprocal translocation Cq1B - Cq2B
1099- 68:	CQ047248-RA	Cq1A	3376127	3378326	CQ016075-RA	Cq2B	69507682	69510035	7e-179	black	Reciprocal translocation Cq1B - Cq2B
1099- 69:	CQ047249-RA	Cq1A	3380384	3382657	CQ016076-RA	Cq2B	69512606	69513507	0	black	Reciprocal translocation Cq1B - Cq2B
1099- 70:	CQ047250-RA	Cq1A	3384215	3388631	CQ016077-RA	Cq2B	69515144	69520462	0	black	Reciprocal translocation Cq1B - Cq2B
1099- 71:	CQ047251-RA	Cq1A	3390550	3395434	CQ016078-RA	Cq2B	69522173	69526901	0	black	Reciprocal translocation Cq1B - Cq2B
1099- 72:	CQ047252-RA	Cq1A	3395984	3397352	CQ016079-RA	Cq2B	69527243	69528947	8e-131	black	Reciprocal translocation Cq1B - Cq2B
1099- 73:	CQ047253-RA	Cq1A	3399762	3404680	CQ016080-RA	Cq2B	69537129	69542248	3e-113	black	Reciprocal translocation Cq1B - Cq2B
1099- 74:	CQ047256-RA	Cq1A	3409601	3410227	CQ016081-RA	Cq2B	69546500	69547117	7e-145	black	Reciprocal translocation Cq1B - Cq2B
1099- 75:	CQ047257-RA	Cq1A	3422280	3424699	CQ016082-RA	Cq2B	69551919	69554327	4e-172	black	Reciprocal translocation Cq1B - Cq2B
1099- 76:	CQ047258-RA	Cq1A	3426610	3443521	CQ016083-RA	Cq2B	69555693	69564630	0	black	Reciprocal translocation Cq1B - Cq2B
1099- 77:	CQ047260-RA	Cq1A	3447315	3447923	CQ016086-RA	Cq2B	69575897	69576511	1e-141	black	Reciprocal translocation Cq1B - Cq2B
1099- 78:	CQ047262-RA	Cq1A	3466361	3467707	CQ016087-RA	Cq2B	69582175	69583521	0	black	Reciprocal translocation Cq1B - Cq2B
1099- 79:	CQ047264-RA	Cq1A	3473200	3477385	CQ016088-RA	Cq2B	69587976	69590787	6e-70	black	Reciprocal translocation Cq1B - Cq2B
1099- 80:	CQ047265-RA	Cq1A	3480223	3483006	CQ016090-RA	Cq2B	69595580	69598376	4e-180	black	Reciprocal translocation Cq1B - Cq2B
1099- 81:	CQ047266-RA	Cq1A	3485450	3491117	CQ016091-RA	Cq2B	69599569	69607178	0	black	Reciprocal translocation Cq1B - Cq2B
1099- 82:	CQ047268-RA	Cq1A	3503071	3507377	CQ016096-RA	Cq2B	69622758	69627092	0	black	Reciprocal translocation Cq1B - Cq2B
1099- 83:	CQ047273-RA	Cq1A	3553904	3563303	CQ016097-RA	Cq2B	69638636	69648177	0	black	Reciprocal translocation Cq1B - Cq2B
1099- 84:	CQ047274-RA	Cq1A	3563874	3567272	CQ016098-RA	Cq2B	69648313	69651403	2e-38	black	Reciprocal translocation Cq1B - Cq2B
1099- 85:	CQ047275-RA	Cq1A	3580531	3587455	CQ016099-RA	Cq2B	69666654	69672714	0	black	Reciprocal translocation Cq1B - Cq2B
1099- 86:	CQ047276-RA	Cq1A	3588145	3588969	CQ016100-RA	Cq2B	69673427	69674257	0	black	Reciprocal translocation Cq1B - Cq2B
1099- 87:	CQ047278-RA	Cq1A	3607690	3611896	CQ016101-RA	Cq2B	69698644	69699858	0	black	Reciprocal translocation Cq1B - Cq2B
1099- 88:	CQ047279-RA	Cq1A	3616673	3618984	CQ016102-RA	Cq2B	69710657	69712755	0	black	Reciprocal translocation Cq1B - Cq2B
1112- 0:	CQ047280-RA	Cq1A	3672817	3674003	CQ016323-RA	Cq2B	72150719	72152194	0	black	Reciprocal translocation Cq1B - Cq2B
1112- 1:	CQ047281-RA	Cq1A	3675665	3676492	CQ016322-RA	Cq2B	72139075	72139955	3e-56	black	Reciprocal translocation Cq1B - Cq2B
1112- 2:	CQ047282-RA	Cq1A	3691589	3697220	CQ016321-RA	Cq2B	72133760	72137708	3e-95	black	Reciprocal translocation Cq1B - Cq2B
1112- 3:	CQ047285-RA	Cq1A	3707895	3719330	CQ016320-RA	Cq2B	72118919	72130659	0	black	Reciprocal translocation Cq1B - Cq2B
1112- 4:	CQ047286-RA	Cq1A	3719988	3720579	CQ016319-RA	Cq2B	72116898	72117951	3e-21	black	Reciprocal translocation Cq1B - Cq2B
1112- 5:	CQ047287-RA	Cq1A	3721317	3732464	CQ016317-RA	Cq2B	72092929	72101226	0	black	Reciprocal translocation Cq1B - Cq2B
1112- 6:	CQ047289-RA	Cq1A	3757550	3759095	CQ016315-RA	Cq2B	72057980	72059428	0	black	Reciprocal translocation Cq1B - Cq2B
1112- 7:	CQ047293-RA	Cq1A	3832520	3835608	CQ016314-RA	Cq2B	72037071	72038643	0	black	Reciprocal translocation Cq1B - Cq2B
1112- 8:	CQ047294-RA	Cq1A	3837237	3838484	CQ016313-RA	Cq2B	72033346	72034593	0	black	Reciprocal translocation Cq1B - Cq2B
1112- 9:	CQ047295-RA	Cq1A	3857638	3865114	CQ016312-RA	Cq2B	72020161	72032361	0	black	Reciprocal translocation Cq1B - Cq2B
1112- 10:	CQ047298-RA	Cq1A	3883174	3886591	CQ016311-RA	Cq2B	72013991	72017719	7e-135	black	Reciprocal translocation Cq1B - Cq2B
1112- 11:	CQ047299-RA	Cq1A	3887680	3897117	CQ016310-RA	Cq2B	71999270	72009200	0	black	Reciprocal translocation Cq1B - Cq2B
1112- 12:	CQ047304-RA	Cq1A	3939887	3940354	CQ016309-RA	Cq2B	71991033	71991503	8e-45	black	Reciprocal translocation Cq1B - Cq2B
1112- 13:	CQ047305-RA	Cq1A	3958934	3965500	CQ016308-RA	Cq2B	71983209	71989334	0	black	Reciprocal translocation Cq1B - Cq2B
1102- 0:	CQ047310-RA	Cq1A	4012757	4017548	CQ016230-RA	Cq2B	71104941	71110294	0	black	Reciprocal translocation Cq1B - Cq2B
1102- 1:	CQ047311-RA	Cq1A	4056703	4058076	CQ016231-RA	Cq2B	71132802	71134175	0	black	Reciprocal translocation Cq1B - Cq2B
1102- 2:	CQ047312-RA	Cq1A	4068846	4069298	CQ016232-RA	Cq2B	71139097	71140930	5e-104	black	Reciprocal translocation Cq1B - Cq2B
1102- 3:	CQ047313-RA	Cq1A	4072076	4076579	CQ016233-RA	Cq2B	71142449	71146896	5e-127	black	Reciprocal translocation Cq1B - Cq2B
1102- 4:	CQ047314-RA	Cq1A	4078927	4084997	CQ016234-RA	Cq2B	71147680	71152821	0	black	Reciprocal translocation Cq1B - Cq2B
1102- 5:	CQ047315-RA	Cq1A	4087884	4088213	CQ016235-RA	Cq2B	71154981	71155151	5e-33	black	Reciprocal translocation Cq1B - Cq2B
1102- 6:	CQ047316-RA	Cq1A	4099672	4105762	CQ016236-RA	Cq2B	71176974	71183447	0	black	Reciprocal translocation Cq1B - Cq2B
1102- 7:	CQ047317-RA	Cq1A	4113216	4114793	CQ016237-RA	Cq2B	71198942	71200519	0	black	Reciprocal translocation Cq1B - Cq2B
1102- 8:	CQ047318-RA	Cq1A	4117764	4118288	CQ016238-RA	Cq2B	71211540	71212064	1e-95	black	Reciprocal translocation Cq1B - Cq2B
1102- 9:	CQ047319-RA	Cq1A	4119843	4124284	CQ016239-RA	Cq2B	71222347	71239724	0	black	Reciprocal translocation Cq1B - Cq2B
1102- 10:	CQ047322-RA	Cq1A	4130816	4134539	CQ016240-RA	Cq2B	71274728	71278346	0	black	Reciprocal translocation Cq1B - Cq2B
1102- 11:	CQ047323-RA	Cq1A	4157759	4160529	CQ016241-RA	Cq2B	71312652	71315475	0	black	Reciprocal translocation Cq1B - Cq2B
1102- 12:	CQ047324-RA	Cq1A	4168702	4176087	CQ016242-RA	Cq2B	71327054	71334241	7e-167	black	Reciprocal translocation Cq1B - Cq2B
1102- 13:	CQ047325-RA	Cq1A	4184338	4185015	CQ016243-RA	Cq2B	71336617	71337303	2e-132	black	Reciprocal translocation Cq1B - Cq2B
1102- 14:	CQ047327-RA	Cq1A	4203818	4208142	CQ016245-RA	Cq2B	71364421	71367390	3e-21	black	Reciprocal translocation Cq1B - Cq2B
1102- 15:	CQ047328-RA	Cq1A	4215028	4222318	CQ016247-RA	Cq2B	71398313	71404624	1e-135	black	Reciprocal translocation Cq1B - Cq2B
1102- 16:	CQ047329-RA	Cq1A	4223564	4225736	CQ016248-RA	Cq2B	71406223	71408097	8e-71	black	Reciprocal translocation Cq1B - Cq2B
1102- 17:	CQ047330-RA	Cq1A	4226309	4239417	CQ016249-RA	Cq2B	71408438	71421491	0	black	Reciprocal translocation Cq1B - Cq2B
1102- 18:	CQ047334-RA	Cq1A	4269344	4275489	CQ016252-RA	Cq2B	71426080	71432093	0	black	Reciprocal translocation Cq1B - Cq2B
1102- 19:	CQ047335-RA	Cq1A	4277669	4278658	CQ016253-RA	Cq2B	71434433	71435443	1e-160	black	Reciprocal translocation Cq1B - Cq2B
1102- 20:	CQ047336-RA	Cq1A	4283577	4288346	CQ016254-RA	Cq2B	71444305	71446468	0	black	Reciprocal translocation Cq1B - Cq2B
1102- 21:	CQ047337-RA	Cq1A	4293370	4296790	CQ016255-RA	Cq2B	71451770	71455446	0	black	Reciprocal translocation Cq1B - Cq2B
1102- 22:	CQ047338-RA	Cq1A	4309137	4312425	CQ016257-RA	Cq2B	71518205	71522349	6e-130	black	Reciprocal translocation Cq1B - Cq2B
1102- 23:	CQ047339-RA	Cq1A	4310205	4334248	CQ016258-RA	Cq2B	71519350	71529549	0	black	Reciprocal translocation Cq1B - Cq2B
1102- 24:	CQ047340-RA	Cq1A	4339566	4341784	CQ016260-RA	Cq2B	71541747	71543599	3e-40	black	Reciprocal translocation Cq1B - Cq2B
1102- 25:	CQ047341-RA	Cq1A	4342580	4348424	CQ016261-RA	Cq2B	71554500	71559053	0	black	Reciprocal translocation Cq1B - Cq2B
1102- 26:	CQ047342-RA	Cq1A	4347470	4354210	CQ016262-RA	Cq2B	71558014	71566277	0	black	Reciprocal translocation Cq1B - Cq2B
1102- 27:	CQ047343-RA	Cq1A	4357997	4361091	CQ016263-RA	Cq2B	71567252	71570995	0	black	Reciprocal translocation Cq1B - Cq2B
1102- 28:	CQ047344-RA	Cq1A	4366192	4369297	CQ016264-RA	Cq2B	71586845	71589838	0	black	Reciprocal translocation Cq1B - Cq2B
1102- 29:	CQ047345-RA	Cq1A	4370980	4373546	CQ016265-RA	Cq2B	71596377	71599032	1e-165	black	Reciprocal translocation Cq1B - Cq2B
1102- 30:	CQ047346-RA	Cq1A	4373756	4384509	CQ016266-RA	Cq2B	71599252	71610104	0	black	Reciprocal translocation Cq1B - Cq2B
1111- 0:	CQ047347-RA	Cq1A	4386734	4393693	CQ016361-RA	Cq2B	72499623	72506539	0	black	Reciprocal translocation Cq1B - Cq2B
1111- 1:	CQ047348-RA	Cq1A	4402787	4406676	CQ016357-RA	Cq2B	72470251	72470484	8e-42	black	Reciprocal translocation Cq1B - Cq2B
1111- 2:	CQ047349-RA	Cq1A	4424084	4429111	CQ016353-RA	Cq2B	72443498	72448871	0	black	Reciprocal translocation Cq1B - Cq2B
1111- 3:	CQ047350-RA	Cq1A	4433301	4437127	CQ016352-RA	Cq2B	72423747	72427247	2e-174	black	Reciprocal translocation Cq1B - Cq2B
1111- 4:	CQ047352-RA	Cq1A	4441197	4445853	CQ016351-RA	Cq2B	72417723	72422688	0	black	Reciprocal translocation Cq1B - Cq2B
1111- 5:	CQ047353-RA	Cq1A	4446799	4452146	CQ016350-RA	Cq2B	72411471	72416660	0	black	Reciprocal translocation Cq1B - Cq2B
1111- 6:	CQ047355-RA	Cq1A	4460945	4461061	CQ016348-RA	Cq2B	72404837	72404953	1e-14	black	Reciprocal translocation Cq1B - Cq2B
1111- 7:	CQ047356-RA	Cq1A	4462114	4464863	CQ016347-RA	Cq2B	72363349	72365002	2e-66	black	Reciprocal translocation Cq1B - Cq2B
1111- 8:	CQ047357-RA	Cq1A	4464933	4472826	CQ016346-RA	Cq2B	72354717	72363143	0	black	Reciprocal translocation Cq1B - Cq2B
1111- 9:	CQ047358-RA	Cq1A	4473793	4484253	CQ016345-RA	Cq2B	72343043	72353282	0	black	Reciprocal translocation Cq1B - Cq2B
1111- 10:	CQ047359-RA	Cq1A	4495235	4495855	CQ016344-RA	Cq2B	72332182	72335505	3e-102	black	Reciprocal translocation Cq1B - Cq2B
1111- 11:	CQ047360-RA	Cq1A	4507122	4511472	CQ016343-RA	Cq2B	72308357	72312610	0	black	Reciprocal translocation Cq1B - Cq2B
1111- 12:	CQ047361-RA	Cq1A	4511584	4516149	CQ016342-RA	Cq2B	72303885	72308072	0	black	Reciprocal translocation Cq1B - Cq2B
1111- 13:	CQ047362-RA	Cq1A	4516349	4517926	CQ016341-RA	Cq2B	72301899	72303476	0	black	Reciprocal translocation Cq1B - Cq2B
1111- 14:	CQ047363-RA	Cq1A	4518843	4525386	CQ016340-RA	Cq2B	72293126	72301249	7e-154	black	Reciprocal translocation Cq1B - Cq2B
1111- 15:	CQ047364-RA	Cq1A	4525844	4530755	CQ016339-RA	Cq2B	72287648	72292802	4e-176	black	Reciprocal translocation Cq1B - Cq2B
1111- 16:	CQ047365-RA	Cq1A	4532915	4533157	CQ016338-RA	Cq2B	72285115	72285282	6e-35	black	Reciprocal translocation Cq1B - Cq2B
1111- 17:	CQ047366-RA	Cq1A	4539570	4544546	CQ016337-RA	Cq2B	72270520	72276192	0	black	Reciprocal translocation Cq1B - Cq2B
1111- 18:	CQ047367-RA	Cq1A	4544725	4547768	CQ016336-RA	Cq2B	72267904	72271119	1e-64	black	Reciprocal translocation Cq1B - Cq2B
1111- 19:	CQ047368-RA	Cq1A	4548482	4549790	CQ016335-RA	Cq2B	72265717	72267353	0	black	Reciprocal translocation Cq1B - Cq2B
1111- 20:	CQ047372-RA	Cq1A	4556005	4560529	CQ016334-RA	Cq2B	72262134	72265572	0	black	Reciprocal translocation Cq1B - Cq2B
1111- 21:	CQ047373-RA	Cq1A	4562119	4570438	CQ016333-RA	Cq2B	72252953	72261463	0	black	Reciprocal translocation Cq1B - Cq2B
1111- 22:	CQ047374-RA	Cq1A	4573967	4575959	CQ016332-RA	Cq2B	72248002	72250001	0	black	Reciprocal translocation Cq1B - Cq2B
1111- 23:	CQ047375-RA	Cq1A	4610352	4612971	CQ016330-RA	Cq2B	72204469	72206242	0	black	Reciprocal translocation Cq1B - Cq2B
1110- 0:	CQ047381-RA	Cq1A	4699463	4709124	CQ016227-RA	Cq2B	71081780	71091459	0	black	Reciprocal translocation Cq1B - Cq2B
1110- 1:	CQ047382-RA	Cq1A	4715843	4716184	CQ016225-RA	Cq2B	71023861	71024644	4e-61	black	Reciprocal translocation Cq1B - Cq2B
1110- 2:	CQ047383-RA	Cq1A	4752278	4755148	CQ016224-RA	Cq2B	70985086	70987783	5e-180	black	Reciprocal translocation Cq1B - Cq2B
1110- 3:	CQ047385-RA	Cq1A	4757982	4760427	CQ016222-RA	Cq2B	70977877	70980590	2e-159	black	Reciprocal translocation Cq1B - Cq2B
1110- 4:	CQ047386-RA	Cq1A	4768754	4770863	CQ016221-RA	Cq2B	70961425	70963552	0	black	Reciprocal translocation Cq1B - Cq2B
1110- 5:	CQ047387-RA	Cq1A	4791292	4794362	CQ016219-RA	Cq2B	70924910	70927926	0	black	Reciprocal translocation Cq1B - Cq2B
1110- 6:	CQ047388-RA	Cq1A	4800289	4803529	CQ016218-RA	Cq2B	70913347	70916304	2e-95	black	Reciprocal translocation Cq1B - Cq2B
1110- 7:	CQ047390-RA	Cq1A	4813327	4817057	CQ016217-RA	Cq2B	70889830	70896299	0	black	Reciprocal translocation Cq1B - Cq2B
1110- 8:	CQ047391-RA	Cq1A	4836024	4837469	CQ016216-RA	Cq2B	70872251	70873699	0	black	Reciprocal translocation Cq1B - Cq2B
1110- 9:	CQ047394-RA	Cq1A	4857848	4861299	CQ016215-RA	Cq2B	70858176	70861164	2e-173	black	Reciprocal translocation Cq1B - Cq2B
1110- 10:	CQ047395-RA	Cq1A	4866976	4867766	CQ016214-RA	Cq2B	70854444	70855746	3e-125	black	Reciprocal translocation Cq1B - Cq2B
1110- 11:	CQ047396-RA	Cq1A	4868646	4876068	CQ016213-RA	Cq2B	70841272	70848552	0	black	Reciprocal translocation Cq1B - Cq2B
1110- 12:	CQ047398-RA	Cq1A	4882583	4888242	CQ016212-RA	Cq2B	70820866	70825904	9e-134	black	Reciprocal translocation Cq1B - Cq2B
1110- 13:	CQ047400-RA	Cq1A	4890132	4892168	CQ016211-RA	Cq2B	70796269	70797885	6e-74	black	Reciprocal translocation Cq1B - Cq2B
1110- 14:	CQ047401-RA	Cq1A	4893083	4898618	CQ016210-RA	Cq2B	70789652	70795347	0	black	Reciprocal translocation Cq1B - Cq2B
1110- 15:	CQ047403-RA	Cq1A	4901366	4909008	CQ016209-RA	Cq2B	70770989	70778697	0	black	Reciprocal translocation Cq1B - Cq2B
1110- 16:	CQ047404-RA	Cq1A	4909011	4913177	CQ016208-RA	Cq2B	70766663	70770765	0	black	Reciprocal translocation Cq1B - Cq2B
1110- 17:	CQ047405-RA	Cq1A	4910882	4915136	CQ016207-RA	Cq2B	70764666	70770765	0	black	Reciprocal translocation Cq1B - Cq2B
1110- 18:	CQ047406-RA	Cq1A	4919672	4926941	CQ016206-RA	Cq2B	70739615	70747126	3e-109	black	Reciprocal translocation Cq1B - Cq2B
1110- 19:	CQ047407-RA	Cq1A	4932546	4933595	CQ016204-RA	Cq2B	70729656	70732649	4e-138	black	Reciprocal translocation Cq1B - Cq2B
1110- 20:	CQ047408-RA	Cq1A	4942276	4949966	CQ016202-RA	Cq2B	70705303	70712579	4e-85	black	Reciprocal translocation Cq1B - Cq2B
1110- 21:	CQ047409-RA	Cq1A	4958212	4963715	CQ016201-RA	Cq2B	70689256	70694789	0	black	Reciprocal translocation Cq1B - Cq2B
1110- 22:	CQ047410-RA	Cq1A	4987113	4989399	CQ016200-RA	Cq2B	70684709	70687009	0	black	Reciprocal translocation Cq1B - Cq2B
1110- 23:	CQ047411-RA	Cq1A	4990726	4998367	CQ016199-RA	Cq2B	70671687	70679164	0	black	Reciprocal translocation Cq1B - Cq2B
1110- 24:	CQ047412-RA	Cq1A	5001061	5005204	CQ016196-RA	Cq2B	70661730	70669746	5e-113	black	Reciprocal translocation Cq1B - Cq2B
1101- 0:	CQ047417-RA	Cq1A	5017686	5019371	CQ015942-RA	Cq2B	68368988	68380637	0	black	Reciprocal translocation Cq1B - Cq2B
1101- 1:	CQ047418-RA	Cq1A	5021230	5025120	CQ015943-RA	Cq2B	68394033	68399610	2e-163	black	Reciprocal translocation Cq1B - Cq2B
1101- 2:	CQ047419-RA	Cq1A	5026023	5027494	CQ015944-RA	Cq2B	68398602	68407980	0	black	Reciprocal translocation Cq1B - Cq2B
1101- 3:	CQ047423-RA	Cq1A	5036348	5040459	CQ015945-RA	Cq2B	68408816	68412997	0	black	Reciprocal translocation Cq1B - Cq2B
1101- 4:	CQ047424-RA	Cq1A	5045892	5050421	CQ015946-RA	Cq2B	68429088	68433491	9e-97	black	Reciprocal translocation Cq1B - Cq2B
1101- 5:	CQ047425-RA	Cq1A	5053636	5068591	CQ015948-RA	Cq2B	68445302	68451670	0	black	Reciprocal translocation Cq1B - Cq2B
1101- 6:	CQ047427-RA	Cq1A	5077877	5083945	CQ015949-RA	Cq2B	68452739	68458779	0	black	Reciprocal translocation Cq1B - Cq2B
1101- 7:	CQ047428-RA	Cq1A	5101879	5108369	CQ015950-RA	Cq2B	68466813	68473469	0	black	Reciprocal translocation Cq1B - Cq2B
1101- 8:	CQ047431-RA	Cq1A	5137415	5157150	CQ015951-RA	Cq2B	68491135	68507643	0	black	Reciprocal translocation Cq1B - Cq2B
1101- 9:	CQ047432-RA	Cq1A	5156361	5156966	CQ015952-RA	Cq2B	68506855	68507457	2e-130	black	Reciprocal translocation Cq1B - Cq2B
1101- 10:	CQ047433-RA	Cq1A	5157766	5162714	CQ015953-RA	Cq2B	68508435	68513275	0	black	Reciprocal translocation Cq1B - Cq2B
1101- 11:	CQ047434-RA	Cq1A	5161272	5163835	CQ015954-RA	Cq2B	68511492	68514541	1e-101	black	Reciprocal translocation Cq1B - Cq2B
1101- 12:	CQ047435-RA	Cq1A	5164610	5166367	CQ015955-RA	Cq2B	68514983	68517010	8e-112	black	Reciprocal translocation Cq1B - Cq2B
1101- 13:	CQ047436-RA	Cq1A	5170535	5173713	CQ015956-RA	Cq2B	68518115	68521860	6e-101	black	Reciprocal translocation Cq1B - Cq2B
1101- 14:	CQ047437-RA	Cq1A	5172490	5177297	CQ015957-RA	Cq2B	68520148	68526397	0	black	Reciprocal translocation Cq1B - Cq2B
1101- 15:	CQ047438-RA	Cq1A	5190212	5194142	CQ015958-RA	Cq2B	68528486	68531998	0	black	Reciprocal translocation Cq1B - Cq2B
1101- 16:	CQ047439-RA	Cq1A	5195788	5198402	CQ015959-RA	Cq2B	68533787	68536612	0	black	Reciprocal translocation Cq1B - Cq2B
1086- 0:	CQ047441-RA	Cq1A	5223435	5227036	CQ047464-RA	Cq1A	5433230	5436347	1e-42	orange,thickness	Segmental duplication Cq1A
1101- 17:	CQ047441-RA	Cq1A	5223435	5227036	CQ015960-RA	Cq2B	68540232	68541762	9e-34	black	Reciprocal translocation Cq1B - Cq2B
1086- 1:	CQ047442-RA	Cq1A	5229493	5238557	CQ047465-RA	Cq1A	5438803	5447867	0	orange,thickness	Segmental duplication Cq1A
1101- 18:	CQ047442-RA	Cq1A	5229493	5238557	CQ015961-RA	Cq2B	68547791	68556605	0	black	Reciprocal translocation Cq1B - Cq2B
1086- 2:	CQ047443-RA	Cq1A	5239155	5241781	CQ047466-RA	Cq1A	5448466	5453662	0	orange,thickness	Segmental duplication Cq1A
1101- 19:	CQ047443-RA	Cq1A	5239155	5241781	CQ015962-RA	Cq2B	68557040	68558696	0	black	Reciprocal translocation Cq1B - Cq2B
1086- 3:	CQ047446-RA	Cq1A	5270338	5277814	CQ047469-RA	Cq1A	5480505	5487985	0	orange,thickness	Segmental duplication Cq1A
1101- 20:	CQ047446-RA	Cq1A	5270338	5277814	CQ015967-RA	Cq2B	68615977	68622438	0	black	Reciprocal translocation Cq1B - Cq2B
1101- 21:	CQ047447-RA	Cq1A	5280125	5281503	CQ015968-RA	Cq2B	68624442	68625812	2e-151	black	Segmental duplication Cq1A
1086- 4:	CQ047448-RA	Cq1A	5281743	5285284	CQ047470-RA	Cq1A	5496894	5500423	0	orange,thickness	Reciprocal translocation Cq1B - Cq2B
1101- 22:	CQ047448-RA	Cq1A	5281743	5285284	CQ015969-RA	Cq2B	68626062	68629480	0	black	Segmental duplication Cq1A
1086- 5:	CQ047449-RA	Cq1A	5286004	5293125	CQ047471-RA	Cq1A	5501143	5511668	8e-151	orange,thickness	Reciprocal translocation Cq1B - Cq2B
1101- 23:	CQ047449-RA	Cq1A	5286004	5293125	CQ015970-RA	Cq2B	68630694	68636506	2e-150	black	Segmental duplication Cq1A
1086- 6:	CQ047450-RA	Cq1A	5294782	5304243	CQ047472-RA	Cq1A	5535435	5544081	1e-160	orange,thickness	Reciprocal translocation Cq1B - Cq2B
1101- 24:	CQ047450-RA	Cq1A	5294782	5304243	CQ015971-RA	Cq2B	68638411	68646969	4e-149	black	Segmental duplication Cq1A
1086- 7:	CQ047451-RA	Cq1A	5310582	5318675	CQ047473-RA	Cq1A	5546042	5553749	0	orange,thickness	Reciprocal translocation Cq1B - Cq2B
1086- 8:	CQ047452-RA	Cq1A	5321055	5324407	CQ047474-RA	Cq1A	5556336	5559785	0	orange,thickness	Segmental duplication Cq1A
1101- 25:	CQ047452-RA	Cq1A	5321055	5324407	CQ015973-RA	Cq2B	68661145	68665198	0	black	Reciprocal translocation Cq1B - Cq2B
1086- 9:	CQ047453-RA	Cq1A	5323326	5325938	CQ047475-RA	Cq1A	5558704	5561316	3e-131	orange,thickness	Segmental duplication Cq1A
1101- 26:	CQ047453-RA	Cq1A	5323326	5325938	CQ015974-RA	Cq2B	68664325	68666791	1e-109	black	Reciprocal translocation Cq1B - Cq2B
1086- 10:	CQ047455-RA	Cq1A	5336189	5359740	CQ047478-RA	Cq1A	5576241	5590788	0	orange,thickness	Segmental duplication Cq1A
1101- 27:	CQ047455-RA	Cq1A	5336189	5359740	CQ015978-RA	Cq2B	68674156	68688558	0	black	Reciprocal translocation Cq1B - Cq2B
1086- 11:	CQ047456-RA	Cq1A	5373361	5379947	CQ047479-RA	Cq1A	5599120	5605691	8e-147	orange,thickness	Segmental duplication Cq1A
1101- 28:	CQ047456-RA	Cq1A	5373361	5379947	CQ015979-RA	Cq2B	68690465	68690680	4e-27	black	Reciprocal translocation Cq1B - Cq2B
1086- 12:	CQ047457-RA	Cq1A	5380591	5382505	CQ047480-RA	Cq1A	5606337	5608263	0	orange,thickness	Segmental duplication Cq1A
1101- 29:	CQ047457-RA	Cq1A	5380591	5382505	CQ015981-RA	Cq2B	68696467	68705492	0	black	Reciprocal translocation Cq1B - Cq2B
1086- 13:	CQ047458-RA	Cq1A	5383774	5390600	CQ047481-RA	Cq1A	5609720	5627297	0	orange,thickness	Segmental duplication Cq1A
1101- 30:	CQ047459-RA	Cq1A	5392902	5395765	CQ015982-RA	Cq2B	68707705	68708458	5e-11	black	Reciprocal translocation Cq1B - Cq2B
1101- 31:	CQ047461-RA	Cq1A	5411163	5413328	CQ015983-RA	Cq2B	68711855	68731914	0	black	Reciprocal translocation Cq1B - Cq2B
1101- 32:	CQ047463-RA	Cq1A	5424750	5426404	CQ015984-RA	Cq2B	68732201	68733864	1e-83	black	Reciprocal translocation Cq1B - Cq2B
1106- 0:	CQ047464-RA	Cq1A	5433230	5436347	CQ015960-RA	Cq2B	68540232	68541762	2e-34	black	Reciprocal translocation Cq1B - Cq2B
1106- 1:	CQ047465-RA	Cq1A	5438803	5447867	CQ015961-RA	Cq2B	68547791	68556605	0	black	Reciprocal translocation Cq1B - Cq2B
1106- 2:	CQ047467-RA	Cq1A	5452972	5479180	CQ015966-RA	Cq2B	68593966	68611741	0	black	Reciprocal translocation Cq1B - Cq2B
1106- 3:	CQ047469-RA	Cq1A	5480505	5487985	CQ015967-RA	Cq2B	68615977	68622438	0	black	Reciprocal translocation Cq1B - Cq2B
1106- 4:	CQ047470-RA	Cq1A	5496894	5500423	CQ015969-RA	Cq2B	68626062	68629480	0	black	Reciprocal translocation Cq1B - Cq2B
1106- 5:	CQ047471-RA	Cq1A	5501143	5511668	CQ015970-RA	Cq2B	68630694	68636506	2e-150	black	Reciprocal translocation Cq1B - Cq2B
1106- 6:	CQ047472-RA	Cq1A	5535435	5544081	CQ015971-RA	Cq2B	68638411	68646969	2e-151	black	Reciprocal translocation Cq1B - Cq2B
1106- 7:	CQ047474-RA	Cq1A	5556336	5559785	CQ015973-RA	Cq2B	68661145	68665198	0	black	Reciprocal translocation Cq1B - Cq2B
1106- 8:	CQ047475-RA	Cq1A	5558704	5561316	CQ015974-RA	Cq2B	68664325	68666791	5e-111	black	Reciprocal translocation Cq1B - Cq2B
1106- 9:	CQ047476-RA	Cq1A	5564482	5565501	CQ015975-RA	Cq2B	68669183	68670202	0	black	Reciprocal translocation Cq1B - Cq2B
1106- 10:	CQ047477-RA	Cq1A	5566385	5567434	CQ015976-RA	Cq2B	68671143	68672192	0	black	Reciprocal translocation Cq1B - Cq2B
1106- 11:	CQ047478-RA	Cq1A	5576241	5590788	CQ015978-RA	Cq2B	68674156	68688558	0	black	Reciprocal translocation Cq1B - Cq2B
1106- 12:	CQ047480-RA	Cq1A	5606337	5608263	CQ015981-RA	Cq2B	68696467	68705492	0	black	Reciprocal translocation Cq1B - Cq2B
1108- 0:	CQ047498-RA	Cq1A	5954267	5957472	CQ015940-RA	Cq2B	68360532	68362792	5e-119	black	Reciprocal translocation Cq1B - Cq2B
1108- 1:	CQ047499-RA	Cq1A	5958256	5959395	CQ015939-RA	Cq2B	68357594	68358727	0	black	Reciprocal translocation Cq1B - Cq2B
1108- 2:	CQ047500-RA	Cq1A	5960654	5966517	CQ015938-RA	Cq2B	68350293	68356317	0	black	Reciprocal translocation Cq1B - Cq2B
1108- 3:	CQ047501-RA	Cq1A	5972180	5975959	CQ015937-RA	Cq2B	68341057	68346608	0	black	Reciprocal translocation Cq1B - Cq2B
1108- 4:	CQ047502-RA	Cq1A	5976223	5976738	CQ015936-RA	Cq2B	68340241	68340756	1e-95	black	Reciprocal translocation Cq1B - Cq2B
1108- 5:	CQ047504-RA	Cq1A	5988391	5996387	CQ015935-RA	Cq2B	68318780	68327908	0	black	Reciprocal translocation Cq1B - Cq2B
1108- 6:	CQ047505-RA	Cq1A	6012073	6015532	CQ015934-RA	Cq2B	68310581	68314325	0	black	Reciprocal translocation Cq1B - Cq2B
1108- 7:	CQ047507-RA	Cq1A	6037398	6041208	CQ015933-RA	Cq2B	68299873	68303584	0	black	Reciprocal translocation Cq1B - Cq2B
1108- 8:	CQ047508-RA	Cq1A	6042410	6043508	CQ015932-RA	Cq2B	68297693	68298753	0	black	Reciprocal translocation Cq1B - Cq2B
1108- 9:	CQ047509-RA	Cq1A	6043864	6050950	CQ015931-RA	Cq2B	68290320	68297487	2e-129	black	Reciprocal translocation Cq1B - Cq2B
1108- 10:	CQ047510-RA	Cq1A	6051370	6057388	CQ015929-RA	Cq2B	68284207	68289917	0	black	Reciprocal translocation Cq1B - Cq2B
1108- 11:	CQ047511-RA	Cq1A	6062907	6071606	CQ015928-RA	Cq2B	68269767	68278206	0	black	Reciprocal translocation Cq1B - Cq2B
1108- 12:	CQ047512-RA	Cq1A	6071803	6077504	CQ015927-RA	Cq2B	68264080	68269605	0	black	Reciprocal translocation Cq1B - Cq2B
1108- 13:	CQ047515-RA	Cq1A	6084877	6089540	CQ015925-RA	Cq2B	68245988	68249724	2e-65	black	Reciprocal translocation Cq1B - Cq2B
1108- 14:	CQ047516-RA	Cq1A	6087607	6092354	CQ015924-RA	Cq2B	68242572	68246166	0	black	Reciprocal translocation Cq1B - Cq2B
1108- 15:	CQ047517-RA	Cq1A	6096891	6099371	CQ015923-RA	Cq2B	68238389	68240801	0	black	Reciprocal translocation Cq1B - Cq2B
1108- 16:	CQ047518-RA	Cq1A	6096898	6110607	CQ015921-RA	Cq2B	68227815	68229977	0	black	Reciprocal translocation Cq1B - Cq2B
1108- 17:	CQ047520-RA	Cq1A	6113811	6117336	CQ015920-RA	Cq2B	68213965	68225383	0	black	Reciprocal translocation Cq1B - Cq2B
1108- 18:	CQ047522-RA	Cq1A	6138547	6143659	CQ015919-RA	Cq2B	68205303	68210584	0	black	Reciprocal translocation Cq1B - Cq2B
1108- 19:	CQ047523-RA	Cq1A	6145172	6154064	CQ015918-RA	Cq2B	68197296	68204946	0	black	Reciprocal translocation Cq1B - Cq2B
1108- 20:	CQ047524-RA	Cq1A	6162395	6169396	CQ015917-RA	Cq2B	68181868	68188056	5e-125	black	Reciprocal translocation Cq1B - Cq2B
1108- 21:	CQ047525-RA	Cq1A	6170460	6177627	CQ015916-RA	Cq2B	68167531	68174368	1e-169	black	Reciprocal translocation Cq1B - Cq2B
1108- 22:	CQ047526-RA	Cq1A	6176508	6180761	CQ015915-RA	Cq2B	68164124	68168379	0	black	Reciprocal translocation Cq1B - Cq2B
1108- 23:	CQ047528-RA	Cq1A	6187139	6193304	CQ015914-RA	Cq2B	68148885	68152729	3e-75	black	Reciprocal translocation Cq1B - Cq2B
1108- 24:	CQ047529-RA	Cq1A	6197950	6202612	CQ015912-RA	Cq2B	68139913	68146999	0	black	Reciprocal translocation Cq1B - Cq2B
1108- 25:	CQ047532-RA	Cq1A	6219835	6221464	CQ015911-RA	Cq2B	68131806	68133868	0	black	Reciprocal translocation Cq1B - Cq2B
1108- 26:	CQ047539-RA	Cq1A	6277310	6278893	CQ015907-RA	Cq2B	68069035	68073878	0	black	Reciprocal translocation Cq1B - Cq2B
1108- 27:	CQ047542-RA	Cq1A	6282193	6282777	CQ015906-RA	Cq2B	68067606	68068148	3e-116	black	Reciprocal translocation Cq1B - Cq2B
1108- 28:	CQ047543-RA	Cq1A	6283751	6285518	CQ015905-RA	Cq2B	68065037	68066730	6e-111	black	Reciprocal translocation Cq1B - Cq2B
1108- 29:	CQ047544-RA	Cq1A	6288281	6295868	CQ015904-RA	Cq2B	68055258	68063256	0	black	Reciprocal translocation Cq1B - Cq2B
1108- 30:	CQ047545-RA	Cq1A	6298111	6300068	CQ015903-RA	Cq2B	68045509	68051559	3e-100	black	Reciprocal translocation Cq1B - Cq2B
1108- 31:	CQ047546-RA	Cq1A	6300663	6301616	CQ015902-RA	Cq2B	68044711	68045241	1e-121	black	Reciprocal translocation Cq1B - Cq2B
1108- 32:	CQ047547-RA	Cq1A	6302098	6304183	CQ015901-RA	Cq2B	68040816	68044707	0	black	Reciprocal translocation Cq1B - Cq2B
1108- 33:	CQ047549-RA	Cq1A	6314625	6316769	CQ015900-RA	Cq2B	68035727	68037856	0	black	Reciprocal translocation Cq1B - Cq2B
1108- 34:	CQ047550-RA	Cq1A	6320101	6329310	CQ015899-RA	Cq2B	68024389	68033005	0	black	Reciprocal translocation Cq1B - Cq2B
1108- 35:	CQ047551-RA	Cq1A	6330598	6333627	CQ015898-RA	Cq2B	68020127	68023748	7e-98	black	Reciprocal translocation Cq1B - Cq2B
1108- 36:	CQ047552-RA	Cq1A	6344014	6347839	CQ015895-RA	Cq2B	67967552	67970997	0	black	Reciprocal translocation Cq1B - Cq2B
1108- 37:	CQ047556-RA	Cq1A	6383170	6384337	CQ015892-RA	Cq2B	67894776	67898731	7e-61	black	Reciprocal translocation Cq1B - Cq2B
1108- 38:	CQ047560-RA	Cq1A	6434549	6461700	CQ015891-RA	Cq2B	67855058	67879469	0	black	Reciprocal translocation Cq1B - Cq2B
1108- 39:	CQ047561-RA	Cq1A	6472181	6475543	CQ015890-RA	Cq2B	67838910	67842674	6e-163	black	Reciprocal translocation Cq1B - Cq2B
1108- 40:	CQ047562-RA	Cq1A	6475333	6475727	CQ015889-RA	Cq2B	67831576	67839796	7e-43	black	Reciprocal translocation Cq1B - Cq2B
1108- 41:	CQ047563-RA	Cq1A	6476107	6484931	CQ015888-RA	Cq2B	67826743	67830929	3e-105	black	Reciprocal translocation Cq1B - Cq2B
1108- 42:	CQ047564-RA	Cq1A	6486239	6501674	CQ015886-RA	Cq2B	67786094	67801076	0	black	Reciprocal translocation Cq1B - Cq2B
1108- 43:	CQ047565-RA	Cq1A	6517703	6527034	CQ015885-RA	Cq2B	67773004	67779897	0	black	Reciprocal translocation Cq1B - Cq2B
1108- 44:	CQ047566-RA	Cq1A	6527825	6529128	CQ015884-RA	Cq2B	67769487	67772390	1e-124	black	Reciprocal translocation Cq1B - Cq2B
1108- 45:	CQ047568-RA	Cq1A	6553754	6557409	CQ015883-RA	Cq2B	67761155	67764882	0	black	Reciprocal translocation Cq1B - Cq2B
1108- 46:	CQ047569-RA	Cq1A	6560986	6565135	CQ015882-RA	Cq2B	67754635	67758456	0	black	Reciprocal translocation Cq1B - Cq2B
1108- 47:	CQ047570-RA	Cq1A	6566745	6567977	CQ015881-RA	Cq2B	67751316	67752569	0	black	Reciprocal translocation Cq1B - Cq2B
1108- 48:	CQ047571-RA	Cq1A	6572181	6579022	CQ015880-RA	Cq2B	67742654	67748198	0	black	Reciprocal translocation Cq1B - Cq2B
1108- 49:	CQ047572-RA	Cq1A	6579394	6582454	CQ015879-RA	Cq2B	67739286	67742242	0	black	Reciprocal translocation Cq1B - Cq2B
1108- 50:	CQ047573-RA	Cq1A	6584009	6586562	CQ015878-RA	Cq2B	67734835	67738236	9e-112	black	Reciprocal translocation Cq1B - Cq2B
1108- 51:	CQ047574-RA	Cq1A	6587025	6588065	CQ015877-RA	Cq2B	67731399	67734690	0	black	Reciprocal translocation Cq1B - Cq2B
1108- 52:	CQ047576-RA	Cq1A	6596279	6605074	CQ015876-RA	Cq2B	67720829	67730168	0	black	Reciprocal translocation Cq1B - Cq2B
1108- 53:	CQ047577-RA	Cq1A	6607550	6608363	CQ015875-RA	Cq2B	67717552	67718342	3e-39	black	Reciprocal translocation Cq1B - Cq2B
1108- 54:	CQ047578-RA	Cq1A	6621705	6634063	CQ015874-RA	Cq2B	67704492	67716835	0	black	Reciprocal translocation Cq1B - Cq2B
1108- 55:	CQ047579-RA	Cq1A	6637120	6637743	CQ015873-RA	Cq2B	67699094	67700125	1e-90	black	Reciprocal translocation Cq1B - Cq2B
1108- 56:	CQ047580-RA	Cq1A	6648825	6652895	CQ015872-RA	Cq2B	67676449	67679954	4e-66	black	Reciprocal translocation Cq1B - Cq2B
1108- 57:	CQ047581-RA	Cq1A	6654465	6655106	CQ015871-RA	Cq2B	67674218	67674901	6e-123	black	Reciprocal translocation Cq1B - Cq2B
1108- 58:	CQ047582-RA	Cq1A	6656217	6671787	CQ015870-RA	Cq2B	67658862	67672998	0	black	Reciprocal translocation Cq1B - Cq2B
1108- 59:	CQ047583-RA	Cq1A	6673186	6678206	CQ015867-RA	Cq2B	67641235	67641948	3e-73	black	Reciprocal translocation Cq1B - Cq2B
1108- 60:	CQ047584-RA	Cq1A	6693289	6698377	CQ015865-RA	Cq2B	67615184	67620196	5e-150	black	Reciprocal translocation Cq1B - Cq2B
1108- 61:	CQ047585-RA	Cq1A	6704933	6706834	CQ015864-RA	Cq2B	67611957	67613858	0	black	Reciprocal translocation Cq1B - Cq2B
1108- 62:	CQ047586-RA	Cq1A	6709027	6714075	CQ015863-RA	Cq2B	67604634	67609621	0	black	Reciprocal translocation Cq1B - Cq2B
1108- 63:	CQ047587-RA	Cq1A	6716047	6723402	CQ015862-RA	Cq2B	67578746	67585289	0	black	Reciprocal translocation Cq1B - Cq2B
1108- 64:	CQ047588-RA	Cq1A	6724999	6730380	CQ015860-RA	Cq2B	67573490	67577315	6e-158	black	Reciprocal translocation Cq1B - Cq2B
1108- 65:	CQ047589-RA	Cq1A	6728557	6730074	CQ015859-RA	Cq2B	67571618	67573047	0	black	Reciprocal translocation Cq1B - Cq2B
1108- 66:	CQ047590-RA	Cq1A	6731427	6735651	CQ015858-RA	Cq2B	67565879	67570051	2e-167	black	Reciprocal translocation Cq1B - Cq2B
1108- 67:	CQ047591-RA	Cq1A	6736140	6744776	CQ015857-RA	Cq2B	67556883	67565114	0	black	Reciprocal translocation Cq1B - Cq2B
1108- 68:	CQ047592-RA	Cq1A	6750555	6750848	CQ015856-RA	Cq2B	67553106	67553357	6e-24	black	Reciprocal translocation Cq1B - Cq2B
1108- 69:	CQ047593-RA	Cq1A	6754117	6755355	CQ015855-RA	Cq2B	67549880	67551118	0	black	Reciprocal translocation Cq1B - Cq2B
1108- 70:	CQ047594-RA	Cq1A	6756562	6759175	CQ015854-RA	Cq2B	67546545	67548975	6e-129	black	Reciprocal translocation Cq1B - Cq2B
1108- 71:	CQ047595-RA	Cq1A	6759979	6763275	CQ015852-RA	Cq2B	67541558	67544855	9e-151	black	Reciprocal translocation Cq1B - Cq2B
1108- 72:	CQ047598-RA	Cq1A	6777376	6784964	CQ015851-RA	Cq2B	67528987	67536308	0	black	Reciprocal translocation Cq1B - Cq2B
1108- 73:	CQ047599-RA	Cq1A	6785859	6797460	CQ015850-RA	Cq2B	67517781	67528213	0	black	Reciprocal translocation Cq1B - Cq2B
1108- 74:	CQ047600-RA	Cq1A	6805232	6809316	CQ015849-RA	Cq2B	67508250	67512367	0	black	Reciprocal translocation Cq1B - Cq2B
1108- 75:	CQ047601-RA	Cq1A	6809868	6813930	CQ015848-RA	Cq2B	67502846	67507275	2e-142	black	Reciprocal translocation Cq1B - Cq2B
1108- 76:	CQ047602-RA	Cq1A	6814278	6819656	CQ015845-RA	Cq2B	67497397	67502683	0	black	Reciprocal translocation Cq1B - Cq2B
1108- 77:	CQ047605-RA	Cq1A	6829062	6830425	CQ015844-RA	Cq2B	67493433	67494836	7e-154	black	Reciprocal translocation Cq1B - Cq2B
1108- 78:	CQ047606-RA	Cq1A	6830779	6832719	CQ015843-RA	Cq2B	67491157	67493097	0	black	Reciprocal translocation Cq1B - Cq2B
1108- 79:	CQ047607-RA	Cq1A	6835261	6838999	CQ015842-RA	Cq2B	67484834	67488878	0	black	Reciprocal translocation Cq1B - Cq2B
1108- 80:	CQ047608-RA	Cq1A	6839442	6846163	CQ015841-RA	Cq2B	67478482	67485015	3e-159	black	Reciprocal translocation Cq1B - Cq2B
1108- 81:	CQ047609-RA	Cq1A	6846593	6848698	CQ015840-RA	Cq2B	67476150	67478249	0	black	Reciprocal translocation Cq1B - Cq2B
1108- 82:	CQ047611-RA	Cq1A	6853608	6856158	CQ015838-RA	Cq2B	67454687	67457087	1e-109	black	Reciprocal translocation Cq1B - Cq2B
1108- 83:	CQ047612-RA	Cq1A	6876797	6878254	CQ015837-RA	Cq2B	67445316	67446809	0	black	Reciprocal translocation Cq1B - Cq2B
1108- 84:	CQ047615-RA	Cq1A	6886069	6886730	CQ015835-RA	Cq2B	67426888	67430381	6e-38	black	Reciprocal translocation Cq1B - Cq2B
1108- 85:	CQ047616-RA	Cq1A	6890312	6891664	CQ015832-RA	Cq2B	67417287	67418630	0	black	Reciprocal translocation Cq1B - Cq2B
1108- 86:	CQ047617-RA	Cq1A	6896236	6903934	CQ015831-RA	Cq2B	67404318	67411908	0	black	Reciprocal translocation Cq1B - Cq2B
1108- 87:	CQ047618-RA	Cq1A	6905328	6909985	CQ015830-RA	Cq2B	67398730	67403295	0	black	Reciprocal translocation Cq1B - Cq2B
1108- 88:	CQ047619-RA	Cq1A	6911225	6916234	CQ015829-RA	Cq2B	67392272	67397819	0	black	Reciprocal translocation Cq1B - Cq2B
1108- 89:	CQ047620-RA	Cq1A	6917415	6925748	CQ015828-RA	Cq2B	67385540	67391805	0	black	Reciprocal translocation Cq1B - Cq2B
1108- 90:	CQ047621-RA	Cq1A	6928927	6930272	CQ015826-RA	Cq2B	67346761	67354032	0	black	Reciprocal translocation Cq1B - Cq2B
1108- 91:	CQ047623-RA	Cq1A	6946940	6952174	CQ015824-RA	Cq2B	67340719	67346666	0	black	Reciprocal translocation Cq1B - Cq2B
1108- 92:	CQ047624-RA	Cq1A	6952655	6956257	CQ015823-RA	Cq2B	67335562	67339759	0	black	Reciprocal translocation Cq1B - Cq2B
1108- 93:	CQ047625-RA	Cq1A	6959720	6961931	CQ015822-RA	Cq2B	67331944	67334590	0	black	Reciprocal translocation Cq1B - Cq2B
1108- 94:	CQ047626-RA	Cq1A	6964261	6964887	CQ015821-RA	Cq2B	67329317	67329943	3e-148	black	Reciprocal translocation Cq1B - Cq2B
1108- 95:	CQ047627-RA	Cq1A	6967795	6984979	CQ015820-RA	Cq2B	67309340	67326999	0	black	Reciprocal translocation Cq1B - Cq2B
1104- 0:	CQ047628-RA	Cq1A	6990210	6999103	CQ015792-RA	Cq2B	67115364	67128147	0	black	Reciprocal translocation Cq1B - Cq2B
1104- 1:	CQ047631-RA	Cq1A	7028018	7031124	CQ015793-RA	Cq2B	67134975	67138347	0	black	Reciprocal translocation Cq1B - Cq2B
1104- 2:	CQ047632-RA	Cq1A	7031287	7038793	CQ015797-RA	Cq2B	67143853	67151426	4e-167	black	Reciprocal translocation Cq1B - Cq2B
1104- 3:	CQ047633-RA	Cq1A	7037946	7043316	CQ015798-RA	Cq2B	67150573	67155468	0	black	Reciprocal translocation Cq1B - Cq2B
1104- 4:	CQ047634-RA	Cq1A	7059298	7059636	CQ015799-RA	Cq2B	67158587	67158925	7e-52	black	Reciprocal translocation Cq1B - Cq2B
1104- 5:	CQ047635-RA	Cq1A	7067223	7069166	CQ015800-RA	Cq2B	67162630	67167833	3e-170	black	Reciprocal translocation Cq1B - Cq2B
1104- 6:	CQ047636-RA	Cq1A	7071061	7073191	CQ015801-RA	Cq2B	67166626	67167003	4e-79	black	Reciprocal translocation Cq1B - Cq2B
1104- 7:	CQ047638-RA	Cq1A	7096636	7107349	CQ015804-RA	Cq2B	67183553	67189276	3e-160	black	Reciprocal translocation Cq1B - Cq2B
1104- 8:	CQ047639-RA	Cq1A	7111652	7118968	CQ015806-RA	Cq2B	67199228	67206587	0	black	Reciprocal translocation Cq1B - Cq2B
1104- 9:	CQ047640-RA	Cq1A	7122796	7124400	CQ015807-RA	Cq2B	67207100	67212499	2e-167	black	Reciprocal translocation Cq1B - Cq2B
1104- 10:	CQ047641-RA	Cq1A	7127559	7130569	CQ015808-RA	Cq2B	67217171	67218583	0	black	Reciprocal translocation Cq1B - Cq2B
1104- 11:	CQ047642-RA	Cq1A	7133708	7137953	CQ015809-RA	Cq2B	67223381	67227619	0	black	Reciprocal translocation Cq1B - Cq2B
1104- 12:	CQ047643-RA	Cq1A	7149665	7156513	CQ015810-RA	Cq2B	67237232	67244008	1e-172	black	Reciprocal translocation Cq1B - Cq2B
1104- 13:	CQ047644-RA	Cq1A	7166522	7166995	CQ015811-RA	Cq2B	67251705	67252178	4e-100	black	Reciprocal translocation Cq1B - Cq2B
1104- 14:	CQ047645-RA	Cq1A	7177676	7179765	CQ015812-RA	Cq2B	67254074	67255969	0	black	Reciprocal translocation Cq1B - Cq2B
1104- 15:	CQ047646-RA	Cq1A	7186775	7187905	CQ015813-RA	Cq2B	67260475	67261254	2e-175	black	Reciprocal translocation Cq1B - Cq2B
1104- 16:	CQ047648-RA	Cq1A	7194332	7197948	CQ015814-RA	Cq2B	67266013	67269195	0	black	Reciprocal translocation Cq1B - Cq2B
1104- 17:	CQ047649-RA	Cq1A	7200192	7205285	CQ015815-RA	Cq2B	67272258	67277127	0	black	Reciprocal translocation Cq1B - Cq2B
1104- 18:	CQ047650-RA	Cq1A	7206928	7209165	CQ015816-RA	Cq2B	67279022	67280890	0	black	Reciprocal translocation Cq1B - Cq2B
1104- 19:	CQ047651-RA	Cq1A	7209832	7211916	CQ015817-RA	Cq2B	67281357	67283588	0	black	Reciprocal translocation Cq1B - Cq2B
1104- 20:	CQ047652-RA	Cq1A	7212760	7218935	CQ015818-RA	Cq2B	67284419	67287723	2e-127	black	Reciprocal translocation Cq1B - Cq2B
1104- 21:	CQ047653-RA	Cq1A	7218342	7227119	CQ015819-RA	Cq2B	67289879	67296970	0	black	Reciprocal translocation Cq1B - Cq2B
1103- 0:	CQ047663-RA	Cq1A	7375530	7381245	CQ015747-RA	Cq2B	66704495	66710843	0	black	Reciprocal translocation Cq1B - Cq2B
1103- 1:	CQ047665-RA	Cq1A	7383395	7392232	CQ015749-RA	Cq2B	66712402	66721418	0	black	Reciprocal translocation Cq1B - Cq2B
1103- 2:	CQ047666-RA	Cq1A	7389041	7392151	CQ015750-RA	Cq2B	66718015	66720897	0	black	Reciprocal translocation Cq1B - Cq2B
1103- 3:	CQ047667-RA	Cq1A	7401198	7401626	CQ015751-RA	Cq2B	66744361	66744921	8e-12	black	Reciprocal translocation Cq1B - Cq2B
1103- 4:	CQ047668-RA	Cq1A	7408952	7409540	CQ015752-RA	Cq2B	66754323	66755222	2e-41	black	Reciprocal translocation Cq1B - Cq2B
1103- 5:	CQ047669-RA	Cq1A	7423120	7424231	CQ015753-RA	Cq2B	66769597	66770637	9e-41	black	Reciprocal translocation Cq1B - Cq2B
1103- 6:	CQ047670-RA	Cq1A	7429215	7443619	CQ015754-RA	Cq2B	66781857	66798072	0	black	Reciprocal translocation Cq1B - Cq2B
1103- 7:	CQ047673-RA	Cq1A	7520284	7527877	CQ015755-RA	Cq2B	66799798	66807398	0	black	Reciprocal translocation Cq1B - Cq2B
1103- 8:	CQ047674-RA	Cq1A	7529454	7540546	CQ015757-RA	Cq2B	66817360	66823450	4e-26	black	Reciprocal translocation Cq1B - Cq2B
1103- 9:	CQ047675-RA	Cq1A	7542479	7546027	CQ015758-RA	Cq2B	66825819	66829840	0	black	Reciprocal translocation Cq1B - Cq2B
1103- 10:	CQ047676-RA	Cq1A	7555748	7556939	CQ015761-RA	Cq2B	66840398	66845962	2e-58	black	Reciprocal translocation Cq1B - Cq2B
1103- 11:	CQ047678-RA	Cq1A	7561643	7563105	CQ015762-RA	Cq2B	66846162	66847722	7e-131	black	Reciprocal translocation Cq1B - Cq2B
1103- 12:	CQ047680-RA	Cq1A	7566579	7578254	CQ015765-RA	Cq2B	66856261	66861563	0	black	Reciprocal translocation Cq1B - Cq2B
1103- 13:	CQ047681-RA	Cq1A	7580982	7583358	CQ015767-RA	Cq2B	66873005	66875122	1e-176	black	Reciprocal translocation Cq1B - Cq2B
1103- 14:	CQ047682-RA	Cq1A	7583603	7593638	CQ015768-RA	Cq2B	66875302	66882191	0	black	Reciprocal translocation Cq1B - Cq2B
1103- 15:	CQ047684-RA	Cq1A	7594427	7596984	CQ015770-RA	Cq2B	66882725	66885446	2e-151	black	Reciprocal translocation Cq1B - Cq2B
1103- 16:	CQ047685-RA	Cq1A	7604613	7607134	CQ015771-RA	Cq2B	66893443	66895912	0	black	Reciprocal translocation Cq1B - Cq2B
1103- 17:	CQ047686-RA	Cq1A	7623850	7624950	CQ015772-RA	Cq2B	66901136	66902149	0	black	Reciprocal translocation Cq1B - Cq2B
1103- 18:	CQ047687-RA	Cq1A	7646779	7648273	CQ015773-RA	Cq2B	66910760	66911938	1e-84	black	Reciprocal translocation Cq1B - Cq2B
1103- 19:	CQ047688-RA	Cq1A	7655602	7659487	CQ015774-RA	Cq2B	66920260	66923985	4e-160	black	Reciprocal translocation Cq1B - Cq2B
1103- 20:	CQ047689-RA	Cq1A	7659646	7667244	CQ015775-RA	Cq2B	66924208	66929667	2e-56	black	Reciprocal translocation Cq1B - Cq2B
1103- 21:	CQ047690-RA	Cq1A	7668747	7692202	CQ015777-RA	Cq2B	66935709	66958709	0	black	Reciprocal translocation Cq1B - Cq2B
1103- 22:	CQ047691-RA	Cq1A	7691479	7693807	CQ015778-RA	Cq2B	66958016	66960304	0	black	Reciprocal translocation Cq1B - Cq2B
1103- 23:	CQ047692-RA	Cq1A	7694945	7695569	CQ015779-RA	Cq2B	66967571	66969772	6e-52	black	Reciprocal translocation Cq1B - Cq2B
1107- 0:	CQ047693-RA	Cq1A	7703709	7705524	CQ015745-RA	Cq2B	66698789	66700459	0	black	Reciprocal translocation Cq1B - Cq2B
1107- 1:	CQ047694-RA	Cq1A	7705939	7707027	CQ015744-RA	Cq2B	66694228	66699840	6e-97	black	Reciprocal translocation Cq1B - Cq2B
1107- 2:	CQ047695-RA	Cq1A	7720821	7726500	CQ015743-RA	Cq2B	66687692	66693046	0	black	Reciprocal translocation Cq1B - Cq2B
1107- 3:	CQ047696-RA	Cq1A	7727891	7729081	CQ015742-RA	Cq2B	66685135	66686325	0	black	Reciprocal translocation Cq1B - Cq2B
1107- 4:	CQ047697-RA	Cq1A	7731129	7733737	CQ015741-RA	Cq2B	66678359	66683064	4e-111	black	Reciprocal translocation Cq1B - Cq2B
1107- 5:	CQ047699-RA	Cq1A	7740366	7741899	CQ015740-RA	Cq2B	66647804	66648296	6e-38	black	Reciprocal translocation Cq1B - Cq2B
1107- 6:	CQ047700-RA	Cq1A	7747981	7749194	CQ015733-RA	Cq2B	66556158	66557023	4e-45	black	Reciprocal translocation Cq1B - Cq2B
1107- 7:	CQ047701-RA	Cq1A	7753184	7755752	CQ015729-RA	Cq2B	66544963	66547683	4e-74	black	Reciprocal translocation Cq1B - Cq2B
1107- 8:	CQ047703-RA	Cq1A	7760428	7764091	CQ015727-RA	Cq2B	66531503	66540757	6e-124	black	Reciprocal translocation Cq1B - Cq2B
1107- 9:	CQ047705-RA	Cq1A	7769430	7770684	CQ015726-RA	Cq2B	66530455	66530838	4e-60	black	Reciprocal translocation Cq1B - Cq2B
1107- 10:	CQ047706-RA	Cq1A	7773134	7781195	CQ015725-RA	Cq2B	66516227	66524791	0	black	Reciprocal translocation Cq1B - Cq2B
1107- 11:	CQ047707-RA	Cq1A	7797776	7800141	CQ015724-RA	Cq2B	66511794	66514141	2e-178	black	Reciprocal translocation Cq1B - Cq2B
1107- 12:	CQ047708-RA	Cq1A	7800908	7804061	CQ015723-RA	Cq2B	66507598	66510935	4e-93	black	Reciprocal translocation Cq1B - Cq2B
1107- 13:	CQ047709-RA	Cq1A	7805060	7808701	CQ015722-RA	Cq2B	66502922	66506554	0	black	Reciprocal translocation Cq1B - Cq2B
1107- 14:	CQ047710-RA	Cq1A	7812252	7814809	CQ015721-RA	Cq2B	66497865	66502072	2e-38	black	Reciprocal translocation Cq1B - Cq2B
1107- 15:	CQ047711-RA	Cq1A	7815629	7819249	CQ015720-RA	Cq2B	66485282	66488894	6e-149	black	Reciprocal translocation Cq1B - Cq2B
1107- 16:	CQ047712-RA	Cq1A	7818604	7823801	CQ015719-RA	Cq2B	66480395	66486848	0	black	Reciprocal translocation Cq1B - Cq2B
1107- 17:	CQ047713-RA	Cq1A	7826281	7839556	CQ015718-RA	Cq2B	66467533	66478784	0	black	Reciprocal translocation Cq1B - Cq2B
1107- 18:	CQ047715-RA	Cq1A	7840586	7846917	CQ015717-RA	Cq2B	66459333	66465790	0	black	Reciprocal translocation Cq1B - Cq2B
1107- 19:	CQ047716-RA	Cq1A	7854886	7860682	CQ015716-RA	Cq2B	66453259	66458093	0	black	Reciprocal translocation Cq1B - Cq2B
1107- 20:	CQ047717-RA	Cq1A	7860801	7864639	CQ015715-RA	Cq2B	66448860	66452504	0	black	Reciprocal translocation Cq1B - Cq2B
1107- 21:	CQ047718-RA	Cq1A	7871971	7880981	CQ015713-RA	Cq2B	66426638	66426838	3e-37	black	Reciprocal translocation Cq1B - Cq2B
1107- 22:	CQ047719-RA	Cq1A	7884086	7887625	CQ015712-RA	Cq2B	66420431	66420784	3e-67	black	Reciprocal translocation Cq1B - Cq2B
1107- 23:	CQ047721-RA	Cq1A	7898742	7907013	CQ015709-RA	Cq2B	66406270	66406578	8e-55	black	Reciprocal translocation Cq1B - Cq2B
1107- 24:	CQ047722-RA	Cq1A	7916354	7916725	CQ015708-RA	Cq2B	66402141	66402413	4e-60	black	Reciprocal translocation Cq1B - Cq2B
1107- 25:	CQ047723-RA	Cq1A	7922167	7922694	CQ015707-RA	Cq2B	66390956	66391483	4e-123	black	Reciprocal translocation Cq1B - Cq2B
1107- 26:	CQ047724-RA	Cq1A	7930093	7931321	CQ015706-RA	Cq2B	66383719	66384974	5e-170	black	Reciprocal translocation Cq1B - Cq2B
1107- 27:	CQ047725-RA	Cq1A	7932402	7943923	CQ015705-RA	Cq2B	66368602	66382636	6e-144	black	Reciprocal translocation Cq1B - Cq2B
1107- 28:	CQ047726-RA	Cq1A	7949781	7954063	CQ015704-RA	Cq2B	66360738	66365411	4e-179	black	Reciprocal translocation Cq1B - Cq2B
1107- 29:	CQ047727-RA	Cq1A	7982278	7989195	CQ015702-RA	Cq2B	66345966	66352769	0	black	Reciprocal translocation Cq1B - Cq2B
1107- 30:	CQ047728-RA	Cq1A	7993954	8002600	CQ015701-RA	Cq2B	66329185	66338518	0	black	Reciprocal translocation Cq1B - Cq2B
1107- 31:	CQ047730-RA	Cq1A	8022463	8029396	CQ015699-RA	Cq2B	66319906	66327004	1e-172	black	Reciprocal translocation Cq1B - Cq2B
1107- 32:	CQ047731-RA	Cq1A	8030023	8035021	CQ015698-RA	Cq2B	66312959	66318792	0	black	Reciprocal translocation Cq1B - Cq2B
1107- 33:	CQ047732-RA	Cq1A	8070522	8072066	CQ015696-RA	Cq2B	66275642	66277189	0	black	Reciprocal translocation Cq1B - Cq2B
1107- 34:	CQ047734-RA	Cq1A	8091829	8098837	CQ015695-RA	Cq2B	66243051	66250271	0	black	Reciprocal translocation Cq1B - Cq2B
1107- 35:	CQ047735-RA	Cq1A	8109680	8116095	CQ015694-RA	Cq2B	66231005	66232798	6e-111	black	Reciprocal translocation Cq1B - Cq2B
1107- 36:	CQ047736-RA	Cq1A	8129262	8136105	CQ015693-RA	Cq2B	66218108	66223757	0	black	Reciprocal translocation Cq1B - Cq2B
1107- 37:	CQ047738-RA	Cq1A	8136279	8141338	CQ015692-RA	Cq2B	66210942	66215835	0	black	Reciprocal translocation Cq1B - Cq2B
1107- 38:	CQ047739-RA	Cq1A	8142810	8149389	CQ015689-RA	Cq2B	66201421	66209815	4e-103	black	Reciprocal translocation Cq1B - Cq2B
1107- 39:	CQ047740-RA	Cq1A	8151312	8153763	CQ015688-RA	Cq2B	66199339	66201812	2e-104	black	Reciprocal translocation Cq1B - Cq2B
1107- 40:	CQ047743-RA	Cq1A	8196461	8202409	CQ015686-RA	Cq2B	66188848	66194579	0	black	Reciprocal translocation Cq1B - Cq2B
1107- 41:	CQ047744-RA	Cq1A	8201440	8206051	CQ015685-RA	Cq2B	66185550	66189863	9e-78	black	Reciprocal translocation Cq1B - Cq2B
1107- 42:	CQ047745-RA	Cq1A	8216139	8225804	CQ015684-RA	Cq2B	66174926	66184066	3e-116	black	Reciprocal translocation Cq1B - Cq2B
1107- 43:	CQ047746-RA	Cq1A	8226171	8229573	CQ015683-RA	Cq2B	66171248	66174737	0	black	Reciprocal translocation Cq1B - Cq2B
1107- 44:	CQ047747-RA	Cq1A	8229964	8237378	CQ015682-RA	Cq2B	66163998	66170140	4e-95	black	Reciprocal translocation Cq1B - Cq2B
1107- 45:	CQ047748-RA	Cq1A	8245847	8248006	CQ015681-RA	Cq2B	66150678	66153185	7e-143	black	Reciprocal translocation Cq1B - Cq2B
1107- 46:	CQ047751-RA	Cq1A	8274455	8279416	CQ015680-RA	Cq2B	66130218	66135859	8e-84	black	Reciprocal translocation Cq1B - Cq2B
1107- 47:	CQ047752-RA	Cq1A	8280058	8289634	CQ015678-RA	Cq2B	66119873	66129583	0	black	Reciprocal translocation Cq1B - Cq2B
1107- 48:	CQ047753-RA	Cq1A	8289983	8296068	CQ015677-RA	Cq2B	66113855	66120015	0	black	Reciprocal translocation Cq1B - Cq2B
1107- 49:	CQ047754-RA	Cq1A	8297562	8301403	CQ015676-RA	Cq2B	66109731	66113288	0	black	Reciprocal translocation Cq1B - Cq2B
1107- 50:	CQ047755-RA	Cq1A	8313037	8318819	CQ015675-RA	Cq2B	66105855	66109172	0	black	Reciprocal translocation Cq1B - Cq2B
1107- 51:	CQ047756-RA	Cq1A	8325178	8329397	CQ015674-RA	Cq2B	66098159	66100540	1e-30	black	Reciprocal translocation Cq1B - Cq2B
1107- 52:	CQ047757-RA	Cq1A	8330418	8334108	CQ015673-RA	Cq2B	66094043	66097756	0	black	Reciprocal translocation Cq1B - Cq2B
1107- 53:	CQ047758-RA	Cq1A	8336687	8342371	CQ015672-RA	Cq2B	66083923	66089950	0	black	Reciprocal translocation Cq1B - Cq2B
1107- 54:	CQ047759-RA	Cq1A	8344173	8350668	CQ015671-RA	Cq2B	66075486	66081955	0	black	Reciprocal translocation Cq1B - Cq2B
1107- 55:	CQ047760-RA	Cq1A	8351463	8353600	CQ015670-RA	Cq2B	66073432	66075046	8e-60	black	Reciprocal translocation Cq1B - Cq2B
1107- 56:	CQ047761-RA	Cq1A	8357439	8361087	CQ015669-RA	Cq2B	66049613	66052934	0	black	Reciprocal translocation Cq1B - Cq2B
1107- 57:	CQ047762-RA	Cq1A	8362579	8370066	CQ015668-RA	Cq2B	66037562	66046463	0	black	Reciprocal translocation Cq1B - Cq2B
1107- 58:	CQ047764-RA	Cq1A	8374444	8384368	CQ015667-RA	Cq2B	66027075	66036997	0	black	Reciprocal translocation Cq1B - Cq2B
1107- 59:	CQ047765-RA	Cq1A	8388459	8392824	CQ015666-RA	Cq2B	66020265	66024188	0	black	Reciprocal translocation Cq1B - Cq2B
1107- 60:	CQ047766-RA	Cq1A	8396834	8397052	CQ015665-RA	Cq2B	66016053	66016271	7e-46	black	Reciprocal translocation Cq1B - Cq2B
1107- 61:	CQ047767-RA	Cq1A	8400142	8400564	CQ015664-RA	Cq2B	66010789	66012322	1e-70	black	Reciprocal translocation Cq1B - Cq2B
1107- 62:	CQ047768-RA	Cq1A	8419683	8423536	CQ015663-RA	Cq2B	65996571	66001083	0	black	Reciprocal translocation Cq1B - Cq2B
1107- 63:	CQ047769-RA	Cq1A	8423826	8426606	CQ015662-RA	Cq2B	65994547	65998969	7e-123	black	Reciprocal translocation Cq1B - Cq2B
1107- 64:	CQ047770-RA	Cq1A	8429441	8436334	CQ015661-RA	Cq2B	65986320	65993018	0	black	Reciprocal translocation Cq1B - Cq2B
1107- 65:	CQ047771-RA	Cq1A	8446331	8447290	CQ015660-RA	Cq2B	65972784	65973752	2e-169	black	Reciprocal translocation Cq1B - Cq2B
1107- 66:	CQ047772-RA	Cq1A	8450414	8453624	CQ015659-RA	Cq2B	65968583	65969209	9e-144	black	Reciprocal translocation Cq1B - Cq2B
1107- 67:	CQ047773-RA	Cq1A	8454823	8458042	CQ015658-RA	Cq2B	65950825	65953882	4e-94	black	Reciprocal translocation Cq1B - Cq2B
1107- 68:	CQ047774-RA	Cq1A	8457557	8467131	CQ015657-RA	Cq2B	65944483	65951302	0	black	Reciprocal translocation Cq1B - Cq2B
1107- 69:	CQ047775-RA	Cq1A	8467259	8471931	CQ015655-RA	Cq2B	65921627	65926126	8e-47	black	Reciprocal translocation Cq1B - Cq2B
1107- 70:	CQ047776-RA	Cq1A	8472508	8478231	CQ015654-RA	Cq2B	65915145	65920875	0	black	Reciprocal translocation Cq1B - Cq2B
1107- 71:	CQ047777-RA	Cq1A	8484307	8490192	CQ015652-RA	Cq2B	65907517	65910979	3e-132	black	Reciprocal translocation Cq1B - Cq2B
1107- 72:	CQ047778-RA	Cq1A	8489624	8493412	CQ015651-RA	Cq2B	65904390	65908221	3e-72	black	Reciprocal translocation Cq1B - Cq2B
1107- 73:	CQ047779-RA	Cq1A	8493631	8501210	CQ015650-RA	Cq2B	65896475	65904170	0	black	Reciprocal translocation Cq1B - Cq2B
1107- 74:	CQ047782-RA	Cq1A	8531067	8537493	CQ015649-RA	Cq2B	65888800	65896294	0	black	Reciprocal translocation Cq1B - Cq2B
1107- 75:	CQ047783-RA	Cq1A	8538442	8552872	CQ015646-RA	Cq2B	65870971	65872647	9e-58	black	Reciprocal translocation Cq1B - Cq2B
1107- 76:	CQ047784-RA	Cq1A	8556334	8557236	CQ015644-RA	Cq2B	65867684	65868562	5e-176	black	Reciprocal translocation Cq1B - Cq2B
1107- 77:	CQ047785-RA	Cq1A	8565594	8574649	CQ015643-RA	Cq2B	65851070	65860468	0	black	Reciprocal translocation Cq1B - Cq2B
1107- 78:	CQ047787-RA	Cq1A	8625723	8648174	CQ015640-RA	Cq2B	65827161	65831844	0	black	Reciprocal translocation Cq1B - Cq2B
1107- 79:	CQ047788-RA	Cq1A	8654472	8668563	CQ015635-RA	Cq2B	65798869	65812801	0	black	Reciprocal translocation Cq1B - Cq2B
1107- 80:	CQ047789-RA	Cq1A	8679254	8701663	CQ015633-RA	Cq2B	65765146	65771488	0	black	Reciprocal translocation Cq1B - Cq2B
1107- 81:	CQ047791-RA	Cq1A	8696175	8702146	CQ015632-RA	Cq2B	65764679	65770386	2e-25	black	Reciprocal translocation Cq1B - Cq2B
1107- 82:	CQ047792-RA	Cq1A	8702817	8705634	CQ015631-RA	Cq2B	65755085	65764028	6e-103	black	Reciprocal translocation Cq1B - Cq2B
1107- 83:	CQ047793-RA	Cq1A	8705651	8712045	CQ015630-RA	Cq2B	65748188	65755068	0	black	Reciprocal translocation Cq1B - Cq2B
1107- 84:	CQ047794-RA	Cq1A	8710141	8719925	CQ015628-RA	Cq2B	65734715	65740677	0	black	Reciprocal translocation Cq1B - Cq2B
1107- 85:	CQ047795-RA	Cq1A	8723499	8743127	CQ015626-RA	Cq2B	65714842	65731399	0	black	Reciprocal translocation Cq1B - Cq2B
1107- 86:	CQ047796-RA	Cq1A	8743214	8745753	CQ015623-RA	Cq2B	65692142	65697738	0	black	Reciprocal translocation Cq1B - Cq2B
1107- 87:	CQ047797-RA	Cq1A	8753734	8757695	CQ015622-RA	Cq2B	65672590	65676387	0	black	Reciprocal translocation Cq1B - Cq2B
1107- 88:	CQ047798-RA	Cq1A	8796480	8802168	CQ015621-RA	Cq2B	65659700	65664744	0	black	Reciprocal translocation Cq1B - Cq2B
1107- 89:	CQ047809-RA	Cq1A	8916285	8918669	CQ015616-RA	Cq2B	65634857	65642370	1e-113	black	Reciprocal translocation Cq1B - Cq2B
1107- 90:	CQ047813-RA	Cq1A	8935190	8936926	CQ015614-RA	Cq2B	65633176	65634263	6e-151	black	Reciprocal translocation Cq1B - Cq2B
1107- 91:	CQ047814-RA	Cq1A	8943723	8954090	CQ015611-RA	Cq2B	65603710	65608761	0	black	Reciprocal translocation Cq1B - Cq2B
1107- 92:	CQ047817-RA	Cq1A	8963498	8964910	CQ015610-RA	Cq2B	65600846	65602364	8e-58	black	Reciprocal translocation Cq1B - Cq2B
1107- 93:	CQ047818-RA	Cq1A	8970675	8982868	CQ015609-RA	Cq2B	65585670	65585756	5e-12	black	Reciprocal translocation Cq1B - Cq2B
1107- 94:	CQ047819-RA	Cq1A	8984686	8985975	CQ015607-RA	Cq2B	65574540	65578327	0	black	Reciprocal translocation Cq1B - Cq2B
1107- 95:	CQ047820-RA	Cq1A	8989476	8991844	CQ015606-RA	Cq2B	65570934	65572894	2e-132	black	Reciprocal translocation Cq1B - Cq2B
1107- 96:	CQ047821-RA	Cq1A	8991243	8996280	CQ015605-RA	Cq2B	65566453	65570932	0	black	Reciprocal translocation Cq1B - Cq2B
1107- 97:	CQ047822-RA	Cq1A	8997404	9000022	CQ015604-RA	Cq2B	65559005	65562397	2e-119	black	Reciprocal translocation Cq1B - Cq2B
1107- 98:	CQ047823-RA	Cq1A	9000477	9001157	CQ015603-RA	Cq2B	65557995	65558519	6e-115	black	Reciprocal translocation Cq1B - Cq2B
1107- 99:	CQ047824-RA	Cq1A	9005095	9014974	CQ015601-RA	Cq2B	65542207	65551643	0	black	Reciprocal translocation Cq1B - Cq2B
1107-100:	CQ047826-RA	Cq1A	9022280	9033209	CQ015600-RA	Cq2B	65527261	65540740	0	black	Reciprocal translocation Cq1B - Cq2B
1107-101:	CQ047827-RA	Cq1A	9035850	9036758	CQ015599-RA	Cq2B	65524288	65525184	1e-132	black	Reciprocal translocation Cq1B - Cq2B
1107-102:	CQ047828-RA	Cq1A	9051847	9056569	CQ015598-RA	Cq2B	65512850	65517373	0	black	Reciprocal translocation Cq1B - Cq2B
1107-103:	CQ047829-RA	Cq1A	9060559	9066069	CQ015597-RA	Cq2B	65506837	65511003	9e-147	black	Reciprocal translocation Cq1B - Cq2B
1107-104:	CQ047831-RA	Cq1A	9085492	9094799	CQ015596-RA	Cq2B	65488452	65499336	0	black	Reciprocal translocation Cq1B - Cq2B
1092- 0:	CQ047833-RA	Cq1A	9100575	9110174	CQ024897-RA	Cq1B	65901008	65910293	0	orange	N/A
1092- 1:	CQ047837-RA	Cq1A	9122680	9130803	CQ024896-RA	Cq1B	65894655	65900438	0	orange	N/A
1092- 2:	CQ047838-RA	Cq1A	9131764	9135628	CQ024895-RA	Cq1B	65889183	65893462	8e-74	orange	N/A
1092- 3:	CQ047839-RA	Cq1A	9136924	9140171	CQ024894-RA	Cq1B	65885478	65888724	0	orange	N/A
1092- 4:	CQ047840-RA	Cq1A	9144645	9154588	CQ024893-RA	Cq1B	65871235	65881393	0	orange	N/A
1092- 5:	CQ047841-RA	Cq1A	9155035	9156039	CQ024892-RA	Cq1B	65869449	65870366	0	orange	N/A
1092- 6:	CQ047842-RA	Cq1A	9159995	9161735	CQ024891-RA	Cq1B	65865468	65866538	0	orange	N/A
1092- 7:	CQ047844-RA	Cq1A	9164061	9167043	CQ024890-RA	Cq1B	65859434	65862444	3e-125	orange	N/A
1092- 8:	CQ047846-RA	Cq1A	9173361	9174593	CQ024889-RA	Cq1B	65852042	65853265	0	orange	N/A
1092- 9:	CQ047847-RA	Cq1A	9176283	9177276	CQ024887-RA	Cq1B	65845932	65846567	4e-118	orange	N/A
1092- 10:	CQ047848-RA	Cq1A	9184801	9190318	CQ024884-RA	Cq1B	65795341	65805182	4e-44	orange	N/A
1092- 11:	CQ047849-RA	Cq1A	9193838	9214950	CQ024882-RA	Cq1B	65759145	65788156	0	orange	N/A
1092- 12:	CQ047850-RA	Cq1A	9215474	9217853	CQ024881-RA	Cq1B	65756818	65759315	1e-109	orange	N/A
1092- 13:	CQ047851-RA	Cq1A	9223843	9228778	CQ024880-RA	Cq1B	65747633	65752466	0	orange	N/A
1092- 14:	CQ047852-RA	Cq1A	9237466	9242706	CQ024879-RA	Cq1B	65741471	65747010	0	orange	N/A
1092- 15:	CQ047853-RA	Cq1A	9243133	9248536	CQ024878-RA	Cq1B	65735298	65741064	0	orange	N/A
1092- 16:	CQ047854-RA	Cq1A	9251591	9253405	CQ024877-RA	Cq1B	65729618	65733439	0	orange	N/A
1092- 17:	CQ047855-RA	Cq1A	9254774	9264235	CQ024875-RA	Cq1B	65707046	65716315	0	orange	N/A
1092- 18:	CQ047856-RA	Cq1A	9264986	9267625	CQ024874-RA	Cq1B	65704152	65706736	2e-112	orange	N/A
1092- 19:	CQ047857-RA	Cq1A	9277377	9279200	CQ024873-RA	Cq1B	65699176	65700764	0	orange	N/A
1092- 20:	CQ047858-RA	Cq1A	9281763	9286421	CQ024872-RA	Cq1B	65696214	65697378	1e-64	orange	N/A
1092- 21:	CQ047861-RA	Cq1A	9306797	9310633	CQ024870-RA	Cq1B	65686046	65689690	0	orange	N/A
1092- 22:	CQ047862-RA	Cq1A	9309642	9314941	CQ024869-RA	Cq1B	65681211	65686746	0	orange	N/A
1092- 23:	CQ047863-RA	Cq1A	9318096	9318488	CQ024868-RA	Cq1B	65674415	65674816	2e-89	orange	N/A
1092- 24:	CQ047864-RA	Cq1A	9341709	9342455	CQ024867-RA	Cq1B	65656885	65657616	2e-144	orange	N/A
1092- 25:	CQ047865-RA	Cq1A	9353053	9357035	CQ024866-RA	Cq1B	65630168	65641944	0	orange	N/A
1092- 26:	CQ047867-RA	Cq1A	9364888	9370162	CQ024864-RA	Cq1B	65608963	65614231	0	orange	N/A
1092- 27:	CQ047868-RA	Cq1A	9372439	9379310	CQ024863-RA	Cq1B	65601012	65607330	0	orange	N/A
1092- 28:	CQ047870-RA	Cq1A	9382575	9389369	CQ024862-RA	Cq1B	65590770	65595051	0	orange	N/A
1092- 29:	CQ047872-RA	Cq1A	9411753	9416458	CQ024860-RA	Cq1B	65569182	65572212	1e-24	orange	N/A
1092- 30:	CQ047876-RA	Cq1A	9497852	9505007	CQ024858-RA	Cq1B	65559406	65566812	3e-37	orange	N/A
1092- 31:	CQ047878-RA	Cq1A	9506275	9510569	CQ024857-RA	Cq1B	65554707	65559052	0	orange	N/A
1092- 32:	CQ047879-RA	Cq1A	9513113	9515118	CQ024856-RA	Cq1B	65547021	65552880	0	orange	N/A
1092- 33:	CQ047884-RA	Cq1A	9566241	9568601	CQ024852-RA	Cq1B	65527241	65530705	0	orange	N/A
1092- 34:	CQ047888-RA	Cq1A	9575018	9579859	CQ024850-RA	Cq1B	65502162	65506284	0	orange	N/A
1092- 35:	CQ047889-RA	Cq1A	9598161	9598286	CQ024849-RA	Cq1B	65481148	65481273	2e-21	orange	N/A
1092- 36:	CQ047890-RA	Cq1A	9598480	9599046	CQ024848-RA	Cq1B	65480345	65480923	5e-125	orange	N/A
1092- 37:	CQ047891-RA	Cq1A	9620992	9623138	CQ024847-RA	Cq1B	65467498	65469806	4e-154	orange	N/A
1092- 38:	CQ047892-RA	Cq1A	9624304	9630766	CQ024846-RA	Cq1B	65459562	65466329	0	orange	N/A
1092- 39:	CQ047893-RA	Cq1A	9630218	9636293	CQ024845-RA	Cq1B	65454910	65460108	0	orange	N/A
1092- 40:	CQ047894-RA	Cq1A	9638381	9642807	CQ024844-RA	Cq1B	65437261	65440077	6e-151	orange	N/A
1092- 41:	CQ047895-RA	Cq1A	9644543	9645912	CQ024843-RA	Cq1B	65427121	65428598	6e-110	orange	N/A
1092- 42:	CQ047896-RA	Cq1A	9653830	9660776	CQ024842-RA	Cq1B	65408307	65415416	0	orange	N/A
1092- 43:	CQ047897-RA	Cq1A	9664691	9666506	CQ024840-RA	Cq1B	65373148	65374843	2e-41	orange	N/A
1092- 44:	CQ047898-RA	Cq1A	9667597	9678893	CQ024839-RA	Cq1B	65344092	65355207	0	orange	N/A
1092- 45:	CQ047899-RA	Cq1A	9680311	9682539	CQ024837-RA	Cq1B	65327814	65329957	0	orange	N/A
1092- 46:	CQ047900-RA	Cq1A	9684414	9691053	CQ024836-RA	Cq1B	65319239	65326065	0	orange	N/A
1092- 47:	CQ047901-RA	Cq1A	9692889	9696459	CQ024835-RA	Cq1B	65313727	65317388	0	orange	N/A
1092- 48:	CQ047902-RA	Cq1A	9697666	9703550	CQ024834-RA	Cq1B	65306605	65312744	0	orange	N/A
1092- 49:	CQ047903-RA	Cq1A	9711157	9718792	CQ024833-RA	Cq1B	65291771	65300295	2e-121	orange	N/A
1092- 50:	CQ047904-RA	Cq1A	9720383	9725103	CQ024832-RA	Cq1B	65280660	65290689	2e-72	orange	N/A
1092- 51:	CQ047905-RA	Cq1A	9733632	9738645	CQ024831-RA	Cq1B	65272084	65277100	0	orange	N/A
1092- 52:	CQ047906-RA	Cq1A	9757142	9764224	CQ024830-RA	Cq1B	65254049	65261112	0	orange	N/A
1092- 53:	CQ047907-RA	Cq1A	9778507	9795424	CQ024827-RA	Cq1B	65215731	65217220	6e-14	orange	N/A
1092- 54:	CQ047908-RA	Cq1A	9813449	9820792	CQ024826-RA	Cq1B	65196148	65203243	0	orange	N/A
1092- 55:	CQ047909-RA	Cq1A	9819981	9823042	CQ024824-RA	Cq1B	65190807	65193253	1e-43	orange	N/A
1092- 56:	CQ047911-RA	Cq1A	9855376	9857324	CQ024823-RA	Cq1B	65184986	65186573	1e-171	orange	N/A
1092- 57:	CQ047912-RA	Cq1A	9860620	9866039	CQ024822-RA	Cq1B	65170824	65174150	1e-114	orange	N/A
1092- 58:	CQ047913-RA	Cq1A	9880223	9880843	CQ024821-RA	Cq1B	65152572	65153712	5e-130	orange	N/A
1092- 59:	CQ047914-RA	Cq1A	9883239	9884930	CQ024819-RA	Cq1B	65131960	65132592	6e-134	orange	N/A
1092- 60:	CQ047917-RA	Cq1A	9916611	9918081	CQ024818-RA	Cq1B	65115901	65116808	3e-66	orange	N/A
1092- 61:	CQ047918-RA	Cq1A	9920665	9921525	CQ024817-RA	Cq1B	65100468	65101025	9e-130	orange	N/A
1092- 62:	CQ047919-RA	Cq1A	9923689	9929122	CQ024816-RA	Cq1B	65092746	65096844	0	orange	N/A
1092- 63:	CQ047920-RA	Cq1A	9931011	9935716	CQ024814-RA	Cq1B	65085366	65090746	2e-138	orange	N/A
1092- 64:	CQ047924-RA	Cq1A	9951370	9963072	CQ024812-RA	Cq1B	65068111	65084880	0	orange	N/A
1092- 65:	CQ047926-RA	Cq1A	9967240	9971243	CQ024809-RA	Cq1B	65060608	65064491	0	orange	N/A
1092- 66:	CQ047927-RA	Cq1A	9973406	9979983	CQ024807-RA	Cq1B	65043440	65046538	3e-42	orange	N/A
1092- 67:	CQ047928-RA	Cq1A	9984883	9989417	CQ024805-RA	Cq1B	65031298	65035835	0	orange	N/A
1092- 68:	CQ047929-RA	Cq1A	10002901	10009973	CQ024803-RA	Cq1B	65001864	65008684	0	orange	N/A
1092- 69:	CQ047930-RA	Cq1A	10013955	10017375	CQ024802-RA	Cq1B	64996167	64999490	0	orange	N/A
1092- 70:	CQ047931-RA	Cq1A	10016347	10026853	CQ024801-RA	Cq1B	64987061	64997133	0	orange	N/A
1092- 71:	CQ047932-RA	Cq1A	10033335	10036097	CQ024800-RA	Cq1B	64976119	64978933	7e-176	orange	N/A
1092- 72:	CQ047933-RA	Cq1A	10047871	10053942	CQ024799-RA	Cq1B	64955513	64961692	0	orange	N/A
1092- 73:	CQ047935-RA	Cq1A	10064300	10069383	CQ024798-RA	Cq1B	64948836	64953790	0	orange	N/A
1092- 74:	CQ047937-RA	Cq1A	10091128	10095310	CQ024796-RA	Cq1B	64917147	64921146	6e-135	orange	N/A
1092- 75:	CQ047938-RA	Cq1A	10098025	10105317	CQ024795-RA	Cq1B	64906568	64914151	0	orange	N/A
1092- 76:	CQ047939-RA	Cq1A	10106637	10107893	CQ024794-RA	Cq1B	64896076	64897332	0	orange	N/A
1092- 77:	CQ047940-RA	Cq1A	10108661	10114682	CQ024793-RA	Cq1B	64882390	64895854	0	orange	N/A
1092- 78:	CQ047941-RA	Cq1A	10126054	10126533	CQ024791-RA	Cq1B	64876227	64876541	4e-57	orange	N/A
1092- 79:	CQ047942-RA	Cq1A	10131344	10132861	CQ024790-RA	Cq1B	64869277	64874074	2e-148	orange	N/A
1092- 80:	CQ047944-RA	Cq1A	10138448	10139093	CQ024789-RA	Cq1B	64860330	64867365	2e-50	orange	N/A
1092- 81:	CQ047946-RA	Cq1A	10153056	10156682	CQ024788-RA	Cq1B	64838644	64841832	1e-59	orange	N/A
1092- 82:	CQ047947-RA	Cq1A	10171974	10178427	CQ024786-RA	Cq1B	64832697	64836027	0	orange	N/A
1092- 83:	CQ047949-RA	Cq1A	10181942	10182393	CQ024785-RA	Cq1B	64817710	64823720	1e-50	orange	N/A
1092- 84:	CQ047950-RA	Cq1A	10186662	10191491	CQ024784-RA	Cq1B	64811494	64816453	7e-154	orange	N/A
1092- 85:	CQ047952-RA	Cq1A	10197145	10197375	CQ024783-RA	Cq1B	64805655	64805987	5e-42	orange	N/A
1092- 86:	CQ047954-RA	Cq1A	10200330	10202711	CQ024780-RA	Cq1B	64800707	64803088	0	orange	N/A
1092- 87:	CQ047955-RA	Cq1A	10205374	10207815	CQ024779-RA	Cq1B	64792281	64797900	0	orange	N/A
1092- 88:	CQ047956-RA	Cq1A	10210632	10212936	CQ024778-RA	Cq1B	64790349	64790609	2e-52	orange	N/A
1092- 89:	CQ047957-RA	Cq1A	10215098	10220380	CQ024777-RA	Cq1B	64783040	64788156	0	orange	N/A
1092- 90:	CQ047958-RA	Cq1A	10219883	10227007	CQ024776-RA	Cq1B	64777563	64783543	0	orange	N/A
1092- 91:	CQ047962-RA	Cq1A	10253455	10258030	CQ024774-RA	Cq1B	64766050	64771937	0	orange	N/A
1092- 92:	CQ047963-RA	Cq1A	10262457	10265834	CQ024772-RA	Cq1B	64748190	64751588	0	orange	N/A
1092- 93:	CQ047964-RA	Cq1A	10272982	10286059	CQ024771-RA	Cq1B	64741732	64754117	0	orange	N/A
1092- 94:	CQ047966-RA	Cq1A	10286881	10288393	CQ024770-RA	Cq1B	64738473	64740283	2e-130	orange	N/A
1092- 95:	CQ047967-RA	Cq1A	10306202	10307867	CQ024769-RA	Cq1B	64712486	64715493	0	orange	N/A
1092- 96:	CQ047968-RA	Cq1A	10328980	10332696	CQ024768-RA	Cq1B	64706656	64710057	1e-111	orange	N/A
1092- 97:	CQ047969-RA	Cq1A	10347167	10358811	CQ024767-RA	Cq1B	64691451	64703003	0	orange	N/A
1092- 98:	CQ047971-RA	Cq1A	10378310	10379926	CQ024765-RA	Cq1B	64673867	64675366	0	orange	N/A
1092- 99:	CQ047972-RA	Cq1A	10388118	10389629	CQ024764-RA	Cq1B	64623715	64625226	0	orange	N/A
1092-100:	CQ047973-RA	Cq1A	10392389	10394026	CQ024763-RA	Cq1B	64615396	64616919	0	orange	N/A
1092-101:	CQ047974-RA	Cq1A	10398724	10399554	CQ024759-RA	Cq1B	64574466	64577129	1e-84	orange	N/A
1092-102:	CQ047978-RA	Cq1A	10413207	10414803	CQ024758-RA	Cq1B	64567391	64571348	2e-54	orange	N/A
1092-103:	CQ047979-RA	Cq1A	10416428	10422929	CQ024756-RA	Cq1B	64560047	64566161	0	orange	N/A
1092-104:	CQ047980-RA	Cq1A	10431340	10440924	CQ024755-RA	Cq1B	64543703	64552179	0	orange	N/A
1092-105:	CQ047981-RA	Cq1A	10437078	10441584	CQ024754-RA	Cq1B	64543119	64546261	0	orange	N/A
1092-106:	CQ047982-RA	Cq1A	10444250	10454958	CQ024753-RA	Cq1B	64533679	64541490	0	orange	N/A
1092-107:	CQ047983-RA	Cq1A	10454962	10462513	CQ024751-RA	Cq1B	64521033	64528406	0	orange	N/A
1092-108:	CQ047984-RA	Cq1A	10479952	10483030	CQ024750-RA	Cq1B	64499934	64503892	0	orange	N/A
1092-109:	CQ047985-RA	Cq1A	10491624	10497883	CQ024748-RA	Cq1B	64468506	64469868	6e-166	orange	N/A
1092-110:	CQ047986-RA	Cq1A	10499510	10504569	CQ024747-RA	Cq1B	64463879	64468054	1e-171	orange	N/A
1092-111:	CQ047987-RA	Cq1A	10525845	10529216	CQ024743-RA	Cq1B	64446448	64448847	0	orange	N/A
1092-112:	CQ047988-RA	Cq1A	10529232	10554891	CQ024741-RA	Cq1B	64428785	64434880	0	orange	N/A
1092-113:	CQ047990-RA	Cq1A	10580699	10587416	CQ024739-RA	Cq1B	64407533	64414325	0	orange	N/A
1092-114:	CQ047991-RA	Cq1A	10585957	10592546	CQ024738-RA	Cq1B	64402583	64408994	0	orange	N/A
1092-115:	CQ047992-RA	Cq1A	10597365	10601505	CQ024737-RA	Cq1B	64395576	64399875	0	orange	N/A
1092-116:	CQ047993-RA	Cq1A	10601597	10602878	CQ024736-RA	Cq1B	64394135	64395510	1e-40	orange	N/A
1092-117:	CQ047995-RA	Cq1A	10604328	10605920	CQ024734-RA	Cq1B	64391231	64392823	0	orange	N/A
1092-118:	CQ047996-RA	Cq1A	10640952	10649657	CQ024732-RA	Cq1B	64346949	64363561	3e-110	orange	N/A
1092-119:	CQ047997-RA	Cq1A	10659725	10659946	CQ024731-RA	Cq1B	64342030	64342293	6e-43	orange	N/A
1092-120:	CQ047999-RA	Cq1A	10702333	10703016	CQ024728-RA	Cq1B	64298755	64325077	6e-64	orange	N/A
1092-121:	CQ048001-RA	Cq1A	10736251	10747388	CQ024727-RA	Cq1B	64277565	64287827	0	orange	N/A
1092-122:	CQ048002-RA	Cq1A	10752156	10753543	CQ024726-RA	Cq1B	64266938	64274366	3e-29	orange	N/A
1092-123:	CQ048005-RA	Cq1A	10761261	10774291	CQ024725-RA	Cq1B	64247961	64264556	3e-61	orange	N/A
1092-124:	CQ048006-RA	Cq1A	10790859	10804111	CQ024724-RA	Cq1B	64241547	64247283	0	orange	N/A
1092-125:	CQ048007-RA	Cq1A	10805642	10810901	CQ024719-RA	Cq1B	64214683	64220276	0	orange	N/A
1092-126:	CQ048009-RA	Cq1A	10824924	10826028	CQ024718-RA	Cq1B	64203796	64204903	1e-36	orange	N/A
1092-127:	CQ048010-RA	Cq1A	10833928	10839046	CQ024716-RA	Cq1B	64187701	64192753	0	orange	N/A
1092-128:	CQ048011-RA	Cq1A	10840806	10848243	CQ024715-RA	Cq1B	64175286	64186668	0	orange	N/A
1092-129:	CQ048012-RA	Cq1A	10849120	10851275	CQ024714-RA	Cq1B	64172943	64174450	3e-58	orange	N/A
1092-130:	CQ048014-RA	Cq1A	10855223	10870675	CQ024713-RA	Cq1B	64154085	64170070	0	orange	N/A
1092-131:	CQ048015-RA	Cq1A	10871369	10877059	CQ024712-RA	Cq1B	64148385	64153753	3e-83	orange	N/A
1092-132:	CQ048016-RA	Cq1A	10878203	10878727	CQ024710-RA	Cq1B	64141972	64142496	7e-105	orange	N/A
1092-133:	CQ048017-RA	Cq1A	10904999	10910292	CQ024709-RA	Cq1B	64132945	64135364	0	orange	N/A
1092-134:	CQ048018-RA	Cq1A	10911986	10942543	CQ024708-RA	Cq1B	64097836	64127840	0	orange	N/A
1092-135:	CQ048019-RA	Cq1A	10945693	10951648	CQ024707-RA	Cq1B	64091303	64097387	0	orange	N/A
1092-136:	CQ048020-RA	Cq1A	10953541	10956421	CQ024705-RA	Cq1B	64087034	64089691	0	orange	N/A
1092-137:	CQ048022-RA	Cq1A	10963145	10975840	CQ024704-RA	Cq1B	64066255	64078749	2e-143	orange	N/A
1092-138:	CQ048023-RA	Cq1A	10986943	10989636	CQ024701-RA	Cq1B	64012223	64015163	3e-66	orange	N/A
1092-139:	CQ048025-RA	Cq1A	11005310	11010688	CQ024700-RA	Cq1B	64004172	64009507	0	orange	N/A
1092-140:	CQ048026-RA	Cq1A	11013138	11015406	CQ024699-RA	Cq1B	63996736	64000825	0	orange	N/A
1092-141:	CQ048028-RA	Cq1A	11018057	11048285	CQ024698-RA	Cq1B	63968501	63996165	0	orange	N/A
1092-142:	CQ048029-RA	Cq1A	11085469	11095403	CQ024696-RA	Cq1B	63938078	63948118	0	orange	N/A
1092-143:	CQ048030-RA	Cq1A	11105623	11106273	CQ024695-RA	Cq1B	63935821	63936474	1e-148	orange	N/A
1092-144:	CQ048031-RA	Cq1A	11107145	11111078	CQ024694-RA	Cq1B	63930405	63933935	0	orange	N/A
1092-145:	CQ048032-RA	Cq1A	11111419	11123636	CQ024693-RA	Cq1B	63924360	63930416	0	orange	N/A
1092-146:	CQ048034-RA	Cq1A	11129799	11138392	CQ024691-RA	Cq1B	63910917	63913486	3e-89	orange	N/A
1092-147:	CQ048036-RA	Cq1A	11143696	11145999	CQ024690-RA	Cq1B	63906149	63909145	2e-91	orange	N/A
1092-148:	CQ048037-RA	Cq1A	11161351	11166727	CQ024689-RA	Cq1B	63890407	63895850	0	orange	N/A
1092-149:	CQ048038-RA	Cq1A	11167737	11178611	CQ024688-RA	Cq1B	63878543	63889593	0	orange	N/A
1092-150:	CQ048039-RA	Cq1A	11179551	11187805	CQ024687-RA	Cq1B	63869187	63876097	2e-34	orange	N/A
1092-151:	CQ048040-RA	Cq1A	11187548	11191435	CQ024686-RA	Cq1B	63866500	63869220	0	orange	N/A
1092-152:	CQ048041-RA	Cq1A	11194078	11198854	CQ024685-RA	Cq1B	63853161	63857542	0	orange	N/A
1092-153:	CQ048043-RA	Cq1A	11203251	11211685	CQ024684-RA	Cq1B	63831033	63839988	0	orange	N/A
1092-154:	CQ048046-RA	Cq1A	11219649	11226609	CQ024683-RA	Cq1B	63822037	63829640	0	orange	N/A
1092-155:	CQ048047-RA	Cq1A	11225020	11230917	CQ024682-RA	Cq1B	63817689	63823632	0	orange	N/A
1092-156:	CQ048048-RA	Cq1A	11231803	11235246	CQ024681-RA	Cq1B	63813505	63816817	2e-65	orange	N/A
1092-157:	CQ048049-RA	Cq1A	11239773	11246843	CQ024680-RA	Cq1B	63806190	63810335	0	orange	N/A
1092-158:	CQ048050-RA	Cq1A	11254677	11276113	CQ024679-RA	Cq1B	63780563	63800814	9e-163	orange	N/A
1092-159:	CQ048051-RA	Cq1A	11281690	11292399	CQ024677-RA	Cq1B	63770563	63778692	0	orange	N/A
1092-160:	CQ048052-RA	Cq1A	11293435	11294487	CQ024676-RA	Cq1B	63768028	63771832	1e-31	orange	N/A
1092-161:	CQ048053-RA	Cq1A	11294967	11305711	CQ024675-RA	Cq1B	63756770	63767304	0	orange	N/A
1092-162:	CQ048054-RA	Cq1A	11313236	11313625	CQ024674-RA	Cq1B	63747350	63750351	2e-80	orange	N/A
1092-163:	CQ048055-RA	Cq1A	11321348	11324976	CQ024673-RA	Cq1B	63735207	63739105	9e-112	orange	N/A
1092-164:	CQ048056-RA	Cq1A	11326739	11330545	CQ024672-RA	Cq1B	63729443	63733152	0	orange	N/A
1092-165:	CQ048057-RA	Cq1A	11336585	11343247	CQ024671-RA	Cq1B	63710989	63717406	0	orange	N/A
1092-166:	CQ048058-RA	Cq1A	11353671	11357635	CQ024670-RA	Cq1B	63702463	63709829	5e-142	orange	N/A
1092-167:	CQ048059-RA	Cq1A	11357993	11361717	CQ024669-RA	Cq1B	63701275	63705229	0	orange	N/A
1092-168:	CQ048060-RA	Cq1A	11380110	11383998	CQ024667-RA	Cq1B	63697354	63700754	0	orange	N/A
1092-169:	CQ048064-RA	Cq1A	11391763	11392095	CQ024665-RA	Cq1B	63688884	63689216	1e-70	orange	N/A
1092-170:	CQ048066-RA	Cq1A	11398087	11400218	CQ024663-RA	Cq1B	63678428	63679992	1e-68	orange	N/A
1092-171:	CQ048069-RA	Cq1A	11457811	11472013	CQ024661-RA	Cq1B	63633482	63643119	0	orange	N/A
1092-172:	CQ048070-RA	Cq1A	11472049	11480726	CQ024659-RA	Cq1B	63625415	63625801	9e-82	orange	N/A
1092-173:	CQ048071-RA	Cq1A	11492577	11499291	CQ024658-RA	Cq1B	63600155	63606018	7e-102	orange	N/A
1092-174:	CQ048072-RA	Cq1A	11499948	11505815	CQ024657-RA	Cq1B	63594247	63600083	0	orange	N/A
1092-175:	CQ048073-RA	Cq1A	11510728	11516877	CQ024656-RA	Cq1B	63586196	63592147	0	orange	N/A
1092-176:	CQ048076-RA	Cq1A	11535815	11542870	CQ024654-RA	Cq1B	63544636	63551512	0	orange	N/A
1092-177:	CQ048077-RA	Cq1A	11554823	11567524	CQ024653-RA	Cq1B	63532363	63540032	0	orange	N/A
1092-178:	CQ048078-RA	Cq1A	11567514	11570381	CQ024652-RA	Cq1B	63529419	63532373	0	orange	N/A
1092-179:	CQ048079-RA	Cq1A	11573419	11590939	CQ024650-RA	Cq1B	63507830	63508653	1e-38	orange	N/A
1092-180:	CQ048080-RA	Cq1A	11593296	11599782	CQ024649-RA	Cq1B	63495113	63501944	0	orange	N/A
1092-181:	CQ048081-RA	Cq1A	11599647	11611707	CQ024648-RA	Cq1B	63483560	63495252	0	orange	N/A
1092-182:	CQ048083-RA	Cq1A	11633073	11638720	CQ024647-RA	Cq1B	63451679	63456844	0	orange	N/A
1092-183:	CQ048084-RA	Cq1A	11639530	11645259	CQ024646-RA	Cq1B	63413437	63420052	0	orange	N/A
1092-184:	CQ048085-RA	Cq1A	11643533	11650422	CQ024645-RA	Cq1B	63408078	63415109	3e-137	orange	N/A
1092-185:	CQ048088-RA	Cq1A	11653204	11658117	CQ024643-RA	Cq1B	63396655	63401026	0	orange	N/A
1092-186:	CQ048089-RA	Cq1A	11661050	11675011	CQ024642-RA	Cq1B	63362250	63375738	0	orange	N/A
1092-187:	CQ048090-RA	Cq1A	11683373	11685800	CQ024641-RA	Cq1B	63349706	63352143	7e-165	orange	N/A
1092-188:	CQ048091-RA	Cq1A	11699443	11703126	CQ024640-RA	Cq1B	63343319	63348169	0	orange	N/A
1092-189:	CQ048092-RA	Cq1A	11709151	11724246	CQ024639-RA	Cq1B	63313050	63329921	0	orange	N/A
1092-190:	CQ048094-RA	Cq1A	11727761	11729402	CQ024638-RA	Cq1B	63300960	63309572	1e-102	orange	N/A
1092-191:	CQ048096-RA	Cq1A	11758120	11760263	CQ024637-RA	Cq1B	63276835	63282812	8e-96	orange	N/A
1092-192:	CQ048097-RA	Cq1A	11761219	11762490	CQ024636-RA	Cq1B	63274898	63276169	0	orange	N/A
1092-193:	CQ048098-RA	Cq1A	11767370	11772350	CQ024635-RA	Cq1B	63262701	63267926	9e-82	orange	N/A
1092-194:	CQ048099-RA	Cq1A	11772844	11775054	CQ024633-RA	Cq1B	63224084	63226490	0	orange	N/A
1092-195:	CQ048100-RA	Cq1A	11782135	11783476	CQ024632-RA	Cq1B	63213162	63223200	5e-16	orange	N/A
1092-196:	CQ048102-RA	Cq1A	11797908	11798903	CQ024631-RA	Cq1B	63202852	63203847	3e-148	orange	N/A
1092-197:	CQ048103-RA	Cq1A	11807799	11818115	CQ024629-RA	Cq1B	63165053	63175481	0	orange	N/A
1092-198:	CQ048104-RA	Cq1A	11840950	11845129	CQ024628-RA	Cq1B	63151207	63154705	1e-120	orange	N/A
1092-199:	CQ048105-RA	Cq1A	11845339	11847162	CQ024627-RA	Cq1B	63149545	63151107	0	orange	N/A
1092-200:	CQ048106-RA	Cq1A	11851998	11852855	CQ024626-RA	Cq1B	63144354	63145667	0	orange	N/A
1092-201:	CQ048107-RA	Cq1A	11853989	11855071	CQ024625-RA	Cq1B	63142376	63143653	0	orange	N/A
1092-202:	CQ048108-RA	Cq1A	11861898	11874557	CQ024617-RA	Cq1B	63023739	63029719	2e-175	orange	N/A
1092-203:	CQ048109-RA	Cq1A	11875364	11879751	CQ024616-RA	Cq1B	63017904	63022742	0	orange	N/A
1092-204:	CQ048112-RA	Cq1A	11892077	11893477	CQ024614-RA	Cq1B	63010785	63016581	0	orange	N/A
1092-205:	CQ048116-RA	Cq1A	11905677	11906309	CQ024606-RA	Cq1B	63001293	63001925	5e-145	orange	N/A
1092-206:	CQ048117-RA	Cq1A	11906861	11909740	CQ024605-RA	Cq1B	62997628	63000780	6e-105	orange	N/A
1092-207:	CQ048118-RA	Cq1A	11908914	11922538	CQ024604-RA	Cq1B	62986001	62998545	0	orange	N/A
1092-208:	CQ048124-RA	Cq1A	11953812	11958151	CQ024603-RA	Cq1B	62969983	62974333	1e-172	orange	N/A
1092-209:	CQ048125-RA	Cq1A	11958606	11968794	CQ024602-RA	Cq1B	62959265	62969525	0	orange	N/A
1092-210:	CQ048127-RA	Cq1A	11973023	11981348	CQ024601-RA	Cq1B	62945196	62955086	0	orange	N/A
1092-211:	CQ048128-RA	Cq1A	11983661	11986391	CQ024600-RA	Cq1B	62939049	62943688	3e-94	orange	N/A
1092-212:	CQ048133-RA	Cq1A	12047718	12048764	CQ024599-RA	Cq1B	62926612	62927661	0	orange	N/A
1092-213:	CQ048134-RA	Cq1A	12049816	12054548	CQ024598-RA	Cq1B	62921057	62925504	0	orange	N/A
1092-214:	CQ048136-RA	Cq1A	12109561	12113015	CQ024597-RA	Cq1B	62863617	62867470	0	orange	N/A
1092-215:	CQ048137-RA	Cq1A	12127452	12133225	CQ024596-RA	Cq1B	62842760	62848281	2e-113	orange	N/A
1092-216:	CQ048138-RA	Cq1A	12135128	12144405	CQ024595-RA	Cq1B	62830503	62840610	0	orange	N/A
1092-217:	CQ048139-RA	Cq1A	12144615	12147073	CQ024594-RA	Cq1B	62827349	62829856	0	orange	N/A
1092-218:	CQ048141-RA	Cq1A	12175385	12176503	CQ024593-RA	Cq1B	62761402	62762829	0	orange	N/A
1092-219:	CQ048143-RA	Cq1A	12193350	12212189	CQ024592-RA	Cq1B	62721402	62737825	0	orange	N/A
1092-220:	CQ048144-RA	Cq1A	12230910	12233381	CQ024591-RA	Cq1B	62711179	62712591	8e-110	orange	N/A
1092-221:	CQ048145-RA	Cq1A	12241207	12242658	CQ024590-RA	Cq1B	62687768	62689237	0	orange	N/A
1092-222:	CQ048146-RA	Cq1A	12257730	12258587	CQ024589-RA	Cq1B	62672045	62672902	0	orange	N/A
1092-223:	CQ048147-RA	Cq1A	12286797	12287198	CQ024588-RA	Cq1B	62648112	62648525	1e-60	orange	N/A
1092-224:	CQ048148-RA	Cq1A	12287777	12291963	CQ024587-RA	Cq1B	62642061	62647515	4e-148	orange	N/A
1092-225:	CQ048149-RA	Cq1A	12302015	12305655	CQ024586-RA	Cq1B	62632153	62635702	0	orange	N/A
1092-226:	CQ048150-RA	Cq1A	12314783	12323154	CQ024585-RA	Cq1B	62615518	62625253	1e-120	orange	N/A
1092-227:	CQ048151-RA	Cq1A	12327955	12331387	CQ024584-RA	Cq1B	62611451	62614966	7e-165	orange	N/A
1092-228:	CQ048153-RA	Cq1A	12347178	12350189	CQ024583-RA	Cq1B	62599831	62602591	1e-88	orange	N/A
1092-229:	CQ048154-RA	Cq1A	12350699	12351772	CQ024582-RA	Cq1B	62591952	62599724	2e-88	orange	N/A
1092-230:	CQ048155-RA	Cq1A	12358568	12363007	CQ024579-RA	Cq1B	62570962	62573964	0	orange	N/A
1092-231:	CQ048156-RA	Cq1A	12365030	12368625	CQ024578-RA	Cq1B	62560949	62564504	0	orange	N/A
1092-232:	CQ048157-RA	Cq1A	12386036	12403752	CQ024577-RA	Cq1B	62551976	62557751	0	orange	N/A
1092-233:	CQ048158-RA	Cq1A	12404461	12406024	CQ024575-RA	Cq1B	62536786	62539198	0	orange	N/A
1092-234:	CQ048159-RA	Cq1A	12413308	12416063	CQ024574-RA	Cq1B	62522098	62525387	0	orange	N/A
1092-235:	CQ048161-RA	Cq1A	12432326	12433856	CQ024572-RA	Cq1B	62506388	62518123	3e-122	orange	N/A
1092-236:	CQ048163-RA	Cq1A	12442930	12449356	CQ024571-RA	Cq1B	62498851	62505118	0	orange	N/A
1092-237:	CQ048164-RA	Cq1A	12451886	12452218	CQ024570-RA	Cq1B	62489813	62495009	3e-62	orange	N/A
1092-238:	CQ048165-RA	Cq1A	12458998	12465200	CQ024569-RA	Cq1B	62473274	62477850	2e-140	orange	N/A
1092-239:	CQ048166-RA	Cq1A	12485600	12486565	CQ024568-RA	Cq1B	62454168	62455148	0	orange	N/A
1092-240:	CQ048167-RA	Cq1A	12496869	12497663	CQ024566-RA	Cq1B	62430066	62430863	0	orange	N/A
1092-241:	CQ048168-RA	Cq1A	12499827	12501079	CQ024565-RA	Cq1B	62417967	62424107	5e-81	orange	N/A
1092-242:	CQ048171-RA	Cq1A	12518546	12519730	CQ024564-RA	Cq1B	62412611	62413813	0	orange	N/A
1092-243:	CQ048172-RA	Cq1A	12522560	12523807	CQ024563-RA	Cq1B	62397985	62399244	0	orange	N/A
1092-244:	CQ048173-RA	Cq1A	12555185	12559342	CQ024562-RA	Cq1B	62379131	62383612	0	orange	N/A
1092-245:	CQ048174-RA	Cq1A	12582866	12584023	CQ024559-RA	Cq1B	62354054	62354869	2e-160	orange	N/A
1092-246:	CQ048175-RA	Cq1A	12590063	12590380	CQ024558-RA	Cq1B	62340355	62342583	2e-43	orange	N/A
1092-247:	CQ048176-RA	Cq1A	12626703	12630141	CQ024556-RA	Cq1B	62324362	62328157	0	orange	N/A
1092-248:	CQ048177-RA	Cq1A	12630887	12643686	CQ024554-RA	Cq1B	62317527	62319662	1e-176	orange	N/A
1092-249:	CQ048178-RA	Cq1A	12645503	12646779	CQ024552-RA	Cq1B	62297786	62299515	1e-48	orange	N/A
1092-250:	CQ048179-RA	Cq1A	12650030	12650449	CQ024551-RA	Cq1B	62279994	62280437	2e-28	orange	N/A
1092-251:	CQ048184-RA	Cq1A	12669910	12690245	CQ024550-RA	Cq1B	62253573	62266738	0	orange	N/A
1092-252:	CQ048187-RA	Cq1A	12690801	12703095	CQ024549-RA	Cq1B	62239450	62252669	0	orange	N/A
1092-253:	CQ048189-RA	Cq1A	12716073	12716621	CQ024548-RA	Cq1B	62230539	62231078	2e-76	orange	N/A
1092-254:	CQ048191-RA	Cq1A	12744754	12757875	CQ024545-RA	Cq1B	62198913	62218312	0	orange	N/A
1092-255:	CQ048193-RA	Cq1A	12795122	12801641	CQ024544-RA	Cq1B	62170509	62176446	0	orange	N/A
1092-256:	CQ048195-RA	Cq1A	12806753	12812032	CQ024543-RA	Cq1B	62164975	62169652	1e-155	orange	N/A
1092-257:	CQ048199-RA	Cq1A	12859670	12865850	CQ024540-RA	Cq1B	62152076	62158213	0	orange	N/A
1092-258:	CQ048201-RA	Cq1A	12871711	12875514	CQ024539-RA	Cq1B	62147382	62151373	2e-87	orange	N/A
1092-259:	CQ048202-RA	Cq1A	12883564	12887127	CQ024538-RA	Cq1B	62143411	62145514	2e-158	orange	N/A
1092-260:	CQ048203-RA	Cq1A	12903459	12906556	CQ024537-RA	Cq1B	62119056	62122221	4e-109	orange	N/A
1092-261:	CQ048204-RA	Cq1A	12911599	12914547	CQ024536-RA	Cq1B	62099242	62102044	0	orange	N/A
1092-262:	CQ048205-RA	Cq1A	12916824	12921093	CQ024535-RA	Cq1B	62089808	62094112	0	orange	N/A
1092-263:	CQ048206-RA	Cq1A	12926257	12929211	CQ024534-RA	Cq1B	62082670	62085394	4e-174	orange	N/A
1092-264:	CQ048207-RA	Cq1A	12929629	12943122	CQ024533-RA	Cq1B	62069931	62082358	0	orange	N/A
1092-265:	CQ048208-RA	Cq1A	12945100	12949848	CQ024532-RA	Cq1B	62063410	62068097	0	orange	N/A
1092-266:	CQ048211-RA	Cq1A	12971635	12974700	CQ024531-RA	Cq1B	62036676	62039922	0	orange	N/A
1092-267:	CQ048212-RA	Cq1A	12984062	12984994	CQ024530-RA	Cq1B	62030841	62031773	0	orange	N/A
1092-268:	CQ048214-RA	Cq1A	12993364	12994311	CQ024527-RA	Cq1B	61990161	61991096	0	orange	N/A
1092-269:	CQ048218-RA	Cq1A	13043817	13049073	CQ024524-RA	Cq1B	61971138	61972103	0	orange	N/A
1092-270:	CQ048219-RA	Cq1A	13092995	13099915	CQ024519-RA	Cq1B	61909601	61928894	0	orange	N/A
1092-271:	CQ048221-RA	Cq1A	13124083	13136302	CQ024517-RA	Cq1B	61896457	61906277	0	orange	N/A
1092-272:	CQ048224-RA	Cq1A	13164532	13166120	CQ024516-RA	Cq1B	61892891	61895827	1e-173	orange	N/A
1092-273:	CQ048225-RA	Cq1A	13195325	13203283	CQ024515-RA	Cq1B	61880789	61889113	1e-155	orange	N/A
1092-274:	CQ048226-RA	Cq1A	13221201	13222820	CQ024514-RA	Cq1B	61863020	61866970	0	orange	N/A
1092-275:	CQ048227-RA	Cq1A	13236983	13238992	CQ024513-RA	Cq1B	61846440	61854512	0	orange	N/A
1092-276:	CQ048229-RA	Cq1A	13265344	13273402	CQ024511-RA	Cq1B	61822089	61829089	0	orange	N/A
1092-277:	CQ048231-RA	Cq1A	13292963	13294250	CQ024509-RA	Cq1B	61816502	61817290	0	orange	N/A
1092-278:	CQ048232-RA	Cq1A	13295582	13299415	CQ024508-RA	Cq1B	61812107	61816040	0	orange	N/A
1092-279:	CQ048236-RA	Cq1A	13340466	13351891	CQ024507-RA	Cq1B	61757067	61769940	0	orange	N/A
1092-280:	CQ048237-RA	Cq1A	13365848	13371361	CQ024506-RA	Cq1B	61748690	61753469	0	orange	N/A
1092-281:	CQ048238-RA	Cq1A	13370981	13374122	CQ024505-RA	Cq1B	61745277	61748402	6e-93	orange	N/A
1092-282:	CQ048239-RA	Cq1A	13374874	13377767	CQ024504-RA	Cq1B	61741067	61743944	0	orange	N/A
1092-283:	CQ048240-RA	Cq1A	13394477	13399063	CQ024502-RA	Cq1B	61712189	61716990	0	orange	N/A
1092-284:	CQ048241-RA	Cq1A	13401377	13407061	CQ024500-RA	Cq1B	61696145	61701572	0	orange	N/A
1088- 0:	CQ048249-RA	Cq1A	13511354	13512520	CQ024459-RA	Cq1B	61094236	61095324	0	orange	N/A
1088- 1:	CQ048250-RA	Cq1A	13519058	13534606	CQ024460-RA	Cq1B	61109759	61122031	0	orange	N/A
1088- 2:	CQ048251-RA	Cq1A	13557088	13560765	CQ024462-RA	Cq1B	61185876	61189671	0	orange	N/A
1088- 3:	CQ048252-RA	Cq1A	13574454	13575866	CQ024463-RA	Cq1B	61201453	61202607	0	orange	N/A
1088- 4:	CQ048253-RA	Cq1A	13599819	13600841	CQ024464-RA	Cq1B	61245859	61246776	0	orange	N/A
1088- 5:	CQ048255-RA	Cq1A	13608467	13618416	CQ024465-RA	Cq1B	61252126	61256256	0	orange	N/A
1088- 6:	CQ048256-RA	Cq1A	13627470	13635978	CQ024468-RA	Cq1B	61272364	61280357	7e-173	orange	N/A
1088- 7:	CQ048257-RA	Cq1A	13662105	13663442	CQ024469-RA	Cq1B	61296903	61298225	9e-160	orange	N/A
1088- 8:	CQ048258-RA	Cq1A	13675693	13676360	CQ024470-RA	Cq1B	61319404	61323227	3e-120	orange	N/A
1088- 9:	CQ048260-RA	Cq1A	13679472	13691472	CQ024471-RA	Cq1B	61323450	61335271	6e-135	orange	N/A
1088- 10:	CQ048263-RA	Cq1A	13692806	13693573	CQ024472-RA	Cq1B	61341342	61347828	6e-59	orange	N/A
1088- 11:	CQ048265-RA	Cq1A	13718238	13720705	CQ024473-RA	Cq1B	61351010	61373838	0	orange	N/A
1088- 12:	CQ048270-RA	Cq1A	13737620	13743680	CQ024474-RA	Cq1B	61372979	61379309	0	orange	N/A
1088- 13:	CQ048274-RA	Cq1A	13815746	13822539	CQ024479-RA	Cq1B	61435853	61442691	0	orange	N/A
1088- 14:	CQ048275-RA	Cq1A	13824033	13832147	CQ024480-RA	Cq1B	61444163	61448823	3e-149	orange	N/A
1088- 15:	CQ048276-RA	Cq1A	13854662	13856767	CQ024481-RA	Cq1B	61449664	61452207	0	orange	N/A
1088- 16:	CQ048277-RA	Cq1A	13875319	13877106	CQ024482-RA	Cq1B	61482838	61484947	2e-145	orange	N/A
1088- 17:	CQ048278-RA	Cq1A	13880683	13893087	CQ024483-RA	Cq1B	61487968	61492133	0	orange	N/A
1088- 18:	CQ048279-RA	Cq1A	13894395	13895013	CQ024485-RA	Cq1B	61529549	61530655	8e-55	orange	N/A
1088- 19:	CQ048280-RA	Cq1A	13895615	13897037	CQ024486-RA	Cq1B	61530937	61535875	9e-136	orange	N/A
1088- 20:	CQ048281-RA	Cq1A	13898463	13904161	CQ024487-RA	Cq1B	61550426	61556055	0	orange	N/A
1088- 21:	CQ048282-RA	Cq1A	13905043	13911020	CQ024488-RA	Cq1B	61557140	61562844	4e-121	orange	N/A
1088- 22:	CQ048286-RA	Cq1A	13916895	13917356	CQ024490-RA	Cq1B	61589103	61589564	2e-102	orange	N/A
1088- 23:	CQ048288-RA	Cq1A	13947355	13953913	CQ024491-RA	Cq1B	61591738	61597838	0	orange	N/A
1088- 24:	CQ048289-RA	Cq1A	13954948	13971180	CQ024493-RA	Cq1B	61602473	61605375	5e-60	orange	N/A
1093- 0:	CQ048290-RA	Cq1A	13977727	13983363	CQ024458-RA	Cq1B	61063706	61069571	0	orange	N/A
1093- 1:	CQ048291-RA	Cq1A	13989751	13996277	CQ024456-RA	Cq1B	61047158	61053435	0	orange	N/A
1093- 2:	CQ048294-RA	Cq1A	14013657	14015453	CQ024455-RA	Cq1B	61040001	61044060	0	orange	N/A
1093- 3:	CQ048295-RA	Cq1A	14018231	14021909	CQ024454-RA	Cq1B	61033814	61037494	0	orange	N/A
1093- 4:	CQ048296-RA	Cq1A	14022203	14026487	CQ024453-RA	Cq1B	61029271	61033506	0	orange	N/A
1093- 5:	CQ048297-RA	Cq1A	14042947	14044916	CQ024450-RA	Cq1B	61022448	61024532	9e-116	orange	N/A
1093- 6:	CQ048302-RA	Cq1A	14108010	14113567	CQ024447-RA	Cq1B	60932806	60943380	3e-50	orange	N/A
1093- 7:	CQ048303-RA	Cq1A	14114599	14125667	CQ024445-RA	Cq1B	60885544	60898721	0	orange	N/A
1093- 8:	CQ048304-RA	Cq1A	14127924	14129664	CQ024444-RA	Cq1B	60864216	60866121	5e-167	orange	N/A
1093- 9:	CQ048305-RA	Cq1A	14132018	14139023	CQ024443-RA	Cq1B	60855096	60861909	0	orange	N/A
1093- 10:	CQ048306-RA	Cq1A	14139091	14144180	CQ024442-RA	Cq1B	60849705	60854429	1e-81	orange	N/A
1093- 11:	CQ048307-RA	Cq1A	14145761	14149829	CQ024441-RA	Cq1B	60844707	60848677	0	orange	N/A
1093- 12:	CQ048308-RA	Cq1A	14150940	14155012	CQ024440-RA	Cq1B	60839934	60843346	0	orange	N/A
1093- 13:	CQ048309-RA	Cq1A	14156953	14165624	CQ024439-RA	Cq1B	60825027	60835212	0	orange	N/A
1093- 14:	CQ048310-RA	Cq1A	14188585	14188758	CQ024433-RA	Cq1B	60774358	60774531	1e-34	orange	N/A
1093- 15:	CQ048311-RA	Cq1A	14193932	14198562	CQ024432-RA	Cq1B	60765434	60770570	1e-169	orange	N/A
1093- 16:	CQ048312-RA	Cq1A	14200398	14206812	CQ024431-RA	Cq1B	60756945	60763501	0	orange	N/A
1093- 17:	CQ048313-RA	Cq1A	14211085	14213961	CQ024430-RA	Cq1B	60751066	60753878	8e-128	orange	N/A
1093- 18:	CQ048314-RA	Cq1A	14214997	14217981	CQ024429-RA	Cq1B	60747368	60750039	0	orange	N/A
1093- 19:	CQ048315-RA	Cq1A	14225805	14239230	CQ024428-RA	Cq1B	60717641	60732902	0	orange	N/A
1093- 20:	CQ048316-RA	Cq1A	14239718	14255267	CQ024427-RA	Cq1B	60701880	60716927	0	orange	N/A
1093- 21:	CQ048317-RA	Cq1A	14257577	14264116	CQ024426-RA	Cq1B	60656469	60663379	0	orange	N/A
1093- 22:	CQ048319-RA	Cq1A	14264971	14268753	CQ024425-RA	Cq1B	60651582	60654907	3e-139	orange	N/A
1093- 23:	CQ048320-RA	Cq1A	14269664	14275804	CQ024424-RA	Cq1B	60644362	60650132	0	orange	N/A
1093- 24:	CQ048322-RA	Cq1A	14278965	14279777	CQ024423-RA	Cq1B	60638910	60639722	0	orange	N/A
1093- 25:	CQ048323-RA	Cq1A	14282813	14289462	CQ024421-RA	Cq1B	60629554	60630549	6e-73	orange	N/A
1093- 26:	CQ048325-RA	Cq1A	14315555	14321502	CQ024420-RA	Cq1B	60615017	60628110	1e-146	orange	N/A
1093- 27:	CQ048327-RA	Cq1A	14328683	14335246	CQ024418-RA	Cq1B	60574678	60581353	2e-169	orange	N/A
1093- 28:	CQ048328-RA	Cq1A	14339052	14342261	CQ024417-RA	Cq1B	60562743	60565841	9e-133	orange	N/A
1093- 29:	CQ048329-RA	Cq1A	14343585	14354826	CQ024416-RA	Cq1B	60545518	60560607	0	orange	N/A
1093- 30:	CQ048330-RA	Cq1A	14355769	14360244	CQ024415-RA	Cq1B	60540414	60544293	3e-79	orange	N/A
1093- 31:	CQ048331-RA	Cq1A	14360431	14364035	CQ024414-RA	Cq1B	60536816	60540374	0	orange	N/A
1093- 32:	CQ048336-RA	Cq1A	14521345	14521629	CQ024411-RA	Cq1B	60513095	60513334	5e-43	orange	N/A
1093- 33:	CQ048338-RA	Cq1A	14562684	14562974	CQ024409-RA	Cq1B	60499186	60499554	5e-51	orange	N/A
1093- 34:	CQ048340-RA	Cq1A	14572909	14573061	CQ024408-RA	Cq1B	60486166	60492481	1e-19	orange	N/A
1093- 35:	CQ048343-RA	Cq1A	14596497	14598161	CQ024407-RA	Cq1B	60484824	60485387	9e-98	orange	N/A
1093- 36:	CQ048346-RA	Cq1A	14637775	14640849	CQ024405-RA	Cq1B	60471939	60474944	3e-136	orange	N/A
1093- 37:	CQ048347-RA	Cq1A	14643541	14644036	CQ024404-RA	Cq1B	60469518	60469815	2e-44	orange	N/A
1093- 38:	CQ048349-RA	Cq1A	14679323	14684095	CQ024399-RA	Cq1B	60401882	60402229	1e-63	orange	N/A
1093- 39:	CQ048352-RA	Cq1A	14697364	14701641	CQ024391-RA	Cq1B	60315708	60319416	6e-35	orange	N/A
1093- 40:	CQ048354-RA	Cq1A	14728594	14728941	CQ024387-RA	Cq1B	60305027	60305374	9e-75	orange	N/A
1093- 41:	CQ048358-RA	Cq1A	14769783	14772110	CQ024383-RA	Cq1B	60274109	60278541	6e-133	orange	N/A
1093- 42:	CQ048359-RA	Cq1A	14778520	14778774	CQ024369-RA	Cq1B	60096615	60101617	1e-41	orange	N/A
1093- 43:	CQ048361-RA	Cq1A	14798305	14800728	CQ024368-RA	Cq1B	60090620	60091184	2e-41	orange	N/A
1093- 44:	CQ048369-RA	Cq1A	14842020	14842292	CQ024366-RA	Cq1B	60083881	60084159	1e-57	orange	N/A
1093- 45:	CQ048370-RA	Cq1A	14843645	14850576	CQ024365-RA	Cq1B	60073653	60080590	0	orange	N/A
1093- 46:	CQ048371-RA	Cq1A	14854144	14871013	CQ024364-RA	Cq1B	60043536	60061925	9e-159	orange	N/A
1093- 47:	CQ048372-RA	Cq1A	14872694	14880591	CQ024363-RA	Cq1B	60031142	60041677	0	orange	N/A
1093- 48:	CQ048374-RA	Cq1A	14922479	14924604	CQ024362-RA	Cq1B	60010922	60013051	0	orange	N/A
1093- 49:	CQ048375-RA	Cq1A	14926190	14936704	CQ024361-RA	Cq1B	59991929	60009449	4e-170	orange	N/A
1093- 50:	CQ048376-RA	Cq1A	14942140	14953298	CQ024360-RA	Cq1B	59965690	59976694	0	orange	N/A
1093- 51:	CQ048378-RA	Cq1A	14958166	14974879	CQ024359-RA	Cq1B	59937680	59954296	0	orange	N/A
1093- 52:	CQ048379-RA	Cq1A	14979765	14986512	CQ024357-RA	Cq1B	59922027	59933384	1e-162	orange	N/A
1093- 53:	CQ048380-RA	Cq1A	14990393	14999155	CQ024355-RA	Cq1B	59898210	59902718	2e-92	orange	N/A
1093- 54:	CQ048381-RA	Cq1A	15030335	15040271	CQ024354-RA	Cq1B	59872521	59893189	0	orange	N/A
1093- 55:	CQ048383-RA	Cq1A	15051512	15054315	CQ024353-RA	Cq1B	59861810	59871213	0	orange	N/A
1093- 56:	CQ048390-RA	Cq1A	15182932	15187854	CQ024352-RA	Cq1B	59848489	59852203	0	orange	N/A
1093- 57:	CQ048391-RA	Cq1A	15190708	15194446	CQ024351-RA	Cq1B	59822662	59825937	0	orange	N/A
1093- 58:	CQ048392-RA	Cq1A	15217448	15223123	CQ024350-RA	Cq1B	59780931	59786734	0	orange	N/A
1093- 59:	CQ048393-RA	Cq1A	15225352	15231579	CQ024349-RA	Cq1B	59762728	59778765	0	orange	N/A
1093- 60:	CQ048397-RA	Cq1A	15246856	15253552	CQ024348-RA	Cq1B	59759398	59764921	0	orange	N/A
1093- 61:	CQ048400-RA	Cq1A	15278115	15290744	CQ024345-RA	Cq1B	59731835	59748925	0	orange	N/A
1093- 62:	CQ048401-RA	Cq1A	15292672	15293280	CQ024344-RA	Cq1B	59728697	59730430	7e-139	orange	N/A
1093- 63:	CQ048402-RA	Cq1A	15299815	15300309	CQ024343-RA	Cq1B	59714509	59714967	6e-91	orange	N/A
1093- 64:	CQ048403-RA	Cq1A	15305964	15313391	CQ024342-RA	Cq1B	59698154	59703387	0	orange	N/A
1093- 65:	CQ048404-RA	Cq1A	15313550	15315823	CQ024341-RA	Cq1B	59695647	59697954	0	orange	N/A
1093- 66:	CQ048405-RA	Cq1A	15334551	15345675	CQ024340-RA	Cq1B	59686316	59694873	0	orange	N/A
1093- 67:	CQ048406-RA	Cq1A	15365452	15370252	CQ024337-RA	Cq1B	59648288	59649041	2e-39	orange	N/A
1093- 68:	CQ048408-RA	Cq1A	15384712	15392049	CQ024334-RA	Cq1B	59627473	59631691	0	orange	N/A
1093- 69:	CQ048411-RA	Cq1A	15442366	15442644	CQ024328-RA	Cq1B	59505779	59506063	5e-23	orange	N/A
1093- 70:	CQ048417-RA	Cq1A	15544082	15544282	CQ024320-RA	Cq1B	59364695	59364931	1e-25	orange	N/A
1093- 71:	CQ048421-RA	Cq1A	15618999	15620015	CQ024316-RA	Cq1B	59301979	59303013	2e-150	orange	N/A
1093- 72:	CQ048422-RA	Cq1A	15629296	15632040	CQ024313-RA	Cq1B	59258263	59261329	0	orange	N/A
1093- 73:	CQ048423-RA	Cq1A	15647255	15649165	CQ024312-RA	Cq1B	59237426	59238301	0	orange	N/A
1093- 74:	CQ048424-RA	Cq1A	15661837	15663223	CQ024311-RA	Cq1B	59228473	59229817	4e-29	orange	N/A
1093- 75:	CQ048425-RA	Cq1A	15663856	15666191	CQ024310-RA	Cq1B	59225434	59227773	0	orange	N/A
1093- 76:	CQ048426-RA	Cq1A	15672008	15685672	CQ024309-RA	Cq1B	59209694	59223746	0	orange	N/A
1093- 77:	CQ048427-RA	Cq1A	15696098	15699460	CQ024308-RA	Cq1B	59204876	59208249	5e-156	orange	N/A
1093- 78:	CQ048428-RA	Cq1A	15700213	15700404	CQ024307-RA	Cq1B	59203747	59203938	3e-35	orange	N/A
1093- 79:	CQ048429-RA	Cq1A	15700853	15713854	CQ024306-RA	Cq1B	59191488	59202465	0	orange	N/A
1093- 80:	CQ048430-RA	Cq1A	15759182	15761857	CQ024305-RA	Cq1B	59171801	59174382	0	orange	N/A
1093- 81:	CQ048436-RA	Cq1A	15872309	15874926	CQ024304-RA	Cq1B	59162448	59164535	0	orange	N/A
1093- 82:	CQ048437-RA	Cq1A	15895922	15902953	CQ024303-RA	Cq1B	59148821	59155400	0	orange	N/A
1093- 83:	CQ048439-RA	Cq1A	15930067	15936761	CQ024302-RA	Cq1B	59132741	59138210	4e-86	orange	N/A
1093- 84:	CQ048440-RA	Cq1A	15969936	15975751	CQ024301-RA	Cq1B	59120342	59126116	0	orange	N/A
1093- 85:	CQ048441-RA	Cq1A	15973915	15979202	CQ024300-RA	Cq1B	59117041	59122201	0	orange	N/A
1093- 86:	CQ048444-RA	Cq1A	15984871	15995844	CQ024299-RA	Cq1B	59100692	59111954	0	orange	N/A
1093- 87:	CQ048447-RA	Cq1A	16025131	16036111	CQ024296-RA	Cq1B	59080772	59086619	0	orange	N/A
1093- 88:	CQ048448-RA	Cq1A	16067122	16110504	CQ024295-RA	Cq1B	59037804	59080763	0	orange	N/A
1093- 89:	CQ048449-RA	Cq1A	16121910	16123704	CQ024294-RA	Cq1B	59013460	59015325	3e-84	orange	N/A
1093- 90:	CQ048450-RA	Cq1A	16127621	16130796	CQ024293-RA	Cq1B	59005594	59007491	6e-83	orange	N/A
1093- 91:	CQ048451-RA	Cq1A	16141830	16143870	CQ024291-RA	Cq1B	58982205	58985849	4e-164	orange	N/A
1093- 92:	CQ048453-RA	Cq1A	16165443	16169503	CQ024287-RA	Cq1B	58957449	58960710	0	orange	N/A
1093- 93:	CQ048456-RA	Cq1A	16211294	16214499	CQ024286-RA	Cq1B	58929908	58933143	0	orange	N/A
1093- 94:	CQ048457-RA	Cq1A	16234683	16238828	CQ024285-RA	Cq1B	58907640	58911590	0	orange	N/A
1093- 95:	CQ048458-RA	Cq1A	16259795	16261144	CQ024284-RA	Cq1B	58849051	58852909	0	orange	N/A
1093- 96:	CQ048459-RA	Cq1A	16271453	16281968	CQ024282-RA	Cq1B	58831968	58840002	0	orange	N/A
1093- 97:	CQ048460-RA	Cq1A	16285160	16287479	CQ024281-RA	Cq1B	58827228	58829252	2e-109	orange	N/A
1093- 98:	CQ048461-RA	Cq1A	16288422	16297161	CQ024280-RA	Cq1B	58817663	58826370	0	orange	N/A
1093- 99:	CQ048462-RA	Cq1A	16330386	16333954	CQ024278-RA	Cq1B	58741231	58744999	0	orange	N/A
1093-100:	CQ048464-RA	Cq1A	16362061	16367236	CQ024276-RA	Cq1B	58700494	58705676	0	orange	N/A
1093-101:	CQ048465-RA	Cq1A	16378525	16391709	CQ024275-RA	Cq1B	58687162	58698644	0	orange	N/A
1093-102:	CQ048466-RA	Cq1A	16391973	16396804	CQ024274-RA	Cq1B	58682750	58686663	0	orange	N/A
1093-103:	CQ048467-RA	Cq1A	16402071	16406076	CQ024273-RA	Cq1B	58669623	58676263	1e-162	orange	N/A
1093-104:	CQ048468-RA	Cq1A	16410153	16410599	CQ024268-RA	Cq1B	58580937	58581377	7e-89	orange	N/A
1093-105:	CQ048469-RA	Cq1A	16410764	16417108	CQ024267-RA	Cq1B	58573451	58580771	0	orange	N/A
1093-106:	CQ048470-RA	Cq1A	16442121	16446305	CQ024266-RA	Cq1B	58556481	58560628	0	orange	N/A
1093-107:	CQ048471-RA	Cq1A	16451495	16454263	CQ024265-RA	Cq1B	58551038	58553959	0	orange	N/A
1093-108:	CQ048472-RA	Cq1A	16455267	16459588	CQ024262-RA	Cq1B	58536041	58537149	9e-113	orange	N/A
1093-109:	CQ048475-RA	Cq1A	16480838	16488964	CQ024261-RA	Cq1B	58519187	58528148	0	orange	N/A
1093-110:	CQ048477-RA	Cq1A	16528662	16529234	CQ024259-RA	Cq1B	58511025	58511797	8e-40	orange	N/A
1093-111:	CQ048478-RA	Cq1A	16575385	16591082	CQ024257-RA	Cq1B	58488637	58496481	7e-94	orange	N/A
1093-112:	CQ048482-RA	Cq1A	16627175	16631765	CQ024251-RA	Cq1B	58422787	58426047	4e-151	orange	N/A
1093-113:	CQ048487-RA	Cq1A	16658554	16667289	CQ024249-RA	Cq1B	58365547	58374772	0	orange	N/A
1093-114:	CQ048488-RA	Cq1A	16682757	16688963	CQ024247-RA	Cq1B	58336430	58342542	1e-123	orange	N/A
1093-115:	CQ048490-RA	Cq1A	16716120	16723518	CQ024246-RA	Cq1B	58316801	58326076	3e-162	orange	N/A
1093-116:	CQ048491-RA	Cq1A	16731762	16732409	CQ024245-RA	Cq1B	58304727	58311181	5e-52	orange	N/A
1093-117:	CQ048496-RA	Cq1A	16743446	16744270	CQ024244-RA	Cq1B	58294801	58295625	0	orange	N/A
1093-118:	CQ048497-RA	Cq1A	16761995	16765714	CQ024242-RA	Cq1B	58272838	58284482	0	orange	N/A
1093-119:	CQ048498-RA	Cq1A	16774550	16776547	CQ024239-RA	Cq1B	58253279	58254118	4e-72	orange	N/A
1093-120:	CQ048500-RA	Cq1A	16825641	16841012	CQ024236-RA	Cq1B	58212289	58212749	2e-45	orange	N/A
1093-121:	CQ048501-RA	Cq1A	16841992	16847056	CQ024234-RA	Cq1B	58196817	58203481	0	orange	N/A
1093-122:	CQ048502-RA	Cq1A	16855790	16857115	CQ024231-RA	Cq1B	58176435	58177001	1e-63	orange	N/A
1093-123:	CQ048503-RA	Cq1A	16861687	16862263	CQ024230-RA	Cq1B	58171022	58176373	1e-98	orange	N/A
1093-124:	CQ048505-RA	Cq1A	16866092	16867291	CQ024229-RA	Cq1B	58164516	58165517	0	orange	N/A
1093-125:	CQ048512-RA	Cq1A	16939628	16940413	CQ024221-RA	Cq1B	58133618	58134406	4e-161	orange	N/A
1093-126:	CQ048515-RA	Cq1A	16991758	16993350	CQ024211-RA	Cq1B	57869295	57869666	3e-59	orange	N/A
1093-127:	CQ048516-RA	Cq1A	16996654	16997853	CQ024209-RA	Cq1B	57858752	57859951	0	orange	N/A
1093-128:	CQ048517-RA	Cq1A	17013881	17017651	CQ024208-RA	Cq1B	57800857	57804666	0	orange	N/A
1093-129:	CQ048518-RA	Cq1A	17056175	17066446	CQ024207-RA	Cq1B	57727647	57737020	0	orange	N/A
1093-130:	CQ048519-RA	Cq1A	17132040	17139845	CQ024206-RA	Cq1B	57694958	57703365	2e-177	orange	N/A
1093-131:	CQ048520-RA	Cq1A	17142185	17143288	CQ024205-RA	Cq1B	57691069	57692166	8e-96	orange	N/A
1093-132:	CQ048524-RA	Cq1A	17258759	17260228	CQ024199-RA	Cq1B	57595805	57597581	1e-141	orange	N/A
1093-133:	CQ048525-RA	Cq1A	17265979	17288414	CQ024197-RA	Cq1B	57565498	57565707	2e-34	orange	N/A
1093-134:	CQ048526-RA	Cq1A	17312414	17321224	CQ024195-RA	Cq1B	57522121	57538871	0	orange	N/A
1093-135:	CQ048527-RA	Cq1A	17347008	17353899	CQ024194-RA	Cq1B	57481259	57488024	0	orange	N/A
1093-136:	CQ048528-RA	Cq1A	17358411	17360598	CQ024193-RA	Cq1B	57478966	57480213	2e-171	orange	N/A
1093-137:	CQ048529-RA	Cq1A	17393879	17398718	CQ024192-RA	Cq1B	57441900	57447042	0	orange	N/A
1093-138:	CQ048530-RA	Cq1A	17398996	17410079	CQ024189-RA	Cq1B	57426284	57428661	3e-118	orange	N/A
1093-139:	CQ048531-RA	Cq1A	17422756	17423430	CQ024187-RA	Cq1B	57397472	57398146	3e-162	orange	N/A
1093-140:	CQ048535-RA	Cq1A	17471228	17472783	CQ024184-RA	Cq1B	57330673	57331053	5e-68	orange	N/A
1093-141:	CQ048536-RA	Cq1A	17478739	17479329	CQ024180-RA	Cq1B	57280978	57281571	3e-117	orange	N/A
1093-142:	CQ048537-RA	Cq1A	17514586	17514972	CQ024179-RA	Cq1B	57272464	57273120	9e-83	orange	N/A
1093-143:	CQ048541-RA	Cq1A	17570464	17571618	CQ024177-RA	Cq1B	57178072	57179226	0	orange	N/A
1093-144:	CQ048547-RA	Cq1A	17610127	17620676	CQ024175-RA	Cq1B	57121503	57130979	0	orange	N/A
1093-145:	CQ048548-RA	Cq1A	17621077	17632860	CQ024174-RA	Cq1B	57108758	57121007	0	orange	N/A
1093-146:	CQ048549-RA	Cq1A	17633997	17640898	CQ024173-RA	Cq1B	57100465	57106934	0	orange	N/A
1093-147:	CQ048550-RA	Cq1A	17643129	17666343	CQ024171-RA	Cq1B	57056696	57077270	0	orange	N/A
1093-148:	CQ048551-RA	Cq1A	17670602	17674406	CQ024169-RA	Cq1B	57047520	57051947	4e-64	orange	N/A
1093-149:	CQ048553-RA	Cq1A	17722815	17723498	CQ024168-RA	Cq1B	57024229	57025542	7e-147	orange	N/A
1093-150:	CQ048554-RA	Cq1A	17774248	17778935	CQ024165-RA	Cq1B	56915126	56919964	0	orange	N/A
1093-151:	CQ048560-RA	Cq1A	17913540	17918310	CQ024162-RA	Cq1B	56862368	56867072	0	orange	N/A
1093-152:	CQ048564-RA	Cq1A	18008875	18010068	CQ024150-RA	Cq1B	56671440	56672636	0	orange	N/A
1093-153:	CQ048565-RA	Cq1A	18017260	18017886	CQ024148-RA	Cq1B	56658554	56659890	8e-95	orange	N/A
1093-154:	CQ048566-RA	Cq1A	18029708	18032391	CQ024147-RA	Cq1B	56653751	56655219	8e-119	orange	N/A
1093-155:	CQ048570-RA	Cq1A	18144129	18152165	CQ024146-RA	Cq1B	56640656	56648727	0	orange	N/A
1093-156:	CQ048571-RA	Cq1A	18153831	18161903	CQ024145-RA	Cq1B	56630666	56638585	0	orange	N/A
1093-157:	CQ048573-RA	Cq1A	18178319	18184198	CQ024141-RA	Cq1B	56560205	56566145	0	orange	N/A
1093-158:	CQ048576-RA	Cq1A	18224544	18240011	CQ024136-RA	Cq1B	56500355	56515935	9e-59	orange	N/A
1093-159:	CQ048578-RA	Cq1A	18303981	18305671	CQ024135-RA	Cq1B	56479546	56498763	3e-35	orange	N/A
1093-160:	CQ048582-RA	Cq1A	18321810	18328472	CQ024134-RA	Cq1B	56460737	56467653	6e-177	orange	N/A
1093-161:	CQ048584-RA	Cq1A	18336663	18349559	CQ024130-RA	Cq1B	56325567	56332350	9e-165	orange	N/A
1093-162:	CQ048585-RA	Cq1A	18349992	18357209	CQ024129-RA	Cq1B	56321749	56322030	3e-32	orange	N/A
1093-163:	CQ048586-RA	Cq1A	18365604	18374681	CQ024128-RA	Cq1B	56256863	56265997	0	orange	N/A
1093-164:	CQ048587-RA	Cq1A	18388283	18390093	CQ024127-RA	Cq1B	56245523	56247417	2e-76	orange	N/A
1093-165:	CQ048588-RA	Cq1A	18398891	18400282	CQ024125-RA	Cq1B	56210470	56211362	8e-29	orange	N/A
1093-166:	CQ048591-RA	Cq1A	18419986	18422312	CQ024122-RA	Cq1B	56199845	56201803	1e-26	orange	N/A
1093-167:	CQ048593-RA	Cq1A	18442412	18447686	CQ024118-RA	Cq1B	56172926	56178294	3e-86	orange	N/A
1093-168:	CQ048595-RA	Cq1A	18449962	18458208	CQ024117-RA	Cq1B	56161272	56170345	0	orange	N/A
1093-169:	CQ048597-RA	Cq1A	18492237	18500050	CQ024116-RA	Cq1B	56121597	56128946	0	orange	N/A
1093-170:	CQ048598-RA	Cq1A	18501469	18510954	CQ024115-RA	Cq1B	56110066	56119750	0	orange	N/A
1093-171:	CQ048599-RA	Cq1A	18518943	18526578	CQ024113-RA	Cq1B	56055171	56063292	0	orange	N/A
1093-172:	CQ048600-RA	Cq1A	18528195	18539820	CQ024112-RA	Cq1B	56042575	56052879	0	orange	N/A
1093-173:	CQ048603-RA	Cq1A	18663556	18669659	CQ024111-RA	Cq1B	56033878	56040733	0	orange	N/A
1093-174:	CQ048605-RA	Cq1A	18738745	18743154	CQ024106-RA	Cq1B	55885035	55896907	0	orange	N/A
1093-175:	CQ048606-RA	Cq1A	18774502	18789762	CQ024105-RA	Cq1B	55866902	55881680	0	orange	N/A
1093-176:	CQ048607-RA	Cq1A	18818102	18823645	CQ024104-RA	Cq1B	55852950	55857754	0	orange	N/A
1093-177:	CQ048608-RA	Cq1A	18824888	18828542	CQ024102-RA	Cq1B	55846075	55846527	1e-99	orange	N/A
1093-178:	CQ048609-RA	Cq1A	18829656	18834758	CQ024100-RA	Cq1B	55834284	55839419	1e-64	orange	N/A
1093-179:	CQ048611-RA	Cq1A	18942540	18943336	CQ024099-RA	Cq1B	55804668	55818143	4e-44	orange	N/A
1093-180:	CQ048613-RA	Cq1A	18961848	18977397	CQ024098-RA	Cq1B	55762720	55786771	1e-146	orange	N/A
1093-181:	CQ048616-RA	Cq1A	19020962	19024337	CQ024097-RA	Cq1B	55746890	55749854	0	orange	N/A
1093-182:	CQ048617-RA	Cq1A	19040472	19044636	CQ024096-RA	Cq1B	55675271	55678865	0	orange	N/A
1093-183:	CQ048627-RA	Cq1A	19183385	19184875	CQ024093-RA	Cq1B	55573144	55574598	0	orange	N/A
1093-184:	CQ048628-RA	Cq1A	19206305	19207231	CQ024092-RA	Cq1B	55570797	55571720	3e-94	orange	N/A
1093-185:	CQ048631-RA	Cq1A	19218652	19218945	CQ024087-RA	Cq1B	55409396	55409689	1e-61	orange	N/A
1093-186:	CQ048632-RA	Cq1A	19240203	19241177	CQ024075-RA	Cq1B	55204072	55205061	0	orange	N/A
1089- 0:	CQ048636-RA	Cq1A	19261167	19264716	CQ024023-RA	Cq1B	53320935	53322272	6e-52	orange	N/A
1095- 0:	CQ048638-RA	Cq1A	19279340	19280185	CQ024026-RA	Cq1B	53352499	53361410	1e-113	orange	N/A
1089- 1:	CQ048639-RA	Cq1A	19301888	19302787	CQ024025-RA	Cq1B	53351060	53352464	1e-75	orange
1093-187:	CQ048639-RA	Cq1A	19301888	19302787	CQ024072-RA	Cq1B	55095632	55096540	6e-163	orange
1093-188:	CQ048642-RA	Cq1A	19396756	19397619	CQ024057-RA	Cq1B	54521499	54522066	4e-55	orange	N/A
1095- 1:	CQ048644-RA	Cq1A	19439149	19439847	CQ024024-RA	Cq1B	53346549	53347664	3e-120	orange	N/A
1089- 2:	CQ048645-RA	Cq1A	19451251	19453744	CQ024028-RA	Cq1B	53387522	53393571	1e-116	orange	N/A
1089- 3:	CQ048646-RA	Cq1A	19453877	19461191	CQ024029-RA	Cq1B	53393980	53400503	1e-150	orange	N/A
1089- 4:	CQ048647-RA	Cq1A	19525128	19531645	CQ024031-RA	Cq1B	53406121	53413903	1e-153	orange	N/A
1089- 5:	CQ048648-RA	Cq1A	19532275	19548309	CQ024032-RA	Cq1B	53617740	53632569	0	orange	N/A
1089- 6:	CQ048650-RA	Cq1A	19626899	19639176	CQ024034-RA	Cq1B	53739636	53765693	0	orange	N/A
1089- 7:	CQ048651-RA	Cq1A	19638067	19643671	CQ024035-RA	Cq1B	53753408	53758099	0	orange	N/A
1089- 8:	CQ048653-RA	Cq1A	19660269	19665506	CQ024036-RA	Cq1B	53789107	53794700	1e-109	orange	N/A
1089- 9:	CQ048654-RA	Cq1A	19671866	19676411	CQ024038-RA	Cq1B	53824676	53829298	0	orange	N/A
1089- 10:	CQ048655-RA	Cq1A	19678037	19682666	CQ024039-RA	Cq1B	53832761	53833183	9e-21	orange	N/A
1089- 11:	CQ048656-RA	Cq1A	19682723	19693377	CQ024041-RA	Cq1B	53838311	53849992	0	orange	N/A
1089- 12:	CQ048659-RA	Cq1A	19822764	19823870	CQ024044-RA	Cq1B	54137716	54138822	0	orange	N/A
1089- 13:	CQ048660-RA	Cq1A	19837319	19839505	CQ024045-RA	Cq1B	54169007	54171228	8e-78	orange	N/A
1089- 14:	CQ048661-RA	Cq1A	19866959	19870485	CQ024046-RA	Cq1B	54211828	54214680	0	orange	N/A
1089- 15:	CQ048663-RA	Cq1A	19914128	19925522	CQ024051-RA	Cq1B	54349154	54356225	0	orange	N/A
1089- 16:	CQ048665-RA	Cq1A	19931101	19931289	CQ024054-RA	Cq1B	54371492	54371680	1e-36	orange	N/A
1095- 2:	CQ048668-RA	Cq1A	19957989	19970512	CQ024018-RA	Cq1B	53198831	53208760	0	orange	N/A
1095- 3:	CQ048670-RA	Cq1A	19977219	19985750	CQ024016-RA	Cq1B	53101614	53109889	7e-64	orange	N/A
1095- 4:	CQ048671-RA	Cq1A	19986192	19990672	CQ024015-RA	Cq1B	53097544	53101311	1e-131	orange	N/A
1095- 5:	CQ048673-RA	Cq1A	20004680	20005160	CQ024012-RA	Cq1B	53059606	53060806	3e-13	orange	N/A
1095- 6:	CQ048674-RA	Cq1A	20006034	20010968	CQ024011-RA	Cq1B	53053840	53058767	0	orange	N/A
1095- 7:	CQ048677-RA	Cq1A	20071375	20076251	CQ024003-RA	Cq1B	52891188	52896640	8e-152	orange	N/A
1095- 8:	CQ048678-RA	Cq1A	20081740	20093428	CQ024002-RA	Cq1B	52876610	52888387	0	orange	N/A
1095- 9:	CQ048679-RA	Cq1A	20108562	20111510	CQ024000-RA	Cq1B	52846062	52850068	8e-143	orange	N/A
1095- 10:	CQ048680-RA	Cq1A	20111777	20118407	CQ023999-RA	Cq1B	52837751	52845968	0	orange	N/A
1095- 11:	CQ048682-RA	Cq1A	20126125	20141704	CQ023998-RA	Cq1B	52818263	52831190	0	orange	N/A
1095- 12:	CQ048683-RA	Cq1A	20151725	20164773	CQ023994-RA	Cq1B	52756280	52762727	0	orange	N/A
1095- 13:	CQ048686-RA	Cq1A	20174949	20176751	CQ023992-RA	Cq1B	52726286	52728088	0	orange	N/A
1095- 14:	CQ048695-RA	Cq1A	20370261	20379584	CQ023983-RA	Cq1B	52300260	52308726	0	orange	N/A
1095- 15:	CQ048705-RA	Cq1A	20571864	20590578	CQ023970-RA	Cq1B	52117457	52134299	0	orange	N/A
1095- 16:	CQ048706-RA	Cq1A	20595899	20598678	CQ023946-RA	Cq1B	51512082	51517049	6e-157	orange	N/A
1090- 0:	CQ048707-RA	Cq1A	20599892	20605555	CQ023945-RA	Cq1B	51500336	51506179	3e-110	orange	N/A
1090- 1:	CQ048708-RA	Cq1A	20612832	20615411	CQ023947-RA	Cq1B	51524899	51527413	0	orange	N/A
1090- 2:	CQ048709-RA	Cq1A	20628520	20637928	CQ023948-RA	Cq1B	51538957	51551198	4e-53	orange	N/A
1090- 3:	CQ048711-RA	Cq1A	20639471	20640562	CQ023949-RA	Cq1B	51556931	51558031	0	orange	N/A
1090- 4:	CQ048712-RA	Cq1A	20677762	20686457	CQ023951-RA	Cq1B	51568415	51576631	0	orange	N/A
1090- 5:	CQ048713-RA	Cq1A	20688803	20692735	CQ023952-RA	Cq1B	51578393	51581178	2e-135	orange	N/A
1090- 6:	CQ048714-RA	Cq1A	20702695	20704023	CQ023957-RA	Cq1B	51659129	51660457	0	orange	N/A
1090- 7:	CQ048717-RA	Cq1A	20799888	20801692	CQ023959-RA	Cq1B	51851957	51853956	2e-68	orange	N/A
1090- 8:	CQ048718-RA	Cq1A	20801234	20806148	CQ023960-RA	Cq1B	51853523	51858664	0	orange	N/A
1090- 9:	CQ048719-RA	Cq1A	20806794	20813340	CQ023961-RA	Cq1B	51891596	51898434	0	orange	N/A
1090- 10:	CQ048721-RA	Cq1A	20870556	20876382	CQ023963-RA	Cq1B	51957259	51963158	0	orange	N/A
1090- 11:	CQ048722-RA	Cq1A	20892419	20901156	CQ023964-RA	Cq1B	51963610	51976808	2e-120	orange	N/A
1090- 12:	CQ048727-RA	Cq1A	20955541	20960165	CQ023965-RA	Cq1B	52024363	52032431	9e-152	orange	N/A
1090- 13:	CQ048728-RA	Cq1A	20984957	20985052	CQ023968-RA	Cq1B	52055634	52055729	7e-14	orange	N/A
1090- 14:	CQ048729-RA	Cq1A	20987494	20994937	CQ023969-RA	Cq1B	52058203	52062044	0	orange	N/A
1095- 17:	CQ048730-RA	Cq1A	21044259	21047429	CQ023942-RA	Cq1B	51266955	51271190	0	orange	N/A
1095- 18:	CQ048736-RA	Cq1A	21109058	21114450	CQ023940-RA	Cq1B	51243693	51252833	0	orange	N/A
1095- 19:	CQ048737-RA	Cq1A	21148920	21153594	CQ023939-RA	Cq1B	51164787	51168543	0	orange	N/A
1095- 20:	CQ048738-RA	Cq1A	21221137	21222613	CQ023932-RA	Cq1B	50997430	50999062	0	orange	N/A
1095- 21:	CQ048739-RA	Cq1A	21232031	21247116	CQ023931-RA	Cq1B	50959409	50975128	0	orange	N/A
1095- 22:	CQ048744-RA	Cq1A	21354023	21355859	CQ023930-RA	Cq1B	50923396	50925538	5e-103	orange	N/A
1095- 23:	CQ048746-RA	Cq1A	21405162	21408367	CQ023929-RA	Cq1B	50902228	50905373	2e-46	orange	N/A
1095- 24:	CQ048747-RA	Cq1A	21409341	21428253	CQ023926-RA	Cq1B	50858302	50873851	0	orange	N/A
1095- 25:	CQ048749-RA	Cq1A	21448890	21458675	CQ023925-RA	Cq1B	50789766	50800546	0	orange	N/A
1095- 26:	CQ048750-RA	Cq1A	21495131	21500154	CQ023922-RA	Cq1B	50688615	50707697	0	orange	N/A
1095- 27:	CQ048751-RA	Cq1A	21501735	21511630	CQ023921-RA	Cq1B	50676858	50687052	0	orange	N/A
1095- 28:	CQ048758-RA	Cq1A	21607786	21617055	CQ023919-RA	Cq1B	50618407	50628597	0	orange	N/A
1095- 29:	CQ048759-RA	Cq1A	21616688	21648713	CQ023918-RA	Cq1B	50589408	50618872	0	orange	N/A
1095- 30:	CQ048763-RA	Cq1A	21675957	21681797	CQ023917-RA	Cq1B	50537723	50541181	8e-161	orange	N/A
1095- 31:	CQ048764-RA	Cq1A	21685600	21699930	CQ023916-RA	Cq1B	50522580	50536816	0	orange	N/A
1095- 32:	CQ048766-RA	Cq1A	21735202	21736782	CQ023915-RA	Cq1B	50488759	50491461	1e-83	orange	N/A
1095- 33:	CQ048768-RA	Cq1A	21814845	21819813	CQ023914-RA	Cq1B	50393557	50397973	1e-96	orange	N/A
1095- 34:	CQ048771-RA	Cq1A	21879198	21879488	CQ023912-RA	Cq1B	50228172	50228462	1e-64	orange	N/A
1095- 35:	CQ048772-RA	Cq1A	21880080	21900629	CQ023910-RA	Cq1B	50208458	50222434	0	orange	N/A
1095- 36:	CQ048777-RA	Cq1A	21965984	21970887	CQ023906-RA	Cq1B	49969938	49974105	4e-61	orange	N/A
1095- 37:	CQ048778-RA	Cq1A	22017027	22036415	CQ023905-RA	Cq1B	49945713	49959934	2e-111	orange	N/A
1095- 38:	CQ048785-RA	Cq1A	22131144	22136779	CQ023904-RA	Cq1B	49896433	49902338	0	orange	N/A
1095- 39:	CQ048786-RA	Cq1A	22138346	22143351	CQ023903-RA	Cq1B	49886573	49892562	0	orange	N/A
1095- 40:	CQ048787-RA	Cq1A	22151963	22165530	CQ023890-RA	Cq1B	49669222	49683704	0	orange	N/A
1095- 41:	CQ048788-RA	Cq1A	22250430	22256279	CQ023888-RA	Cq1B	49542805	49549089	0	orange	N/A
1095- 42:	CQ048789-RA	Cq1A	22289707	22297068	CQ023884-RA	Cq1B	49488581	49491964	7e-76	orange	N/A
1095- 43:	CQ048790-RA	Cq1A	22296835	22301875	CQ023883-RA	Cq1B	49484221	49488266	0	orange	N/A
1095- 44:	CQ048792-RA	Cq1A	22332667	22336569	CQ023882-RA	Cq1B	49423708	49427613	0	orange	N/A
1095- 45:	CQ048795-RA	Cq1A	22439800	22446564	CQ023876-RA	Cq1B	49146767	49151136	0	orange	N/A
1095- 46:	CQ048796-RA	Cq1A	22450393	22458729	CQ023874-RA	Cq1B	49106181	49112530	1e-42	orange	N/A
1095- 47:	CQ048799-RA	Cq1A	22502577	22507366	CQ023871-RA	Cq1B	49091411	49098121	0	orange	N/A
1095- 48:	CQ048800-RA	Cq1A	22590418	22590639	CQ023867-RA	Cq1B	48895860	48896081	2e-47	orange	N/A
1095- 49:	CQ048801-RA	Cq1A	22630334	22634271	CQ023866-RA	Cq1B	48862915	48866740	0	orange	N/A
1095- 50:	CQ048803-RA	Cq1A	22735451	22738106	CQ023864-RA	Cq1B	48775849	48778606	0	orange	N/A
1095- 51:	CQ048805-RA	Cq1A	22791091	22793666	CQ023863-RA	Cq1B	48725408	48727334	3e-101	orange	N/A
1095- 52:	CQ048810-RA	Cq1A	22968375	22981660	CQ023861-RA	Cq1B	48599041	48615197	0	orange	N/A
1095- 53:	CQ048812-RA	Cq1A	23059068	23076782	CQ023857-RA	Cq1B	48268533	48283889	6e-32	orange	N/A
1095- 54:	CQ048815-RA	Cq1A	23313150	23326061	CQ023855-RA	Cq1B	48098199	48114704	0	orange	N/A
1095- 55:	CQ048816-RA	Cq1A	23350018	23356833	CQ023853-RA	Cq1B	47970758	47977919	0	orange	N/A
1095- 56:	CQ048817-RA	Cq1A	23391045	23397639	CQ023852-RA	Cq1B	47948754	47954894	0	orange	N/A
1095- 57:	CQ048818-RA	Cq1A	23398650	23406224	CQ023851-RA	Cq1B	47939866	47947709	0	orange	N/A
1095- 58:	CQ048819-RA	Cq1A	23412847	23414301	CQ023850-RA	Cq1B	47712464	47713918	0	orange	N/A
1095- 59:	CQ048820-RA	Cq1A	23455409	23459234	CQ023849-RA	Cq1B	47665952	47669747	0	orange	N/A
1095- 60:	CQ048821-RA	Cq1A	23483592	23485903	CQ023846-RA	Cq1B	47570910	47577227	2e-177	orange	N/A
1095- 61:	CQ048823-RA	Cq1A	23553832	23558646	CQ023845-RA	Cq1B	47564194	47570326	0	orange	N/A
1095- 62:	CQ048824-RA	Cq1A	23559045	23578271	CQ023844-RA	Cq1B	47519945	47538623	5e-67	orange	N/A
1095- 63:	CQ048825-RA	Cq1A	23578525	23590955	CQ023842-RA	Cq1B	47397384	47411458	0	orange	N/A
1095- 64:	CQ048827-RA	Cq1A	23635275	23635385	CQ023841-RA	Cq1B	47395259	47395369	1e-12	orange	N/A
1095- 65:	CQ048828-RA	Cq1A	23635427	23635795	CQ023840-RA	Cq1B	47394849	47395217	1e-76	orange	N/A
1095- 66:	CQ048830-RA	Cq1A	23736162	23746813	CQ023837-RA	Cq1B	47268184	47280780	2e-151	orange	N/A
1095- 67:	CQ048832-RA	Cq1A	23752218	23758594	CQ023836-RA	Cq1B	47257023	47261886	1e-138	orange	N/A
1095- 68:	CQ048835-RA	Cq1A	23829194	23832839	CQ023834-RA	Cq1B	47092326	47096031	0	orange	N/A
1095- 69:	CQ048837-RA	Cq1A	23841092	23846201	CQ023833-RA	Cq1B	47016991	47022240	0	orange	N/A
1095- 70:	CQ048838-RA	Cq1A	23893910	23905031	CQ023828-RA	Cq1B	46937133	46948855	0	orange	N/A
1095- 71:	CQ048842-RA	Cq1A	23994221	23999079	CQ023825-RA	Cq1B	46837869	46842856	0	orange	N/A
1095- 72:	CQ048844-RA	Cq1A	24046819	24047874	CQ023823-RA	Cq1B	46737650	46738720	0	orange	N/A
1095- 73:	CQ048845-RA	Cq1A	24089342	24095719	CQ023822-RA	Cq1B	46723635	46730015	0	orange	N/A
1095- 74:	CQ048846-RA	Cq1A	24099297	24101889	CQ023821-RA	Cq1B	46718504	46720937	3e-36	orange	N/A
1095- 75:	CQ048850-RA	Cq1A	24204225	24207223	CQ023819-RA	Cq1B	46673595	46678696	8e-165	orange	N/A
1095- 76:	CQ048852-RA	Cq1A	24261887	24266860	CQ023814-RA	Cq1B	46513070	46517700	1e-108	orange	N/A
1095- 77:	CQ048854-RA	Cq1A	24343337	24355714	CQ023812-RA	Cq1B	46433477	46444970	0	orange	N/A
1095- 78:	CQ048855-RA	Cq1A	24430320	24436936	CQ023810-RA	Cq1B	46300006	46305703	0	orange	N/A
1095- 79:	CQ048856-RA	Cq1A	24471720	24481727	CQ023806-RA	Cq1B	46213496	46222276	1e-88	orange	N/A
1095- 80:	CQ048857-RA	Cq1A	24558010	24562598	CQ023805-RA	Cq1B	46198637	46206879	6e-104	orange	N/A
1095- 81:	CQ048859-RA	Cq1A	24575052	24575432	CQ023804-RA	Cq1B	46190775	46191528	9e-84	orange	N/A
1095- 82:	CQ048860-RA	Cq1A	24577271	24579208	CQ023803-RA	Cq1B	46186875	46188837	2e-160	orange	N/A
1095- 83:	CQ048872-RA	Cq1A	24861032	24862253	CQ023799-RA	Cq1B	46025901	46027128	1e-42	orange	N/A
1095- 84:	CQ048876-RA	Cq1A	24944389	24953260	CQ023797-RA	Cq1B	45884946	45894073	0	orange	N/A
1095- 85:	CQ048877-RA	Cq1A	24983588	24990329	CQ023795-RA	Cq1B	45778252	45784743	1e-107	orange	N/A
1095- 86:	CQ048878-RA	Cq1A	24992759	24996647	CQ023794-RA	Cq1B	45723234	45726824	0	orange	N/A
1095- 87:	CQ048879-RA	Cq1A	24995140	25012280	CQ023793-RA	Cq1B	45709479	45724677	0	orange	N/A
1095- 88:	CQ048880-RA	Cq1A	25029635	25039797	CQ023792-RA	Cq1B	45702309	45705914	0	orange	N/A
1095- 89:	CQ048882-RA	Cq1A	25121395	25125905	CQ023787-RA	Cq1B	45494161	45496290	3e-126	orange	N/A
1095- 90:	CQ048884-RA	Cq1A	25227870	25239189	CQ023783-RA	Cq1B	45311628	45321543	0	orange	N/A
1095- 91:	CQ048885-RA	Cq1A	25262498	25263820	CQ023781-RA	Cq1B	45021799	45023133	0	orange	N/A
1091- 0:	CQ049022-RA	Cq1A	36329072	36331825	CQ023444-RA	Cq1B	21743154	21746098	0	orange	N/A
1091- 1:	CQ049025-RA	Cq1A	36528771	36535504	CQ023454-RA	Cq1B	22507226	22513438	0	orange	N/A
1091- 2:	CQ049026-RA	Cq1A	36529020	36530468	CQ023455-RA	Cq1B	22578277	22578936	1e-141	orange	N/A
1091- 3:	CQ049027-RA	Cq1A	36662489	36663542	CQ023477-RA	Cq1B	23943758	23950903	1e-25	orange	N/A
1091- 4:	CQ049028-RA	Cq1A	36668207	36687563	CQ023478-RA	Cq1B	23949495	23968817	0	orange	N/A
1091- 5:	CQ049031-RA	Cq1A	36745111	36750071	CQ023485-RA	Cq1B	24337009	24342014	0	orange	N/A
1091- 6:	CQ049042-RA	Cq1A	36898012	36902007	CQ023486-RA	Cq1B	24488115	24490253	0	orange	N/A
1091- 7:	CQ049051-RA	Cq1A	37424645	37431286	CQ023502-RA	Cq1B	26156082	26164061	0	orange	N/A
1091- 8:	CQ049074-RA	Cq1A	38199714	38210805	CQ023511-RA	Cq1B	26940552	26953737	0	orange	N/A
1091- 9:	CQ049080-RA	Cq1A	38828011	38831306	CQ023520-RA	Cq1B	27952765	27955959	7e-167	orange	N/A
1096- 0:	CQ049109-RA	Cq1A	39758670	39766071	CQ023293-RA	Cq1B	12343551	12348733	0	orange	N/A
1096- 1:	CQ049122-RA	Cq1A	40133184	40137622	CQ023291-RA	Cq1B	12073041	12077344	7e-147	orange	N/A
1096- 2:	CQ049123-RA	Cq1A	40153464	40153928	CQ023290-RA	Cq1B	12066204	12066668	8e-110	orange	N/A
1096- 3:	CQ049124-RA	Cq1A	40299286	40305400	CQ023283-RA	Cq1B	11953107	11961189	6e-152	orange	N/A
1096- 4:	CQ049125-RA	Cq1A	40365365	40372178	CQ023281-RA	Cq1B	11804036	11812851	0	orange	N/A
1096- 5:	CQ049126-RA	Cq1A	40404535	40405803	CQ023280-RA	Cq1B	11798733	11799998	0	orange	N/A
1096- 6:	CQ049128-RA	Cq1A	40446298	40451974	CQ023279-RA	Cq1B	11765150	11769635	4e-12	orange	N/A
1096- 7:	CQ049129-RA	Cq1A	40470471	40487796	CQ023278-RA	Cq1B	11709890	11724736	0	orange	N/A
1096- 8:	CQ049130-RA	Cq1A	40480698	40491486	CQ023277-RA	Cq1B	11706894	11716981	1e-91	orange	N/A
1096- 9:	CQ049131-RA	Cq1A	40585348	40592876	CQ023276-RA	Cq1B	11533861	11541433	0	orange	N/A
1096- 10:	CQ049133-RA	Cq1A	40656216	40658013	CQ023273-RA	Cq1B	11313755	11316696	1e-89	orange	N/A
1096- 11:	CQ049135-RA	Cq1A	40744403	40752815	CQ023266-RA	Cq1B	11111886	11120152	0	orange	N/A
1096- 12:	CQ049137-RA	Cq1A	40807967	40808215	CQ023265-RA	Cq1B	11094220	11094468	1e-52	orange	N/A
1096- 13:	CQ049140-RA	Cq1A	40898355	40901238	CQ023264-RA	Cq1B	11087419	11090040	6e-75	orange	N/A
1096- 14:	CQ049141-RA	Cq1A	40967747	40968561	CQ023262-RA	Cq1B	11076763	11080727	3e-80	orange	N/A
1096- 15:	CQ049145-RA	Cq1A	41030592	41031056	CQ023261-RA	Cq1B	11066463	11066870	1e-76	orange	N/A
1096- 16:	CQ049148-RA	Cq1A	41044754	41059846	CQ023259-RA	Cq1B	11049386	11055429	0	orange	N/A
1096- 17:	CQ049153-RA	Cq1A	41090502	41101340	CQ023255-RA	Cq1B	10966892	10983984	0	orange	N/A
1096- 18:	CQ049155-RA	Cq1A	41104431	41104774	CQ023253-RA	Cq1B	10963261	10963626	4e-35	orange	N/A
1096- 19:	CQ049158-RA	Cq1A	41219706	41223711	CQ023249-RA	Cq1B	10712789	10718644	0	orange	N/A
1096- 20:	CQ049161-RA	Cq1A	41351806	41355143	CQ023247-RA	Cq1B	10603180	10606573	0	orange	N/A
1096- 21:	CQ049165-RA	Cq1A	41495145	41503275	CQ023245-RA	Cq1B	10450389	10469078	5e-111	orange	N/A
1096- 22:	CQ049169-RA	Cq1A	41581430	41588450	CQ023244-RA	Cq1B	10352885	10358818	1e-129	orange	N/A
1096- 23:	CQ049170-RA	Cq1A	41597101	41600913	CQ023243-RA	Cq1B	10342825	10346486	0	orange	N/A
1096- 24:	CQ049171-RA	Cq1A	41667564	41683966	CQ023239-RA	Cq1B	10090320	10096701	0	orange	N/A
1096- 25:	CQ049172-RA	Cq1A	41750628	41752288	CQ023233-RA	Cq1B	9808856	9812399	2e-20	orange	N/A
1096- 26:	CQ049175-RA	Cq1A	41843740	41851175	CQ023227-RA	Cq1B	9554055	9561898	0	orange	N/A
1096- 27:	CQ049176-RA	Cq1A	41872096	41886820	CQ023226-RA	Cq1B	9513616	9532978	0	orange	N/A
1096- 28:	CQ049182-RA	Cq1A	42205549	42208977	CQ023225-RA	Cq1B	9475503	9479014	0	orange	N/A
1096- 29:	CQ049183-RA	Cq1A	42237495	42241797	CQ023223-RA	Cq1B	9421940	9426475	0	orange	N/A
1096- 30:	CQ049184-RA	Cq1A	42269176	42300388	CQ023220-RA	Cq1B	9286526	9318089	0	orange	N/A
1096- 31:	CQ049187-RA	Cq1A	42373849	42374031	CQ023218-RA	Cq1B	9156916	9158689	3e-36	orange	N/A
1096- 32:	CQ049191-RA	Cq1A	42445718	42452804	CQ023196-RA	Cq1B	9076468	9077151	2e-66	orange	N/A
1096- 33:	CQ049194-RA	Cq1A	42454670	42457139	CQ023195-RA	Cq1B	9065315	9067849	2e-66	orange	N/A
1096- 34:	CQ049195-RA	Cq1A	42482125	42489727	CQ023192-RA	Cq1B	8968188	8971821	2e-157	orange	N/A
1096- 35:	CQ049198-RA	Cq1A	42504051	42509963	CQ023191-RA	Cq1B	8958768	8964491	0	orange	N/A
1096- 36:	CQ049200-RA	Cq1A	42533613	42535298	CQ023190-RA	Cq1B	8937721	8939406	0	orange	N/A
1096- 37:	CQ049201-RA	Cq1A	42546518	42551153	CQ023189-RA	Cq1B	8805487	8815603	0	orange	N/A
1096- 38:	CQ049202-RA	Cq1A	42626686	42636208	CQ023188-RA	Cq1B	8792684	8805475	0	orange	N/A
1096- 39:	CQ049203-RA	Cq1A	42640460	42642667	CQ023186-RA	Cq1B	8736601	8738866	0	orange	N/A
1096- 40:	CQ049205-RA	Cq1A	42655633	42665351	CQ023183-RA	Cq1B	8670298	8670675	5e-58	orange	N/A
1096- 41:	CQ049207-RA	Cq1A	42715938	42720194	CQ023180-RA	Cq1B	8647601	8651952	6e-116	orange	N/A
1096- 42:	CQ049208-RA	Cq1A	42724011	42726071	CQ023179-RA	Cq1B	8635821	8637941	0	orange	N/A
1096- 43:	CQ049211-RA	Cq1A	42819720	42823838	CQ023178-RA	Cq1B	8605141	8609092	0	orange	N/A
1096- 44:	CQ049212-RA	Cq1A	42826421	42836324	CQ023177-RA	Cq1B	8593733	8603103	4e-31	orange	N/A
1096- 45:	CQ049213-RA	Cq1A	42856591	42864666	CQ023168-RA	Cq1B	8482816	8489932	0	orange	N/A
1097- 0:	CQ049237-RA	Cq1A	43922565	43926533	CQ023375-RA	Cq1B	16484711	16488588	0	orange	N/A
1097- 1:	CQ049239-RA	Cq1A	44054053	44059250	CQ023370-RA	Cq1B	16348792	16354284	0	orange	N/A
1097- 2:	CQ049240-RA	Cq1A	44064083	44064742	CQ023369-RA	Cq1B	16347503	16348162	2e-109	orange	N/A
1097- 3:	CQ049252-RA	Cq1A	44343323	44344702	CQ023364-RA	Cq1B	16161960	16163348	0	orange	N/A
1097- 4:	CQ049255-RA	Cq1A	44353790	44354173	CQ023362-RA	Cq1B	16141523	16141906	4e-84	orange	N/A
1097- 5:	CQ049256-RA	Cq1A	44480241	44485166	CQ023358-RA	Cq1B	15976555	15982348	0	orange	N/A
1097- 6:	CQ049257-RA	Cq1A	44604343	44611645	CQ023354-RA	Cq1B	15806970	15814107	0	orange	N/A
1097- 7:	CQ049259-RA	Cq1A	44700781	44702334	CQ023353-RA	Cq1B	15575266	15576819	0	orange	N/A
1097- 8:	CQ049263-RA	Cq1A	44742347	44752652	CQ023350-RA	Cq1B	15525407	15528649	0	orange	N/A
1087- 0:	CQ049295-RA	Cq1A	46054809	46064102	CQ023294-RA	Cq1B	12349528	12359918	0	orange	N/A
1087- 1:	CQ049296-RA	Cq1A	46180051	46186593	CQ023296-RA	Cq1B	12422413	12431647	0	orange	N/A
1087- 2:	CQ049297-RA	Cq1A	46289706	46297085	CQ023299-RA	Cq1B	12733789	12742878	3e-132	orange	N/A
1087- 3:	CQ049298-RA	Cq1A	46366381	46371442	CQ023300-RA	Cq1B	12743653	12749178	0	orange	N/A
1087- 4:	CQ049299-RA	Cq1A	46411605	46413161	CQ023301-RA	Cq1B	12940396	12959867	3e-50	orange	N/A
1087- 5:	CQ049302-RA	Cq1A	46494095	46498065	CQ023303-RA	Cq1B	13004333	13008385	0	orange	N/A
1087- 6:	CQ049303-RA	Cq1A	46611795	46618201	CQ023304-RA	Cq1B	13059211	13064774	1e-94	orange	N/A
1087- 7:	CQ049307-RA	Cq1A	46760507	46773343	CQ023306-RA	Cq1B	13177955	13181567	1e-143	orange	N/A
1087- 8:	CQ049309-RA	Cq1A	46816208	46820463	CQ023308-RA	Cq1B	13226968	13231049	0	orange	N/A
1087- 9:	CQ049310-RA	Cq1A	46820592	46827485	CQ023309-RA	Cq1B	13231167	13237930	0	orange	N/A
1087- 10:	CQ049313-RA	Cq1A	46868157	46872803	CQ023311-RA	Cq1B	13296578	13301029	0	orange	N/A
1087- 11:	CQ049314-RA	Cq1A	46940314	46949928	CQ023312-RA	Cq1B	13347610	13364715	0	orange	N/A
1087- 12:	CQ049315-RA	Cq1A	46976232	46978671	CQ023313-RA	Cq1B	13413090	13415076	0	orange	N/A
1087- 13:	CQ049316-RA	Cq1A	47017970	47025272	CQ023314-RA	Cq1B	13506516	13516632	0	orange	N/A
1087- 14:	CQ049318-RA	Cq1A	47048275	47059562	CQ023315-RA	Cq1B	13583971	13601156	0	orange	N/A
1087- 15:	CQ049319-RA	Cq1A	47071212	47075121	CQ023317-RA	Cq1B	13617187	13618116	2e-30	orange	N/A
1087- 16:	CQ049320-RA	Cq1A	47090178	47091955	CQ023318-RA	Cq1B	13635527	13637781	0	orange	N/A
1087- 17:	CQ049324-RA	Cq1A	47338479	47341880	CQ023322-RA	Cq1B	13912031	13915449	0	orange	N/A
1087- 18:	CQ049325-RA	Cq1A	47380983	47382737	CQ023323-RA	Cq1B	13947909	13949892	0	orange	N/A
1087- 19:	CQ049327-RA	Cq1A	47475653	47480227	CQ023325-RA	Cq1B	14059450	14072026	3e-180	orange	N/A
1087- 20:	CQ049329-RA	Cq1A	47554073	47563067	CQ023328-RA	Cq1B	14204143	14212972	0	orange	N/A
1087- 21:	CQ049334-RA	Cq1A	47631320	47642876	CQ023331-RA	Cq1B	14380930	14393524	0	orange	N/A
1087- 22:	CQ049335-RA	Cq1A	47737810	47739930	CQ023332-RA	Cq1B	14485721	14487847	0	orange	N/A
1087- 23:	CQ049336-RA	Cq1A	47748260	47756535	CQ023333-RA	Cq1B	14488584	14498594	0	orange	N/A
1087- 24:	CQ049339-RA	Cq1A	47866634	47874614	CQ023334-RA	Cq1B	14616061	14625885	0	orange	N/A
1087- 25:	CQ049343-RA	Cq1A	48137896	48144143	CQ023335-RA	Cq1B	14756327	14759893	0	orange	N/A
1087- 26:	CQ049344-RA	Cq1A	48145555	48145881	CQ023336-RA	Cq1B	14773274	14773600	2e-67	orange	N/A
1087- 27:	CQ049347-RA	Cq1A	48335179	48337802	CQ023338-RA	Cq1B	14944296	14947146	0	orange	N/A
1087- 28:	CQ049350-RA	Cq1A	48380270	48383440	CQ023340-RA	Cq1B	15003747	15006709	0	orange	N/A
1087- 29:	CQ049351-RA	Cq1A	48398140	48406462	CQ023341-RA	Cq1B	15034892	15043713	2e-72	orange	N/A
1087- 30:	CQ049354-RA	Cq1A	48452182	48453411	CQ023343-RA	Cq1B	15196871	15197173	1e-44	orange	N/A
1087- 31:	CQ049357-RA	Cq1A	48733767	48734015	CQ023346-RA	Cq1B	15340011	15340265	2e-44	orange	N/A
1087- 32:	CQ049358-RA	Cq1A	48735809	48743649	CQ023347-RA	Cq1B	15382017	15390373	0	orange	N/A
1098- 0:	CQ049366-RA	Cq1A	48931286	48933568	CQ023769-RA	Cq1B	43968417	43970807	0	orange	N/A
1098- 1:	CQ049379-RA	Cq1A	49381090	49386405	CQ023759-RA	Cq1B	43536627	43542580	0	orange	N/A
1098- 2:	CQ049381-RA	Cq1A	49476572	49479348	CQ023756-RA	Cq1B	43382998	43386788	2e-114	orange	N/A
1098- 3:	CQ049382-RA	Cq1A	49560132	49570828	CQ023755-RA	Cq1B	43367393	43377528	2e-128	orange	N/A
1098- 4:	CQ049385-RA	Cq1A	49633322	49637115	CQ023753-RA	Cq1B	43181862	43185951	0	orange	N/A
1098- 5:	CQ049386-RA	Cq1A	49823333	49828120	CQ023738-RA	Cq1B	42701971	42706817	0	orange	N/A
1098- 6:	CQ049387-RA	Cq1A	49894454	49896761	CQ023736-RA	Cq1B	42590995	42594297	9e-109	orange	N/A
1098- 7:	CQ049388-RA	Cq1A	49895536	49908294	CQ023735-RA	Cq1B	42579123	42592362	0	orange	N/A
1098- 8:	CQ049397-RA	Cq1A	50126709	50127215	CQ023733-RA	Cq1B	42342107	42342658	2e-91	orange	N/A
1094- 0:	CQ049420-RA	Cq1A	50977132	50977680	CQ023164-RA	Cq1B	8463489	8464046	2e-121	orange	N/A
1094- 1:	CQ049423-RA	Cq1A	51005801	51015585	CQ023161-RA	Cq1B	8433772	8442096	2e-174	orange	N/A
1094- 2:	CQ049425-RA	Cq1A	51015773	51023997	CQ023160-RA	Cq1B	8424365	8433607	0	orange	N/A
1094- 3:	CQ049428-RA	Cq1A	51100018	51105429	CQ023158-RA	Cq1B	8146243	8151336	0	orange	N/A
1094- 4:	CQ049430-RA	Cq1A	51173838	51180361	CQ023157-RA	Cq1B	8122835	8129531	0	orange	N/A
1094- 5:	CQ049433-RA	Cq1A	51228547	51229332	CQ023156-RA	Cq1B	8097303	8099531	6e-172	orange	N/A
1094- 6:	CQ049437-RA	Cq1A	51280185	51285437	CQ023154-RA	Cq1B	8044921	8058101	3e-154	orange	N/A
1094- 7:	CQ049453-RA	Cq1A	51624077	51624418	CQ023145-RA	Cq1B	7885867	7886208	2e-68	orange	N/A
1094- 8:	CQ049461-RA	Cq1A	51726771	51735852	CQ023136-RA	Cq1B	7651787	7652686	5e-119	orange	N/A
1094- 9:	CQ049463-RA	Cq1A	51772587	51776991	CQ023135-RA	Cq1B	7628007	7632556	0	orange	N/A
1094- 10:	CQ049465-RA	Cq1A	51841255	51857040	CQ023134-RA	Cq1B	7488599	7493925	3e-140	orange	N/A
1094- 11:	CQ049468-RA	Cq1A	52001355	52001795	CQ023132-RA	Cq1B	7374657	7375532	5e-66	orange	N/A
1094- 12:	CQ049469-RA	Cq1A	52051687	52062033	CQ023131-RA	Cq1B	7263817	7278430	6e-88	orange	N/A
1094- 13:	CQ049470-RA	Cq1A	52071441	52077710	CQ023129-RA	Cq1B	7187932	7194541	0	orange	N/A
1094- 14:	CQ049471-RA	Cq1A	52078534	52082481	CQ023128-RA	Cq1B	7165219	7174120	2e-144	orange	N/A
1094- 15:	CQ049472-RA	Cq1A	52092711	52106189	CQ023127-RA	Cq1B	7136436	7150348	0	orange	N/A
1094- 16:	CQ049473-RA	Cq1A	52113486	52118303	CQ023125-RA	Cq1B	7118748	7122967	0	orange	N/A
1094- 17:	CQ049474-RA	Cq1A	52121583	52121747	CQ023124-RA	Cq1B	7112387	7115595	6e-24	orange	N/A
1094- 18:	CQ049476-RA	Cq1A	52186834	52190472	CQ023121-RA	Cq1B	6997385	7001432	0	orange	N/A
1094- 19:	CQ049477-RA	Cq1A	52210152	52219828	CQ023116-RA	Cq1B	6822058	6832168	0	orange	N/A
1094- 20:	CQ049478-RA	Cq1A	52237669	52248370	CQ023115-RA	Cq1B	6785932	6795319	0	orange	N/A
1094- 21:	CQ049479-RA	Cq1A	52250246	52253384	CQ023114-RA	Cq1B	6750231	6753735	0	orange	N/A
1094- 22:	CQ049480-RA	Cq1A	52264269	52269255	CQ023113-RA	Cq1B	6742251	6747967	0	orange	N/A
1094- 23:	CQ049481-RA	Cq1A	52269856	52271469	CQ023111-RA	Cq1B	6735502	6737944	4e-61	orange	N/A
1094- 24:	CQ049482-RA	Cq1A	52274211	52275392	CQ023110-RA	Cq1B	6728602	6730499	1e-72	orange	N/A
1094- 25:	CQ049485-RA	Cq1A	52314152	52315643	CQ023109-RA	Cq1B	6632057	6633635	2e-91	orange	N/A
1094- 26:	CQ049489-RA	Cq1A	52372652	52376812	CQ023107-RA	Cq1B	6592891	6602254	8e-127	orange	N/A
1094- 27:	CQ049491-RA	Cq1A	52455711	52461847	CQ023105-RA	Cq1B	6538066	6542962	2e-76	orange	N/A
1094- 28:	CQ049493-RA	Cq1A	52555194	52562501	CQ023104-RA	Cq1B	6522154	6527721	0	orange	N/A
1094- 29:	CQ049497-RA	Cq1A	52644350	52644928	CQ023102-RA	Cq1B	6416257	6417731	2e-137	orange	N/A
1094- 30:	CQ049498-RA	Cq1A	52646443	52650907	CQ023101-RA	Cq1B	6409684	6415257	4e-135	orange	N/A
1094- 31:	CQ049499-RA	Cq1A	52676135	52677836	CQ023097-RA	Cq1B	6373445	6375324	0	orange	N/A
1094- 32:	CQ049500-RA	Cq1A	52740651	52741968	CQ023093-RA	Cq1B	6312060	6313545	2e-178	orange	N/A
1094- 33:	CQ049504-RA	Cq1A	52839593	52840626	CQ023090-RA	Cq1B	6216299	6217678	1e-122	orange	N/A
1094- 34:	CQ049508-RA	Cq1A	52993841	52995410	CQ023075-RA	Cq1B	5886568	5887716	5e-91	orange	N/A
1094- 35:	CQ049513-RA	Cq1A	53006820	53012185	CQ023072-RA	Cq1B	5785111	5785413	2e-16	orange	N/A
1094- 36:	CQ049515-RA	Cq1A	53062539	53069458	CQ023070-RA	Cq1B	5739642	5744691	4e-160	orange	N/A
1094- 37:	CQ049516-RA	Cq1A	53072828	53076935	CQ023069-RA	Cq1B	5727419	5731291	1e-152	orange	N/A
1094- 38:	CQ049517-RA	Cq1A	53081801	53084372	CQ023068-RA	Cq1B	5718163	5719606	8e-65	orange	N/A
1094- 39:	CQ049519-RA	Cq1A	53115130	53115654	CQ023067-RA	Cq1B	5713736	5716003	7e-109	orange	N/A
1094- 40:	CQ049522-RA	Cq1A	53137724	53138107	CQ023065-RA	Cq1B	5653921	5654304	6e-89	orange	N/A
1094- 41:	CQ049524-RA	Cq1A	53233060	53240103	CQ023063-RA	Cq1B	5527154	5531589	0	orange	N/A
1094- 42:	CQ049525-RA	Cq1A	53261541	53265712	CQ023062-RA	Cq1B	5517496	5519264	1e-92	orange	N/A
1094- 43:	CQ049527-RA	Cq1A	53368122	53373216	CQ023057-RA	Cq1B	5395893	5398054	4e-149	orange	N/A
1094- 44:	CQ049528-RA	Cq1A	53385488	53395310	CQ023056-RA	Cq1B	5384332	5395241	0	orange	N/A
1094- 45:	CQ049529-RA	Cq1A	53395438	53403810	CQ023054-RA	Cq1B	5352620	5365329	0	orange	N/A
1094- 46:	CQ049531-RA	Cq1A	53413416	53415023	CQ023047-RA	Cq1B	5243924	5245531	0	orange	N/A
1094- 47:	CQ049536-RA	Cq1A	53434116	53438281	CQ023045-RA	Cq1B	5216069	5220148	0	orange	N/A
1094- 48:	CQ049538-RA	Cq1A	53443177	53444055	CQ023043-RA	Cq1B	5196634	5197509	9e-179	orange	N/A
1094- 49:	CQ049540-RA	Cq1A	53456341	53457255	CQ023042-RA	Cq1B	5189147	5190132	0	orange	N/A
1094- 50:	CQ049543-RA	Cq1A	53498908	53499993	CQ023039-RA	Cq1B	5036072	5037157	0	orange	N/A
1094- 51:	CQ049544-RA	Cq1A	53515485	53517090	CQ023038-RA	Cq1B	5016796	5017467	2e-125	orange	N/A
1094- 52:	CQ049545-RA	Cq1A	53533645	53544611	CQ023037-RA	Cq1B	5005063	5012082	2e-157	orange	N/A
1094- 53:	CQ049546-RA	Cq1A	53551733	53552974	CQ023036-RA	Cq1B	4977625	4978923	0	orange	N/A
1094- 54:	CQ049549-RA	Cq1A	53567838	53569076	CQ023033-RA	Cq1B	4887788	4900989	3e-177	orange	N/A
1094- 55:	CQ049553-RA	Cq1A	53623263	53623751	CQ023032-RA	Cq1B	4860548	4861156	2e-108	orange	N/A
1094- 56:	CQ049554-RA	Cq1A	53624672	53626231	CQ023031-RA	Cq1B	4857891	4859657	0	orange	N/A
1094- 57:	CQ049555-RA	Cq1A	53636997	53652011	CQ023030-RA	Cq1B	4843303	4857081	0	orange	N/A
1094- 58:	CQ049557-RA	Cq1A	53677390	53684562	CQ023029-RA	Cq1B	4743174	4748962	0	orange	N/A
1094- 59:	CQ049558-RA	Cq1A	53683775	53684281	CQ023028-RA	Cq1B	4742062	4742568	2e-105	orange	N/A
1094- 60:	CQ049562-RA	Cq1A	53799723	53804403	CQ023027-RA	Cq1B	4732030	4737986	8e-118	orange	N/A
1094- 61:	CQ049565-RA	Cq1A	53879584	53885106	CQ023024-RA	Cq1B	4582120	4587650	0	orange	N/A
1094- 62:	CQ049566-RA	Cq1A	53893188	53897248	CQ023022-RA	Cq1B	4576556	4577009	4e-45	orange	N/A
1094- 63:	CQ049569-RA	Cq1A	53940213	53941886	CQ023016-RA	Cq1B	4342982	4346437	0	orange	N/A
1094- 64:	CQ049571-RA	Cq1A	53997877	54002116	CQ023014-RA	Cq1B	4302263	4303748	3e-54	orange	N/A
1094- 65:	CQ049572-RA	Cq1A	54003940	54008959	CQ023013-RA	Cq1B	4288468	4297310	0	orange	N/A
1094- 66:	CQ049573-RA	Cq1A	54023804	54024371	CQ023010-RA	Cq1B	4249935	4253560	2e-78	orange	N/A
1094- 67:	CQ049575-RA	Cq1A	54029529	54030640	CQ023009-RA	Cq1B	4246782	4247938	2e-80	orange	N/A
1094- 68:	CQ049576-RA	Cq1A	54034691	54035041	CQ023007-RA	Cq1B	4230470	4230820	5e-78	orange	N/A
1094- 69:	CQ049577-RA	Cq1A	54035927	54037168	CQ023006-RA	Cq1B	4228568	4229636	0	orange	N/A
1094- 70:	CQ049579-RA	Cq1A	54060378	54062331	CQ023002-RA	Cq1B	4193335	4197407	7e-64	orange	N/A
1094- 71:	CQ049580-RA	Cq1A	54118644	54141673	CQ022991-RA	Cq1B	3971524	3978909	0	orange	N/A
1094- 72:	CQ049581-RA	Cq1A	54192351	54195256	CQ022990-RA	Cq1B	3927815	3931975	4e-143	orange	N/A
1094- 73:	CQ049582-RA	Cq1A	54229059	54233985	CQ022989-RA	Cq1B	3918362	3923720	0	orange	N/A
1094- 74:	CQ049583-RA	Cq1A	54235087	54247696	CQ022988-RA	Cq1B	3902065	3917676	0	orange	N/A
1094- 75:	CQ049584-RA	Cq1A	54244950	54254537	CQ022987-RA	Cq1B	3901569	3902416	1e-21	orange	N/A
1094- 76:	CQ049586-RA	Cq1A	54312440	54312994	CQ022985-RA	Cq1B	3878333	3883614	4e-120	orange	N/A
1094- 77:	CQ049587-RA	Cq1A	54313274	54328298	CQ022984-RA	Cq1B	3873366	3875453	2e-34	orange	N/A
1094- 78:	CQ049588-RA	Cq1A	54339298	54344311	CQ022983-RA	Cq1B	3847158	3852415	0	orange	N/A
1094- 79:	CQ049589-RA	Cq1A	54378598	54380092	CQ022981-RA	Cq1B	3810476	3811628	5e-73	orange	N/A
1094- 80:	CQ049590-RA	Cq1A	54380512	54388059	CQ022980-RA	Cq1B	3802533	3809943	0	orange	N/A
1094- 81:	CQ049592-RA	Cq1A	54415051	54430535	CQ022978-RA	Cq1B	3720817	3738189	0	orange	N/A
1094- 82:	CQ049599-RA	Cq1A	54532133	54534141	CQ022968-RA	Cq1B	3336711	3338757	7e-111	orange	N/A
1094- 83:	CQ049604-RA	Cq1A	54571123	54609281	CQ022958-RA	Cq1B	3174762	3204535	0	orange	N/A
1094- 84:	CQ049605-RA	Cq1A	54631283	54643136	CQ022957-RA	Cq1B	3158766	3170621	0	orange	N/A
1094- 85:	CQ049608-RA	Cq1A	54677898	54681176	CQ022956-RA	Cq1B	3132904	3136238	2e-166	orange	N/A
1094- 86:	CQ049609-RA	Cq1A	54689012	54689722	CQ022955-RA	Cq1B	3128019	3128729	2e-166	orange	N/A
1094- 87:	CQ049610-RA	Cq1A	54716712	54717053	CQ022936-RA	Cq1B	2879340	2879672	3e-71	orange	N/A
1094- 88:	CQ049611-RA	Cq1A	54723801	54729492	CQ022935-RA	Cq1B	2872849	2878726	0	orange	N/A
1094- 89:	CQ049616-RA	Cq1A	54848253	54854475	CQ022933-RA	Cq1B	2799307	2812950	3e-40	orange	N/A
1094- 90:	CQ049627-RA	Cq1A	54979621	54987931	CQ022932-RA	Cq1B	2717678	2725645	0	orange	N/A
1094- 91:	CQ049628-RA	Cq1A	54986792	54993847	CQ022931-RA	Cq1B	2711573	2719075	0	orange	N/A
1094- 92:	CQ049630-RA	Cq1A	55031541	55059518	CQ022929-RA	Cq1B	2672851	2695802	0	orange	N/A
1094- 93:	CQ049632-RA	Cq1A	55066835	55067890	CQ022928-RA	Cq1B	2668494	2669544	6e-154	orange	N/A
1094- 94:	CQ049633-RA	Cq1A	55070006	55070731	CQ022927-RA	Cq1B	2647340	2648492	9e-140	orange	N/A
1094- 95:	CQ049636-RA	Cq1A	55074324	55087387	CQ022921-RA	Cq1B	2626918	2638129	0	orange	N/A
1094- 96:	CQ049637-RA	Cq1A	55088213	55090058	CQ022920-RA	Cq1B	2623000	2626237	3e-119	orange	N/A
1094- 97:	CQ049638-RA	Cq1A	55098350	55102888	CQ022917-RA	Cq1B	2579765	2584406	0	orange	N/A
1094- 98:	CQ049639-RA	Cq1A	55103458	55105468	CQ022916-RA	Cq1B	2577143	2579191	0	orange	N/A
1094- 99:	CQ049640-RA	Cq1A	55120400	55121813	CQ022915-RA	Cq1B	2573557	2574956	0	orange	N/A
1094-100:	CQ049641-RA	Cq1A	55144218	55147743	CQ022909-RA	Cq1B	2485268	2489476	9e-70	orange	N/A
1094-101:	CQ049643-RA	Cq1A	55152970	55163768	CQ022905-RA	Cq1B	2414624	2423170	0	orange	N/A
1094-102:	CQ049647-RA	Cq1A	55194009	55203454	CQ022904-RA	Cq1B	2402654	2411444	0	orange	N/A
1094-103:	CQ049648-RA	Cq1A	55205567	55210163	CQ022903-RA	Cq1B	2378974	2382884	0	orange	N/A
1094-104:	CQ049650-RA	Cq1A	55232253	55234798	CQ022901-RA	Cq1B	2351077	2354322	0	orange	N/A
1094-105:	CQ049652-RA	Cq1A	55260072	55260970	CQ022900-RA	Cq1B	2345762	2348146	3e-50	orange	N/A
1094-106:	CQ049654-RA	Cq1A	55264334	55271239	CQ022899-RA	Cq1B	2338805	2344032	0	orange	N/A
1094-107:	CQ049657-RA	Cq1A	55318243	55318869	CQ022894-RA	Cq1B	2231642	2232268	6e-143	orange	N/A
1094-108:	CQ049658-RA	Cq1A	55349833	55350459	CQ022891-RA	Cq1B	2175231	2175761	1e-126	orange	N/A
1094-109:	CQ049659-RA	Cq1A	55363537	55367790	CQ022890-RA	Cq1B	2163029	2167414	0	orange	N/A
1094-110:	CQ049660-RA	Cq1A	55370117	55373909	CQ022885-RA	Cq1B	2074033	2077854	0	orange	N/A
1094-111:	CQ049661-RA	Cq1A	55381988	55385526	CQ022884-RA	Cq1B	2065936	2068628	0	orange	N/A
1094-112:	CQ049662-RA	Cq1A	55420154	55426919	CQ022882-RA	Cq1B	2019251	2025690	0	orange	N/A
1094-113:	CQ049665-RA	Cq1A	55500161	55511087	CQ022878-RA	Cq1B	1840094	1853382	0	orange	N/A
1094-114:	CQ049666-RA	Cq1A	55547376	55554179	CQ022876-RA	Cq1B	1783763	1795837	1e-87	orange	N/A
1094-115:	CQ049668-RA	Cq1A	55561346	55564926	CQ022875-RA	Cq1B	1779780	1783518	3e-173	orange	N/A
1094-116:	CQ049670-RA	Cq1A	55654939	55660791	CQ022873-RA	Cq1B	1735597	1742363	4e-114	orange	N/A
1094-117:	CQ049673-RA	Cq1A	55694112	55699549	CQ022870-RA	Cq1B	1693635	1698836	0	orange	N/A
1094-118:	CQ049674-RA	Cq1A	55726731	55729796	CQ022869-RA	Cq1B	1677075	1680102	0	orange	N/A
1094-119:	CQ049675-RA	Cq1A	55730466	55732001	CQ022868-RA	Cq1B	1674778	1676313	0	orange	N/A
1094-120:	CQ049676-RA	Cq1A	55743885	55746566	CQ022867-RA	Cq1B	1660398	1663147	9e-98	orange	N/A
1094-121:	CQ049683-RA	Cq1A	55867365	55892908	CQ022866-RA	Cq1B	1571517	1599876	0	orange	N/A
1094-122:	CQ049684-RA	Cq1A	55897770	55910588	CQ022865-RA	Cq1B	1501581	1512950	0	orange	N/A
1094-123:	CQ049686-RA	Cq1A	55922372	55923696	CQ022864-RA	Cq1B	1450636	1455280	1e-45	orange	N/A
1094-124:	CQ049687-RA	Cq1A	55924040	55928638	CQ022863-RA	Cq1B	1445576	1450199	3e-142	orange	N/A
1094-125:	CQ049689-RA	Cq1A	55933700	55938805	CQ022861-RA	Cq1B	1423791	1425613	7e-43	orange	N/A
1094-126:	CQ049690-RA	Cq1A	55937912	55941258	CQ022858-RA	Cq1B	1402440	1403381	6e-96	orange	N/A
1094-127:	CQ049691-RA	Cq1A	55949105	55958389	CQ022856-RA	Cq1B	1349803	1359937	0	orange	N/A
1094-128:	CQ049692-RA	Cq1A	55959396	55961138	CQ022855-RA	Cq1B	1347278	1349023	0	orange	N/A
1094-129:	CQ049693-RA	Cq1A	55964222	55967349	CQ022853-RA	Cq1B	1333262	1343856	2e-77	orange	N/A
1094-130:	CQ049698-RA	Cq1A	56029281	56035002	CQ022852-RA	Cq1B	1322291	1327971	0	orange	N/A
1094-131:	CQ049699-RA	Cq1A	56040357	56047947	CQ022851-RA	Cq1B	1315321	1321986	0	orange	N/A
1094-132:	CQ049700-RA	Cq1A	56050484	56055986	CQ022850-RA	Cq1B	1306260	1311957	0	orange	N/A
1094-133:	CQ049701-RA	Cq1A	56081023	56087312	CQ022849-RA	Cq1B	1249936	1255952	0	orange	N/A
1094-134:	CQ049702-RA	Cq1A	56093489	56096457	CQ022848-RA	Cq1B	1223898	1227577	0	orange	N/A
1094-135:	CQ049703-RA	Cq1A	56103616	56114792	CQ022845-RA	Cq1B	1171612	1179498	0	orange	N/A
1094-136:	CQ049704-RA	Cq1A	56144084	56153420	CQ022843-RA	Cq1B	1141897	1148006	0	orange	N/A
1094-137:	CQ049705-RA	Cq1A	56154091	56160855	CQ022842-RA	Cq1B	1122637	1128232	0	orange	N/A
1094-138:	CQ049706-RA	Cq1A	56173605	56179147	CQ022841-RA	Cq1B	1116246	1121830	6e-126	orange	N/A
1094-139:	CQ049707-RA	Cq1A	56184780	56185322	CQ022840-RA	Cq1B	1109868	1110413	1e-128	orange	N/A
1094-140:	CQ049708-RA	Cq1A	56191032	56194647	CQ022839-RA	Cq1B	1083249	1092421	3e-163	orange	N/A
1094-141:	CQ049709-RA	Cq1A	56196452	56200695	CQ022837-RA	Cq1B	1073319	1081997	0	orange	N/A
1094-142:	CQ049710-RA	Cq1A	56201269	56209551	CQ022836-RA	Cq1B	1063952	1073042	0	orange	N/A
1094-143:	CQ049711-RA	Cq1A	56230883	56233447	CQ022835-RA	Cq1B	1018318	1020870	0	orange	N/A
1094-144:	CQ049712-RA	Cq1A	56235288	56236814	CQ022834-RA	Cq1B	1011944	1017781	0	orange	N/A
1094-145:	CQ049713-RA	Cq1A	56243709	56245838	CQ022833-RA	Cq1B	1006585	1008675	0	orange	N/A
1094-146:	CQ049714-RA	Cq1A	56269702	56271930	CQ022832-RA	Cq1B	998010	1000202	0	orange	N/A
1094-147:	CQ049715-RA	Cq1A	56271933	56274453	CQ022831-RA	Cq1B	995565	998007	0	orange	N/A
1094-148:	CQ049716-RA	Cq1A	56276103	56280767	CQ022830-RA	Cq1B	992134	993781	1e-100	orange	N/A
1094-149:	CQ049717-RA	Cq1A	56286141	56290076	CQ022828-RA	Cq1B	958793	962149	3e-165	orange	N/A
1094-150:	CQ049718-RA	Cq1A	56319322	56321527	CQ022827-RA	Cq1B	931175	933342	0	orange	N/A
1094-151:	CQ049719-RA	Cq1A	56322782	56327509	CQ022826-RA	Cq1B	925729	930299	0	orange	N/A
1094-152:	CQ049720-RA	Cq1A	56330152	56336370	CQ022825-RA	Cq1B	910774	920827	8e-80	orange	N/A
1094-153:	CQ049721-RA	Cq1A	56339276	56346749	CQ022823-RA	Cq1B	901053	902280	8e-65	orange	N/A
1094-154:	CQ049722-RA	Cq1A	56422128	56424946	CQ022818-RA	Cq1B	806039	809056	0	orange	N/A
1094-155:	CQ049723-RA	Cq1A	56426203	56426913	CQ022817-RA	Cq1B	800987	804587	4e-167	orange	N/A
1094-156:	CQ049725-RA	Cq1A	56449849	56463252	CQ022816-RA	Cq1B	778362	799029	0	orange	N/A
1094-157:	CQ049729-RA	Cq1A	56476713	56486228	CQ022815-RA	Cq1B	760438	769998	0	orange	N/A
1094-158:	CQ049732-RA	Cq1A	56501233	56503122	CQ022814-RA	Cq1B	749190	752418	9e-40	orange	N/A
1094-159:	CQ049733-RA	Cq1A	56543081	56543512	CQ022813-RA	Cq1B	746832	747263	1e-101	orange	N/A
1136- 0:	CQ024898-RA	Cq1B	65920994	65922354	CQ055215-RA	Cq2A	48359872	48362479	9e-86	black	Reciprocal translocation Cq1B - Cq2B
1136- 1:	CQ024899-RA	Cq1B	65923188	65924921	CQ055216-RA	Cq2A	48363026	48364971	3e-126	black	Reciprocal translocation Cq1B - Cq2B
1136- 2:	CQ024900-RA	Cq1B	65925969	65931679	CQ055217-RA	Cq2A	48365801	48372123	0	black	Reciprocal translocation Cq1B - Cq2B
1136- 3:	CQ024901-RA	Cq1B	65942989	65981806	CQ055218-RA	Cq2A	48373476	48406411	0	black	Reciprocal translocation Cq1B - Cq2B
1136- 4:	CQ024904-RA	Cq1B	65983169	65984197	CQ055220-RA	Cq2A	48408146	48409174	0	black	Reciprocal translocation Cq1B - Cq2B
1136- 5:	CQ024905-RA	Cq1B	65988058	65992538	CQ055221-RA	Cq2A	48413059	48417462	2e-41	black	Reciprocal translocation Cq1B - Cq2B
1136- 6:	CQ024908-RA	Cq1B	66019661	66023984	CQ055222-RA	Cq2A	48420381	48424660	0	black	Reciprocal translocation Cq1B - Cq2B
1136- 7:	CQ024909-RA	Cq1B	66026078	66034134	CQ055223-RA	Cq2A	48426868	48432073	0	black	Reciprocal translocation Cq1B - Cq2B
1136- 8:	CQ024910-RA	Cq1B	66030354	66034507	CQ055224-RA	Cq2A	48432054	48435361	5e-87	black	Reciprocal translocation Cq1B - Cq2B
1136- 9:	CQ024911-RA	Cq1B	66036293	66038074	CQ055227-RA	Cq2A	48441937	48443571	5e-104	black	Reciprocal translocation Cq1B - Cq2B
1136- 10:	CQ024912-RA	Cq1B	66044520	66048091	CQ055228-RA	Cq2A	48459111	48460468	5e-14	black	Reciprocal translocation Cq1B - Cq2B
1136- 11:	CQ024913-RA	Cq1B	66049338	66051890	CQ055229-RA	Cq2A	48494330	48495310	4e-47	black	Reciprocal translocation Cq1B - Cq2B
1136- 12:	CQ024914-RA	Cq1B	66054728	66057711	CQ055230-RA	Cq2A	48497883	48499784	3e-94	black	Reciprocal translocation Cq1B - Cq2B
1136- 13:	CQ024915-RA	Cq1B	66059277	66061091	CQ055231-RA	Cq2A	48500038	48503296	6e-112	black	Reciprocal translocation Cq1B - Cq2B
1136- 14:	CQ024916-RA	Cq1B	66071195	66074331	CQ055232-RA	Cq2A	48520708	48525075	0	black	Reciprocal translocation Cq1B - Cq2B
1136- 15:	CQ024917-RA	Cq1B	66084755	66091967	CQ055233-RA	Cq2A	48526977	48534450	0	black	Reciprocal translocation Cq1B - Cq2B
1136- 16:	CQ024918-RA	Cq1B	66092731	66093510	CQ055234-RA	Cq2A	48535301	48536068	1e-153	black	Reciprocal translocation Cq1B - Cq2B
1136- 17:	CQ024919-RA	Cq1B	66095297	66101041	CQ055235-RA	Cq2A	48538711	48544755	0	black	Reciprocal translocation Cq1B - Cq2B
1136- 18:	CQ024920-RA	Cq1B	66102386	66106188	CQ055236-RA	Cq2A	48546247	48549875	0	black	Reciprocal translocation Cq1B - Cq2B
1136- 19:	CQ024921-RA	Cq1B	66114467	66122060	CQ055237-RA	Cq2A	48556945	48564512	0	black	Reciprocal translocation Cq1B - Cq2B
1136- 20:	CQ024922-RA	Cq1B	66123488	66126073	CQ055238-RA	Cq2A	48566785	48569765	2e-180	black	Reciprocal translocation Cq1B - Cq2B
1136- 21:	CQ024923-RA	Cq1B	66126931	66131979	CQ055239-RA	Cq2A	48571181	48576410	0	black	Reciprocal translocation Cq1B - Cq2B
1136- 22:	CQ024924-RA	Cq1B	66143784	66143906	CQ055240-RA	Cq2A	48628193	48628315	3e-21	black	Reciprocal translocation Cq1B - Cq2B
1136- 23:	CQ024925-RA	Cq1B	66151238	66151852	CQ055241-RA	Cq2A	48642047	48642661	5e-148	black	Reciprocal translocation Cq1B - Cq2B
1136- 24:	CQ024926-RA	Cq1B	66163971	66170038	CQ055243-RA	Cq2A	48670466	48676751	0	black	Reciprocal translocation Cq1B - Cq2B
1136- 25:	CQ024927-RA	Cq1B	66171151	66175351	CQ055244-RA	Cq2A	48678009	48692100	4e-160	black	Reciprocal translocation Cq1B - Cq2B
1136- 26:	CQ024929-RA	Cq1B	66189509	66199125	CQ055245-RA	Cq2A	48754817	48764636	0	black	Reciprocal translocation Cq1B - Cq2B
1136- 27:	CQ024930-RA	Cq1B	66199820	66201619	CQ055246-RA	Cq2A	48765616	48767454	0	black	Reciprocal translocation Cq1B - Cq2B
1136- 28:	CQ024932-RA	Cq1B	66211919	66213825	CQ055247-RA	Cq2A	48771502	48778749	6e-88	black	Reciprocal translocation Cq1B - Cq2B
1136- 29:	CQ024933-RA	Cq1B	66223444	66228962	CQ055251-RA	Cq2A	48793800	48799926	0	black	Reciprocal translocation Cq1B - Cq2B
1136- 30:	CQ024934-RA	Cq1B	66231016	66239966	CQ055252-RA	Cq2A	48801683	48808369	0	black	Reciprocal translocation Cq1B - Cq2B
1136- 31:	CQ024935-RA	Cq1B	66258121	66262380	CQ055254-RA	Cq2A	48821786	48826669	0	black	Reciprocal translocation Cq1B - Cq2B
1136- 32:	CQ024936-RA	Cq1B	66263507	66265552	CQ055255-RA	Cq2A	48827831	48829876	0	black	Reciprocal translocation Cq1B - Cq2B
1136- 33:	CQ024937-RA	Cq1B	66269791	66270262	CQ055256-RA	Cq2A	48830436	48837123	1e-60	black	Reciprocal translocation Cq1B - Cq2B
1136- 34:	CQ024939-RA	Cq1B	66278827	66293716	CQ055257-RA	Cq2A	48834470	48840843	0	black	Reciprocal translocation Cq1B - Cq2B
1136- 35:	CQ024943-RA	Cq1B	66304467	66310009	CQ055262-RA	Cq2A	48860384	48866202	0	black	Reciprocal translocation Cq1B - Cq2B
1136- 36:	CQ024944-RA	Cq1B	66310427	66317125	CQ055263-RA	Cq2A	48866607	48873389	0	black	Reciprocal translocation Cq1B - Cq2B
1136- 37:	CQ024947-RA	Cq1B	66342579	66343549	CQ055264-RA	Cq2A	48874451	48875434	1e-35	black	Reciprocal translocation Cq1B - Cq2B
1136- 38:	CQ024949-RA	Cq1B	66356922	66359921	CQ055266-RA	Cq2A	48905585	48908380	0	black	Reciprocal translocation Cq1B - Cq2B
1136- 39:	CQ024950-RA	Cq1B	66369124	66373973	CQ055267-RA	Cq2A	48918573	48925027	0	black	Reciprocal translocation Cq1B - Cq2B
1136- 40:	CQ024951-RA	Cq1B	66379410	66381841	CQ055268-RA	Cq2A	48930324	48933103	0	black	Reciprocal translocation Cq1B - Cq2B
1136- 41:	CQ024952-RA	Cq1B	66383262	66389222	CQ055269-RA	Cq2A	48942685	48950548	0	black	Reciprocal translocation Cq1B - Cq2B
1136- 42:	CQ024954-RA	Cq1B	66397379	66400640	CQ055270-RA	Cq2A	48953997	48955625	1e-73	black	Reciprocal translocation Cq1B - Cq2B
1136- 43:	CQ024955-RA	Cq1B	66401740	66402552	CQ055271-RA	Cq2A	48956702	48957523	3e-158	black	Reciprocal translocation Cq1B - Cq2B
1136- 44:	CQ024957-RA	Cq1B	66405676	66417117	CQ055272-RA	Cq2A	48961091	48973556	0	black	Reciprocal translocation Cq1B - Cq2B
1136- 45:	CQ024958-RA	Cq1B	66418156	66420492	CQ055273-RA	Cq2A	48977392	48979146	6e-139	black	Reciprocal translocation Cq1B - Cq2B
1136- 46:	CQ024959-RA	Cq1B	66420640	66424072	CQ055274-RA	Cq2A	48979864	48984294	0	black	Reciprocal translocation Cq1B - Cq2B
1136- 47:	CQ024961-RA	Cq1B	66433331	66436208	CQ055275-RA	Cq2A	48991101	48998612	4e-58	black	Reciprocal translocation Cq1B - Cq2B
1136- 48:	CQ024963-RA	Cq1B	66441411	66445046	CQ055276-RA	Cq2A	49001205	49002740	0	black	Reciprocal translocation Cq1B - Cq2B
1136- 49:	CQ024964-RA	Cq1B	66444219	66447190	CQ055277-RA	Cq2A	49002630	49004836	0	black	Reciprocal translocation Cq1B - Cq2B
1136- 50:	CQ024965-RA	Cq1B	66447345	66454877	CQ055278-RA	Cq2A	49011341	49019373	0	black	Reciprocal translocation Cq1B - Cq2B
1136- 51:	CQ024966-RA	Cq1B	66455057	66460132	CQ055279-RA	Cq2A	49019523	49025150	0	black	Reciprocal translocation Cq1B - Cq2B
1136- 52:	CQ024967-RA	Cq1B	66472113	66479782	CQ055280-RA	Cq2A	49025787	49039288	0	black	Reciprocal translocation Cq1B - Cq2B
1136- 53:	CQ024968-RA	Cq1B	66485535	66489703	CQ055283-RA	Cq2A	49043788	49048178	0	black	Reciprocal translocation Cq1B - Cq2B
1136- 54:	CQ024969-RA	Cq1B	66490880	66494424	CQ055284-RA	Cq2A	49048940	49052654	0	black	Reciprocal translocation Cq1B - Cq2B
1136- 55:	CQ024970-RA	Cq1B	66511179	66515806	CQ055285-RA	Cq2A	49053314	49059036	5e-89	black	Reciprocal translocation Cq1B - Cq2B
1136- 56:	CQ024972-RA	Cq1B	66552935	66553219	CQ055288-RA	Cq2A	49065142	49065447	3e-58	black	Reciprocal translocation Cq1B - Cq2B
1136- 57:	CQ024973-RA	Cq1B	66555017	66559441	CQ055289-RA	Cq2A	49067993	49073002	0	black	Reciprocal translocation Cq1B - Cq2B
1136- 58:	CQ024974-RA	Cq1B	66570987	66571868	CQ055290-RA	Cq2A	49077627	49078475	2e-39	black	Reciprocal translocation Cq1B - Cq2B
1136- 59:	CQ024975-RA	Cq1B	66593602	66593895	CQ055291-RA	Cq2A	49081221	49082096	4e-43	black	Reciprocal translocation Cq1B - Cq2B
1136- 60:	CQ024976-RA	Cq1B	66595066	66595782	CQ055292-RA	Cq2A	49083349	49084053	4e-149	black	Reciprocal translocation Cq1B - Cq2B
1136- 61:	CQ024977-RA	Cq1B	66598132	66603520	CQ055294-RA	Cq2A	49085750	49090186	0	black	Reciprocal translocation Cq1B - Cq2B
1136- 62:	CQ024978-RA	Cq1B	66605631	66607467	CQ055295-RA	Cq2A	49092187	49092438	3e-40	black	Reciprocal translocation Cq1B - Cq2B
1136- 63:	CQ024981-RA	Cq1B	66634212	66638568	CQ055297-RA	Cq2A	49119021	49123342	0	black	Reciprocal translocation Cq1B - Cq2B
1136- 64:	CQ024982-RA	Cq1B	66645074	66650275	CQ055298-RA	Cq2A	49131872	49136971	1e-154	black	Reciprocal translocation Cq1B - Cq2B
1136- 65:	CQ024983-RA	Cq1B	66652068	66660598	CQ055299-RA	Cq2A	49138333	49143865	0	black	Reciprocal translocation Cq1B - Cq2B
1136- 66:	CQ024984-RA	Cq1B	66665791	66669437	CQ055300-RA	Cq2A	49147508	49151119	0	black	Reciprocal translocation Cq1B - Cq2B
1136- 67:	CQ024985-RA	Cq1B	66669883	66676713	CQ055301-RA	Cq2A	49151669	49164351	0	black	Reciprocal translocation Cq1B - Cq2B
1136- 68:	CQ024987-RA	Cq1B	66685228	66686266	CQ055302-RA	Cq2A	49168914	49172371	6e-77	black	Reciprocal translocation Cq1B - Cq2B
1136- 69:	CQ024990-RA	Cq1B	66690244	66693752	CQ055305-RA	Cq2A	49174786	49178378	0	black	Reciprocal translocation Cq1B - Cq2B
1136- 70:	CQ024991-RA	Cq1B	66693153	66705236	CQ055306-RA	Cq2A	49177778	49191334	0	black	Reciprocal translocation Cq1B - Cq2B
1136- 71:	CQ024992-RA	Cq1B	66707315	66714215	CQ055307-RA	Cq2A	49194108	49210683	0	black	Reciprocal translocation Cq1B - Cq2B
1136- 72:	CQ024996-RA	Cq1B	66727439	66744468	CQ055308-RA	Cq2A	49214258	49226905	2e-179	black	Reciprocal translocation Cq1B - Cq2B
1136- 73:	CQ024997-RA	Cq1B	66753481	66757059	CQ055309-RA	Cq2A	49227394	49230721	0	black	Reciprocal translocation Cq1B - Cq2B
1136- 74:	CQ025001-RA	Cq1B	66779795	66784809	CQ055310-RA	Cq2A	49242126	49247160	0	black	Reciprocal translocation Cq1B - Cq2B
1136- 75:	CQ025002-RA	Cq1B	66796298	66799513	CQ055311-RA	Cq2A	49253330	49255672	0	black	Reciprocal translocation Cq1B - Cq2B
1136- 76:	CQ025003-RA	Cq1B	66800042	66801505	CQ055312-RA	Cq2A	49256999	49258885	9e-140	black	Reciprocal translocation Cq1B - Cq2B
1136- 77:	CQ025005-RA	Cq1B	66819538	66819768	CQ055314-RA	Cq2A	49276235	49276465	4e-50	black	Reciprocal translocation Cq1B - Cq2B
1136- 78:	CQ025008-RA	Cq1B	66930120	66942158	CQ055317-RA	Cq2A	49346043	49358383	0	black	Reciprocal translocation Cq1B - Cq2B
1136- 79:	CQ025009-RA	Cq1B	66943651	66951564	CQ055318-RA	Cq2A	49359812	49366731	6e-132	black	Reciprocal translocation Cq1B - Cq2B
1136- 80:	CQ025010-RA	Cq1B	66946631	66955403	CQ055319-RA	Cq2A	49362623	49366543	0	black	Reciprocal translocation Cq1B - Cq2B
1136- 81:	CQ025011-RA	Cq1B	66967276	66970027	CQ055320-RA	Cq2A	49368627	49371382	0	black	Reciprocal translocation Cq1B - Cq2B
1136- 82:	CQ025012-RA	Cq1B	66970835	66976640	CQ055322-RA	Cq2A	49377976	49384293	0	black	Reciprocal translocation Cq1B - Cq2B
1136- 83:	CQ025013-RA	Cq1B	66983795	66985003	CQ055323-RA	Cq2A	49397392	49398090	2e-168	black	Reciprocal translocation Cq1B - Cq2B
1136- 84:	CQ025014-RA	Cq1B	67016157	67017464	CQ055325-RA	Cq2A	49424766	49435982	0	black	Reciprocal translocation Cq1B - Cq2B
1136- 85:	CQ025015-RA	Cq1B	67025383	67027739	CQ055326-RA	Cq2A	49454196	49456563	0	black	Reciprocal translocation Cq1B - Cq2B
1136- 86:	CQ025016-RA	Cq1B	67048953	67058262	CQ055327-RA	Cq2A	49467404	49476916	0	black	Reciprocal translocation Cq1B - Cq2B
1136- 87:	CQ025017-RA	Cq1B	67068349	67069164	CQ055328-RA	Cq2A	49478840	49479649	2e-164	black	Reciprocal translocation Cq1B - Cq2B
1136- 88:	CQ025018-RA	Cq1B	67070329	67074318	CQ055329-RA	Cq2A	49480925	49485016	0	black	Reciprocal translocation Cq1B - Cq2B
1136- 89:	CQ025019-RA	Cq1B	67073941	67081403	CQ055330-RA	Cq2A	49484846	49492144	0	black	Reciprocal translocation Cq1B - Cq2B
1136- 90:	CQ025020-RA	Cq1B	67138347	67141934	CQ055331-RA	Cq2A	49498752	49502820	0	black	Reciprocal translocation Cq1B - Cq2B
1136- 91:	CQ025021-RA	Cq1B	67152521	67154207	CQ055332-RA	Cq2A	49513614	49513916	1e-63	black	Reciprocal translocation Cq1B - Cq2B
1136- 92:	CQ025022-RA	Cq1B	67169889	67170923	CQ055333-RA	Cq2A	49519495	49520460	2e-142	black	Reciprocal translocation Cq1B - Cq2B
1136- 93:	CQ025023-RA	Cq1B	67174803	67178823	CQ055334-RA	Cq2A	49524087	49528593	2e-153	black	Reciprocal translocation Cq1B - Cq2B
1136- 94:	CQ025024-RA	Cq1B	67177880	67179153	CQ055335-RA	Cq2A	49527711	49529059	8e-55	black	Reciprocal translocation Cq1B - Cq2B
1136- 95:	CQ025025-RA	Cq1B	67180021	67186568	CQ055336-RA	Cq2A	49531395	49537976	0	black	Reciprocal translocation Cq1B - Cq2B
1136- 96:	CQ025027-RA	Cq1B	67196639	67204034	CQ055337-RA	Cq2A	49550959	49553805	2e-145	black	Reciprocal translocation Cq1B - Cq2B
1136- 97:	CQ025028-RA	Cq1B	67215813	67218154	CQ055339-RA	Cq2A	49566276	49568637	0	black	Reciprocal translocation Cq1B - Cq2B
1136- 98:	CQ025029-RA	Cq1B	67245912	67254104	CQ055340-RA	Cq2A	49589867	49598298	0	black	Reciprocal translocation Cq1B - Cq2B
1136- 99:	CQ025030-RA	Cq1B	67252333	67260826	CQ055341-RA	Cq2A	49596527	49605988	0	black	Reciprocal translocation Cq1B - Cq2B
1136-100:	CQ025031-RA	Cq1B	67261066	67267021	CQ055342-RA	Cq2A	49606465	49613979	0	black	Reciprocal translocation Cq1B - Cq2B
1136-101:	CQ025032-RA	Cq1B	67271997	67277125	CQ055343-RA	Cq2A	49627319	49632491	0	black	Reciprocal translocation Cq1B - Cq2B
1136-102:	CQ025033-RA	Cq1B	67278066	67280372	CQ055344-RA	Cq2A	49633333	49635815	0	black	Reciprocal translocation Cq1B - Cq2B
1136-103:	CQ025034-RA	Cq1B	67305370	67308214	CQ055345-RA	Cq2A	49639069	49642432	3e-73	black	Reciprocal translocation Cq1B - Cq2B
1136-104:	CQ025035-RA	Cq1B	67310357	67313339	CQ055346-RA	Cq2A	49645270	49649597	0	black	Reciprocal translocation Cq1B - Cq2B
1136-105:	CQ025036-RA	Cq1B	67317036	67319534	CQ055347-RA	Cq2A	49652133	49654329	0	black	Reciprocal translocation Cq1B - Cq2B
1136-106:	CQ025037-RA	Cq1B	67319625	67329740	CQ055348-RA	Cq2A	49654461	49664512	0	black	Reciprocal translocation Cq1B - Cq2B
1136-107:	CQ025038-RA	Cq1B	67334924	67349093	CQ055349-RA	Cq2A	49670438	49678685	0	black	Reciprocal translocation Cq1B - Cq2B
1136-108:	CQ025040-RA	Cq1B	67363017	67377125	CQ055351-RA	Cq2A	49684457	49698898	0	black	Reciprocal translocation Cq1B - Cq2B
1136-109:	CQ025041-RA	Cq1B	67376232	67381857	CQ055352-RA	Cq2A	49696983	49710578	0	black	Reciprocal translocation Cq1B - Cq2B
1136-110:	CQ025042-RA	Cq1B	67384785	67391096	CQ055354-RA	Cq2A	49728858	49736920	0	black	Reciprocal translocation Cq1B - Cq2B
1136-111:	CQ025043-RA	Cq1B	67394497	67399933	CQ055355-RA	Cq2A	49740362	49745726	2e-180	black	Reciprocal translocation Cq1B - Cq2B
1136-112:	CQ025044-RA	Cq1B	67403534	67408765	CQ055356-RA	Cq2A	49753713	49759441	0	black	Reciprocal translocation Cq1B - Cq2B
1136-113:	CQ025048-RA	Cq1B	67412112	67415782	CQ055360-RA	Cq2A	49761286	49762882	0	black	Reciprocal translocation Cq1B - Cq2B
1136-114:	CQ025051-RA	Cq1B	67441624	67444553	CQ055361-RA	Cq2A	49765976	49771626	0	black	Reciprocal translocation Cq1B - Cq2B
1136-115:	CQ025053-RA	Cq1B	67449867	67452399	CQ055362-RA	Cq2A	49772547	49781169	0	black	Reciprocal translocation Cq1B - Cq2B
1136-116:	CQ025054-RA	Cq1B	67465443	67466868	CQ055363-RA	Cq2A	49782170	49783854	0	black	Reciprocal translocation Cq1B - Cq2B
1136-117:	CQ025057-RA	Cq1B	67508529	67509447	CQ055364-RA	Cq2A	49800954	49806157	2e-140	black	Reciprocal translocation Cq1B - Cq2B
1136-118:	CQ025058-RA	Cq1B	67510587	67517251	CQ055365-RA	Cq2A	49807023	49816079	0	black	Reciprocal translocation Cq1B - Cq2B
1136-119:	CQ025059-RA	Cq1B	67528179	67533842	CQ055366-RA	Cq2A	49817099	49823414	2e-94	black	Reciprocal translocation Cq1B - Cq2B
1136-120:	CQ025060-RA	Cq1B	67556589	67560571	CQ055367-RA	Cq2A	49857339	49861287	6e-84	black	Reciprocal translocation Cq1B - Cq2B
1136-121:	CQ025061-RA	Cq1B	67560863	67563474	CQ055368-RA	Cq2A	49861561	49864175	1e-75	black	Reciprocal translocation Cq1B - Cq2B
1136-122:	CQ025062-RA	Cq1B	67564315	67568110	CQ055369-RA	Cq2A	49865020	49869531	0	black	Reciprocal translocation Cq1B - Cq2B
1136-123:	CQ025066-RA	Cq1B	67578971	67587475	CQ055370-RA	Cq2A	49873967	49882233	0	black	Reciprocal translocation Cq1B - Cq2B
1136-124:	CQ025067-RA	Cq1B	67604051	67607352	CQ055371-RA	Cq2A	49907783	49911368	0	black	Reciprocal translocation Cq1B - Cq2B
1136-125:	CQ025068-RA	Cq1B	67615389	67622936	CQ055372-RA	Cq2A	49919415	49927349	0	black	Reciprocal translocation Cq1B - Cq2B
1136-126:	CQ025070-RA	Cq1B	67633753	67634238	CQ055373-RA	Cq2A	49930925	49931410	1e-112	black	Reciprocal translocation Cq1B - Cq2B
1136-127:	CQ025072-RA	Cq1B	67646895	67653228	CQ055376-RA	Cq2A	49955420	49963451	1e-49	black	Reciprocal translocation Cq1B - Cq2B
1136-128:	CQ025073-RA	Cq1B	67655733	67661540	CQ055377-RA	Cq2A	49981587	49987780	0	black	Reciprocal translocation Cq1B - Cq2B
1136-129:	CQ025074-RA	Cq1B	67663581	67664066	CQ055378-RA	Cq2A	49989213	49989705	7e-88	black	Reciprocal translocation Cq1B - Cq2B
1136-130:	CQ025075-RA	Cq1B	67719045	67727948	CQ055379-RA	Cq2A	50002659	50006384	0	black	Reciprocal translocation Cq1B - Cq2B
1136-131:	CQ025076-RA	Cq1B	67734284	67739762	CQ055380-RA	Cq2A	50012068	50018103	8e-112	black	Reciprocal translocation Cq1B - Cq2B
1136-132:	CQ025077-RA	Cq1B	67757505	67759822	CQ055381-RA	Cq2A	50026059	50028442	0	black	Reciprocal translocation Cq1B - Cq2B
1136-133:	CQ025081-RA	Cq1B	67790250	67795680	CQ055383-RA	Cq2A	50031603	50036772	0	black	Reciprocal translocation Cq1B - Cq2B
1136-134:	CQ025082-RA	Cq1B	67796702	67797133	CQ055384-RA	Cq2A	50041297	50041788	5e-78	black	Reciprocal translocation Cq1B - Cq2B
1136-135:	CQ025083-RA	Cq1B	67800381	67803353	CQ055385-RA	Cq2A	50058435	50061211	4e-145	black	Reciprocal translocation Cq1B - Cq2B
1136-136:	CQ025084-RA	Cq1B	67841917	67842996	CQ055386-RA	Cq2A	50082356	50083435	0	black	Reciprocal translocation Cq1B - Cq2B
1136-137:	CQ025085-RA	Cq1B	67883397	67888509	CQ055387-RA	Cq2A	50107599	50112962	0	black	Reciprocal translocation Cq1B - Cq2B
1136-138:	CQ025090-RA	Cq1B	67939756	67940075	CQ055390-RA	Cq2A	50128525	50129381	1e-22	black	Reciprocal translocation Cq1B - Cq2B
1136-139:	CQ025092-RA	Cq1B	67945049	67947447	CQ055392-RA	Cq2A	50149654	50152044	1e-78	black	Reciprocal translocation Cq1B - Cq2B
1136-140:	CQ025093-RA	Cq1B	67950699	67955763	CQ055393-RA	Cq2A	50156610	50161259	0	black	Reciprocal translocation Cq1B - Cq2B
1136-141:	CQ025094-RA	Cq1B	67958005	67961436	CQ055394-RA	Cq2A	50161493	50164766	0	black	Reciprocal translocation Cq1B - Cq2B
1136-142:	CQ025095-RA	Cq1B	67962431	67971778	CQ055395-RA	Cq2A	50166054	50174998	0	black	Reciprocal translocation Cq1B - Cq2B
1136-143:	CQ025098-RA	Cq1B	67979753	67982763	CQ055396-RA	Cq2A	50178121	50189238	9e-153	black	Reciprocal translocation Cq1B - Cq2B
1136-144:	CQ025100-RA	Cq1B	67996986	68000664	CQ055397-RA	Cq2A	50190326	50194059	2e-147	black	Reciprocal translocation Cq1B - Cq2B
1136-145:	CQ025101-RA	Cq1B	68003935	68010808	CQ055398-RA	Cq2A	50196722	50200701	5e-176	black	Reciprocal translocation Cq1B - Cq2B
1136-146:	CQ025102-RA	Cq1B	68011713	68014708	CQ055399-RA	Cq2A	50201410	50207724	3e-131	black	Reciprocal translocation Cq1B - Cq2B
1136-147:	CQ025103-RA	Cq1B	68027748	68028881	CQ055400-RA	Cq2A	50214320	50215456	0	black	Reciprocal translocation Cq1B - Cq2B
1136-148:	CQ025104-RA	Cq1B	68029700	68034292	CQ055401-RA	Cq2A	50220483	50225063	0	black	Reciprocal translocation Cq1B - Cq2B
1136-149:	CQ025105-RA	Cq1B	68042286	68042738	CQ055402-RA	Cq2A	50231779	50232231	1e-106	black	Reciprocal translocation Cq1B - Cq2B
1136-150:	CQ025106-RA	Cq1B	68044761	68048271	CQ055404-RA	Cq2A	50249816	50253164	0	black	Reciprocal translocation Cq1B - Cq2B
1136-151:	CQ025107-RA	Cq1B	68049807	68054132	CQ055405-RA	Cq2A	50254525	50258705	0	black	Reciprocal translocation Cq1B - Cq2B
1136-152:	CQ025108-RA	Cq1B	68070570	68073407	CQ055406-RA	Cq2A	50263733	50267118	0	black	Reciprocal translocation Cq1B - Cq2B
1136-153:	CQ025109-RA	Cq1B	68076801	68083005	CQ055407-RA	Cq2A	50270323	50277185	0	black	Reciprocal translocation Cq1B - Cq2B
1136-154:	CQ025110-RA	Cq1B	68091148	68096631	CQ055408-RA	Cq2A	50310286	50315753	0	black	Reciprocal translocation Cq1B - Cq2B
1136-155:	CQ025111-RA	Cq1B	68097228	68112214	CQ055409-RA	Cq2A	50316984	50326136	0	black	Reciprocal translocation Cq1B - Cq2B
1136-156:	CQ025113-RA	Cq1B	68125653	68127224	CQ055410-RA	Cq2A	50338927	50340498	0	black	Reciprocal translocation Cq1B - Cq2B
1136-157:	CQ025114-RA	Cq1B	68129108	68129992	CQ055411-RA	Cq2A	50342573	50343451	0	black	Reciprocal translocation Cq1B - Cq2B
1136-158:	CQ025115-RA	Cq1B	68136578	68138053	CQ055412-RA	Cq2A	50349627	50350976	0	black	Reciprocal translocation Cq1B - Cq2B
1136-159:	CQ025116-RA	Cq1B	68199681	68203262	CQ055414-RA	Cq2A	50371464	50375042	0	black	Reciprocal translocation Cq1B - Cq2B
1136-160:	CQ025117-RA	Cq1B	68210709	68218174	CQ055415-RA	Cq2A	50377130	50386000	0	black	Reciprocal translocation Cq1B - Cq2B
1136-161:	CQ025118-RA	Cq1B	68226196	68227253	CQ055416-RA	Cq2A	50401359	50402457	4e-144	black	Reciprocal translocation Cq1B - Cq2B
1136-162:	CQ025120-RA	Cq1B	68252856	68257794	CQ055418-RA	Cq2A	50418348	50422994	9e-175	black	Reciprocal translocation Cq1B - Cq2B
1136-163:	CQ025121-RA	Cq1B	68258991	68260999	CQ055419-RA	Cq2A	50424455	50426363	0	black	Reciprocal translocation Cq1B - Cq2B
1136-164:	CQ025122-RA	Cq1B	68262816	68263304	CQ055420-RA	Cq2A	50431690	50432130	5e-80	black	Reciprocal translocation Cq1B - Cq2B
1136-165:	CQ025124-RA	Cq1B	68275919	68276464	CQ055425-RA	Cq2A	50444584	50445132	1e-111	black	Reciprocal translocation Cq1B - Cq2B
1136-166:	CQ025125-RA	Cq1B	68278426	68282826	CQ055426-RA	Cq2A	50447249	50451432	0	black	Reciprocal translocation Cq1B - Cq2B
1136-167:	CQ025126-RA	Cq1B	68292998	68295000	CQ055427-RA	Cq2A	50464734	50475944	8e-31	black	Reciprocal translocation Cq1B - Cq2B
1136-168:	CQ025128-RA	Cq1B	68303189	68306159	CQ055428-RA	Cq2A	50477004	50479931	0	black	Reciprocal translocation Cq1B - Cq2B
1136-169:	CQ025129-RA	Cq1B	68316713	68318179	CQ055429-RA	Cq2A	50499314	50500765	0	black	Reciprocal translocation Cq1B - Cq2B
1136-170:	CQ025130-RA	Cq1B	68334516	68337452	CQ055430-RA	Cq2A	50533482	50536750	0	black	Reciprocal translocation Cq1B - Cq2B
1136-171:	CQ025131-RA	Cq1B	68340243	68341949	CQ055431-RA	Cq2A	50537905	50540919	0	black	Reciprocal translocation Cq1B - Cq2B
1136-172:	CQ025132-RA	Cq1B	68344111	68350270	CQ055432-RA	Cq2A	50549278	50553706	3e-168	black	Reciprocal translocation Cq1B - Cq2B
1136-173:	CQ025134-RA	Cq1B	68372580	68380738	CQ055433-RA	Cq2A	50565753	50574488	1e-146	black	Reciprocal translocation Cq1B - Cq2B
1136-174:	CQ025135-RA	Cq1B	68382453	68383565	CQ055436-RA	Cq2A	50591971	50593055	6e-136	black	Reciprocal translocation Cq1B - Cq2B
1136-175:	CQ025136-RA	Cq1B	68386068	68393474	CQ055437-RA	Cq2A	50601096	50607931	0	black	Reciprocal translocation Cq1B - Cq2B
1136-176:	CQ025137-RA	Cq1B	68394034	68395229	CQ055438-RA	Cq2A	50608700	50610341	9e-11	black	Reciprocal translocation Cq1B - Cq2B
1136-177:	CQ025138-RA	Cq1B	68407666	68408124	CQ055439-RA	Cq2A	50612821	50613766	7e-103	black	Reciprocal translocation Cq1B - Cq2B
1136-178:	CQ025139-RA	Cq1B	68409012	68413028	CQ055440-RA	Cq2A	50616921	50620962	0	black	Reciprocal translocation Cq1B - Cq2B
1136-179:	CQ025140-RA	Cq1B	68412269	68418635	CQ055441-RA	Cq2A	50619217	50626796	0	black	Reciprocal translocation Cq1B - Cq2B
1136-180:	CQ025141-RA	Cq1B	68419727	68424762	CQ055443-RA	Cq2A	50629893	50634479	0	black	Reciprocal translocation Cq1B - Cq2B
1136-181:	CQ025142-RA	Cq1B	68426586	68429327	CQ055444-RA	Cq2A	50637702	50646765	0	black	Reciprocal translocation Cq1B - Cq2B
1136-182:	CQ025143-RA	Cq1B	68447754	68451292	CQ055445-RA	Cq2A	50652347	50655973	6e-83	black	Reciprocal translocation Cq1B - Cq2B
1136-183:	CQ025144-RA	Cq1B	68459745	68468708	CQ055448-RA	Cq2A	50686485	50695531	0	black	Reciprocal translocation Cq1B - Cq2B
1136-184:	CQ025146-RA	Cq1B	68469073	68477572	CQ055449-RA	Cq2A	50699843	50708956	0	black	Reciprocal translocation Cq1B - Cq2B
1136-185:	CQ025149-RA	Cq1B	68508249	68518073	CQ055450-RA	Cq2A	50738714	50749051	0	black	Reciprocal translocation Cq1B - Cq2B
1136-186:	CQ025150-RA	Cq1B	68519604	68535757	CQ055451-RA	Cq2A	50750878	50761667	0	black	Reciprocal translocation Cq1B - Cq2B
1136-187:	CQ025151-RA	Cq1B	68536528	68543302	CQ055452-RA	Cq2A	50762696	50767997	0	black	Reciprocal translocation Cq1B - Cq2B
1136-188:	CQ025152-RA	Cq1B	68542670	68552282	CQ055453-RA	Cq2A	50768142	50778626	0	black	Reciprocal translocation Cq1B - Cq2B
1136-189:	CQ025154-RA	Cq1B	68561933	68562367	CQ055455-RA	Cq2A	50781768	50782163	6e-80	black	Reciprocal translocation Cq1B - Cq2B
1136-190:	CQ025155-RA	Cq1B	68575741	68576151	CQ055456-RA	Cq2A	50785180	50785590	5e-74	black	Reciprocal translocation Cq1B - Cq2B
1136-191:	CQ025157-RA	Cq1B	68587682	68592701	CQ055460-RA	Cq2A	50824539	50830386	0	black	Reciprocal translocation Cq1B - Cq2B
1136-192:	CQ025158-RA	Cq1B	68593223	68594566	CQ055461-RA	Cq2A	50830581	50831924	0	black	Reciprocal translocation Cq1B - Cq2B
1136-193:	CQ025159-RA	Cq1B	68597981	68603692	CQ055462-RA	Cq2A	50856208	50862456	0	black	Reciprocal translocation Cq1B - Cq2B
1136-194:	CQ025160-RA	Cq1B	68604145	68612417	CQ055463-RA	Cq2A	50863205	50871761	0	black	Reciprocal translocation Cq1B - Cq2B
1136-195:	CQ025161-RA	Cq1B	68626753	68629182	CQ055464-RA	Cq2A	50875538	50877946	0	black	Reciprocal translocation Cq1B - Cq2B
1136-196:	CQ025162-RA	Cq1B	68635659	68641063	CQ055465-RA	Cq2A	50885044	50890735	0	black	Reciprocal translocation Cq1B - Cq2B
1136-197:	CQ025164-RA	Cq1B	68649298	68656213	CQ055466-RA	Cq2A	50894268	50901354	0	black	Reciprocal translocation Cq1B - Cq2B
1136-198:	CQ025165-RA	Cq1B	68669089	68677495	CQ055467-RA	Cq2A	50919260	50925895	0	black	Reciprocal translocation Cq1B - Cq2B
1136-199:	CQ025167-RA	Cq1B	68695466	68703540	CQ055469-RA	Cq2A	50937999	50944974	0	black	Reciprocal translocation Cq1B - Cq2B
1136-200:	CQ025168-RA	Cq1B	68750442	68753368	CQ055471-RA	Cq2A	51043504	51045780	0	black	Reciprocal translocation Cq1B - Cq2B
1136-201:	CQ025169-RA	Cq1B	68757103	68762504	CQ055473-RA	Cq2A	51073747	51078563	2e-174	black	Reciprocal translocation Cq1B - Cq2B
1136-202:	CQ025171-RA	Cq1B	68765644	68768876	CQ055474-RA	Cq2A	51082345	51085669	0	black	Reciprocal translocation Cq1B - Cq2B
1136-203:	CQ025172-RA	Cq1B	68783972	68787486	CQ055475-RA	Cq2A	51112585	51116081	0	black	Reciprocal translocation Cq1B - Cq2B
1136-204:	CQ025173-RA	Cq1B	68791906	68812625	CQ055476-RA	Cq2A	51141810	51154760	0	black	Reciprocal translocation Cq1B - Cq2B
1136-205:	CQ025174-RA	Cq1B	68814095	68818399	CQ055478-RA	Cq2A	51162211	51168007	0	black	Reciprocal translocation Cq1B - Cq2B
1136-206:	CQ025175-RA	Cq1B	68820222	68823592	CQ055479-RA	Cq2A	51170000	51173385	0	black	Reciprocal translocation Cq1B - Cq2B
1136-207:	CQ025176-RA	Cq1B	68838224	68842047	CQ055480-RA	Cq2A	51177564	51181564	0	black	Reciprocal translocation Cq1B - Cq2B
1136-208:	CQ025177-RA	Cq1B	68842908	68845371	CQ055481-RA	Cq2A	51182758	51185732	0	black	Reciprocal translocation Cq1B - Cq2B
1136-209:	CQ025178-RA	Cq1B	68845809	68870699	CQ055482-RA	Cq2A	51186173	51210426	0	black	Reciprocal translocation Cq1B - Cq2B
1136-210:	CQ025179-RA	Cq1B	68877584	68892999	CQ055486-RA	Cq2A	51225223	51242562	0	black	Reciprocal translocation Cq1B - Cq2B
1136-211:	CQ025180-RA	Cq1B	68893771	68905041	CQ055487-RA	Cq2A	51248541	51248759	3e-34	black	Reciprocal translocation Cq1B - Cq2B
1136-212:	CQ025181-RA	Cq1B	68905248	68908463	CQ055489-RA	Cq2A	51252877	51254038	5e-141	black	Reciprocal translocation Cq1B - Cq2B
1136-213:	CQ025182-RA	Cq1B	68912266	68914487	CQ055490-RA	Cq2A	51257788	51261526	0	black	Reciprocal translocation Cq1B - Cq2B
1136-214:	CQ025183-RA	Cq1B	68923673	68924215	CQ055492-RA	Cq2A	51269892	51275463	1e-117	black	Reciprocal translocation Cq1B - Cq2B
1136-215:	CQ025184-RA	Cq1B	68940328	68941500	CQ055493-RA	Cq2A	51284724	51285878	2e-148	black	Reciprocal translocation Cq1B - Cq2B
1136-216:	CQ025185-RA	Cq1B	68974752	68976098	CQ055494-RA	Cq2A	51293994	51295310	0	black	Reciprocal translocation Cq1B - Cq2B
1136-217:	CQ025186-RA	Cq1B	68983718	68985256	CQ055495-RA	Cq2A	51303494	51304911	1e-137	black	Reciprocal translocation Cq1B - Cq2B
1136-218:	CQ025187-RA	Cq1B	68990661	68991200	CQ055496-RA	Cq2A	51316392	51316946	2e-123	black	Reciprocal translocation Cq1B - Cq2B
1136-219:	CQ025190-RA	Cq1B	69003567	69004532	CQ055499-RA	Cq2A	51349425	51358991	7e-53	black	Reciprocal translocation Cq1B - Cq2B
1136-220:	CQ025191-RA	Cq1B	69012514	69013623	CQ055500-RA	Cq2A	51362631	51364610	0	black	Reciprocal translocation Cq1B - Cq2B
1136-221:	CQ025193-RA	Cq1B	69014850	69025644	CQ055501-RA	Cq2A	51365017	51375217	0	black	Reciprocal translocation Cq1B - Cq2B
1136-222:	CQ025194-RA	Cq1B	69027362	69029289	CQ055502-RA	Cq2A	51382403	51384786	0	black	Reciprocal translocation Cq1B - Cq2B
1136-223:	CQ025195-RA	Cq1B	69029949	69032534	CQ055503-RA	Cq2A	51385977	51388516	0	black	Reciprocal translocation Cq1B - Cq2B
1136-224:	CQ025197-RA	Cq1B	69058553	69067972	CQ055504-RA	Cq2A	51400921	51408102	0	black	Reciprocal translocation Cq1B - Cq2B
1136-225:	CQ025198-RA	Cq1B	69071121	69071852	CQ055505-RA	Cq2A	51410541	51411245	1e-144	black	Reciprocal translocation Cq1B - Cq2B
1136-226:	CQ025199-RA	Cq1B	69074395	69079173	CQ055507-RA	Cq2A	51417060	51422211	0	black	Reciprocal translocation Cq1B - Cq2B
1136-227:	CQ025200-RA	Cq1B	69078566	69079120	CQ055508-RA	Cq2A	51421606	51422160	6e-134	black	Reciprocal translocation Cq1B - Cq2B
1136-228:	CQ025201-RA	Cq1B	69079868	69085586	CQ055509-RA	Cq2A	51422912	51429145	0	black	Reciprocal translocation Cq1B - Cq2B
1136-229:	CQ025202-RA	Cq1B	69087050	69095360	CQ055512-RA	Cq2A	51435577	51436365	1e-141	black	Reciprocal translocation Cq1B - Cq2B
1136-230:	CQ025203-RA	Cq1B	69098279	69103626	CQ055513-RA	Cq2A	51441209	51445610	0	black	Reciprocal translocation Cq1B - Cq2B
1136-231:	CQ025204-RA	Cq1B	69107829	69109631	CQ055514-RA	Cq2A	51451909	51452541	2e-139	black	Reciprocal translocation Cq1B - Cq2B
1136-232:	CQ025205-RA	Cq1B	69110246	69116309	CQ055515-RA	Cq2A	51453132	51459301	0	black	Reciprocal translocation Cq1B - Cq2B
1136-233:	CQ025209-RA	Cq1B	69118812	69124364	CQ055520-RA	Cq2A	51465384	51471172	0	black	Reciprocal translocation Cq1B - Cq2B
1136-234:	CQ025211-RA	Cq1B	69126879	69133572	CQ055522-RA	Cq2A	51473490	51482238	0	black	Reciprocal translocation Cq1B - Cq2B
1136-235:	CQ025213-RA	Cq1B	69135914	69142278	CQ055523-RA	Cq2A	51484892	51492452	0	black	Reciprocal translocation Cq1B - Cq2B
1136-236:	CQ025214-RA	Cq1B	69144121	69156914	CQ055524-RA	Cq2A	51493958	51498255	0	black	Reciprocal translocation Cq1B - Cq2B
1136-237:	CQ025215-RA	Cq1B	69157287	69157979	CQ055525-RA	Cq2A	51516448	51517140	2e-166	black	Reciprocal translocation Cq1B - Cq2B
1136-238:	CQ025216-RA	Cq1B	69167984	69182581	CQ055526-RA	Cq2A	51518163	51526739	0	black	Reciprocal translocation Cq1B - Cq2B
1136-239:	CQ025217-RA	Cq1B	69182741	69185486	CQ055527-RA	Cq2A	51526446	51530069	1e-107	black	Reciprocal translocation Cq1B - Cq2B
1136-240:	CQ025218-RA	Cq1B	69186304	69197171	CQ055528-RA	Cq2A	51530176	51540086	0	black	Reciprocal translocation Cq1B - Cq2B
1136-241:	CQ025219-RA	Cq1B	69198056	69201751	CQ055529-RA	Cq2A	51540850	51544533	0	black	Reciprocal translocation Cq1B - Cq2B
1136-242:	CQ025220-RA	Cq1B	69206878	69207330	CQ055530-RA	Cq2A	51548353	51548805	6e-103	black	Reciprocal translocation Cq1B - Cq2B
1136-243:	CQ025221-RA	Cq1B	69208688	69212619	CQ055531-RA	Cq2A	51561922	51565900	0	black	Reciprocal translocation Cq1B - Cq2B
1136-244:	CQ025223-RA	Cq1B	69221965	69223811	CQ055532-RA	Cq2A	51579249	51580960	8e-127	black	Reciprocal translocation Cq1B - Cq2B
1136-245:	CQ025224-RA	Cq1B	69226402	69245823	CQ055533-RA	Cq2A	51597730	51608950	0	black	Reciprocal translocation Cq1B - Cq2B
1136-246:	CQ025225-RA	Cq1B	69257900	69263896	CQ055534-RA	Cq2A	51611742	51617480	0	black	Reciprocal translocation Cq1B - Cq2B
1136-247:	CQ025226-RA	Cq1B	69264233	69265471	CQ055535-RA	Cq2A	51618709	51626269	2e-34	black	Reciprocal translocation Cq1B - Cq2B
1136-248:	CQ025228-RA	Cq1B	69278354	69286115	CQ055536-RA	Cq2A	51628216	51635697	0	black	Reciprocal translocation Cq1B - Cq2B
1136-249:	CQ025229-RA	Cq1B	69293297	69294109	CQ055537-RA	Cq2A	51644760	51645569	2e-152	black	Reciprocal translocation Cq1B - Cq2B
1136-250:	CQ025230-RA	Cq1B	69300047	69308898	CQ055538-RA	Cq2A	51650157	51659450	0	black	Reciprocal translocation Cq1B - Cq2B
1136-251:	CQ025231-RA	Cq1B	69315089	69317930	CQ055539-RA	Cq2A	51666335	51668891	0	black	Reciprocal translocation Cq1B - Cq2B
1136-252:	CQ025232-RA	Cq1B	69321452	69324492	CQ055540-RA	Cq2A	51687613	51690605	0	black	Reciprocal translocation Cq1B - Cq2B
1136-253:	CQ025233-RA	Cq1B	69324785	69328315	CQ055541-RA	Cq2A	51690969	51694517	0	black	Reciprocal translocation Cq1B - Cq2B
1136-254:	CQ025234-RA	Cq1B	69338957	69344039	CQ055542-RA	Cq2A	51705180	51710451	0	black	Reciprocal translocation Cq1B - Cq2B
1136-255:	CQ025235-RA	Cq1B	69344041	69347024	CQ055543-RA	Cq2A	51710453	51713427	0	black	Reciprocal translocation Cq1B - Cq2B
1136-256:	CQ025236-RA	Cq1B	69351908	69352552	CQ055544-RA	Cq2A	51718920	51719564	9e-148	black	Reciprocal translocation Cq1B - Cq2B
1136-257:	CQ025237-RA	Cq1B	69353378	69357402	CQ055545-RA	Cq2A	51723164	51724441	0	black	Reciprocal translocation Cq1B - Cq2B
1136-258:	CQ025238-RA	Cq1B	69360430	69363165	CQ055546-RA	Cq2A	51727662	51729802	0	black	Reciprocal translocation Cq1B - Cq2B
1136-259:	CQ025239-RA	Cq1B	69364807	69370560	CQ055547-RA	Cq2A	51730845	51736739	2e-171	black	Reciprocal translocation Cq1B - Cq2B
1136-260:	CQ025240-RA	Cq1B	69372885	69380502	CQ055548-RA	Cq2A	51746217	51754317	0	black	Reciprocal translocation Cq1B - Cq2B
1136-261:	CQ025241-RA	Cq1B	69385700	69393073	CQ055549-RA	Cq2A	51756923	51766003	0	black	Reciprocal translocation Cq1B - Cq2B
1136-262:	CQ025242-RA	Cq1B	69393689	69396728	CQ055550-RA	Cq2A	51766216	51769296	0	black	Reciprocal translocation Cq1B - Cq2B
1136-263:	CQ025243-RA	Cq1B	69418995	69420016	CQ055551-RA	Cq2A	51772946	51773725	1e-35	black	Reciprocal translocation Cq1B - Cq2B
1136-264:	CQ025244-RA	Cq1B	69428694	69429998	CQ055552-RA	Cq2A	51792867	51794568	2e-48	black	Reciprocal translocation Cq1B - Cq2B
1136-265:	CQ025245-RA	Cq1B	69445698	69450368	CQ055553-RA	Cq2A	51799642	51804417	0	black	Reciprocal translocation Cq1B - Cq2B
1136-266:	CQ025246-RA	Cq1B	69448128	69452485	CQ055554-RA	Cq2A	51802696	51806488	5e-103	black	Reciprocal translocation Cq1B - Cq2B
1136-267:	CQ025248-RA	Cq1B	69518930	69519307	CQ055555-RA	Cq2A	51828053	51828430	3e-84	black	Reciprocal translocation Cq1B - Cq2B
1136-268:	CQ025249-RA	Cq1B	69532262	69533875	CQ055556-RA	Cq2A	51838029	51839642	0	black	Reciprocal translocation Cq1B - Cq2B
1136-269:	CQ025250-RA	Cq1B	69541792	69556347	CQ055558-RA	Cq2A	51845144	51855755	0	black	Reciprocal translocation Cq1B - Cq2B
1136-270:	CQ025251-RA	Cq1B	69557554	69565133	CQ055559-RA	Cq2A	51856053	51864026	0	black	Reciprocal translocation Cq1B - Cq2B
1136-271:	CQ025252-RA	Cq1B	69568139	69572933	CQ055560-RA	Cq2A	51874066	51878627	0	black	Reciprocal translocation Cq1B - Cq2B
1136-272:	CQ025253-RA	Cq1B	69574015	69578124	CQ055561-RA	Cq2A	51880297	51884037	0	black	Reciprocal translocation Cq1B - Cq2B
1136-273:	CQ025254-RA	Cq1B	69578849	69580825	CQ055562-RA	Cq2A	51885974	51888127	5e-55	black	Reciprocal translocation Cq1B - Cq2B
1136-274:	CQ025255-RA	Cq1B	69581439	69594079	CQ055563-RA	Cq2A	51888645	51893705	9e-98	black	Reciprocal translocation Cq1B - Cq2B
1136-275:	CQ025257-RA	Cq1B	69609221	69611756	CQ055569-RA	Cq2A	51935485	51938154	2e-114	black	Reciprocal translocation Cq1B - Cq2B
1136-276:	CQ025258-RA	Cq1B	69614517	69618056	CQ055570-RA	Cq2A	51941314	51942282	4e-149	black	Reciprocal translocation Cq1B - Cq2B
1136-277:	CQ025259-RA	Cq1B	69623234	69624665	CQ055571-RA	Cq2A	51945433	51945804	7e-26	black	Reciprocal translocation Cq1B - Cq2B
1136-278:	CQ025260-RA	Cq1B	69625832	69631098	CQ055572-RA	Cq2A	51946150	51952295	0	black	Reciprocal translocation Cq1B - Cq2B
1136-279:	CQ025261-RA	Cq1B	69651704	69663860	CQ055573-RA	Cq2A	51957391	51960201	0	black	Reciprocal translocation Cq1B - Cq2B
1136-280:	CQ025262-RA	Cq1B	69690220	69698077	CQ055576-RA	Cq2A	51990234	51998688	0	black	Reciprocal translocation Cq1B - Cq2B
1136-281:	CQ025264-RA	Cq1B	69708789	69710915	CQ055577-RA	Cq2A	52011583	52013661	0	black	Reciprocal translocation Cq1B - Cq2B
1136-282:	CQ025265-RA	Cq1B	69719694	69725152	CQ055578-RA	Cq2A	52022757	52025992	0	black	Reciprocal translocation Cq1B - Cq2B
1136-283:	CQ025267-RA	Cq1B	69732771	69735095	CQ055581-RA	Cq2A	52038616	52041059	6e-125	black	Reciprocal translocation Cq1B - Cq2B
1136-284:	CQ025268-RA	Cq1B	69738824	69743241	CQ055582-RA	Cq2A	52043739	52049441	0	black	Reciprocal translocation Cq1B - Cq2B
1136-285:	CQ025269-RA	Cq1B	69749136	69752529	CQ055584-RA	Cq2A	52057862	52060434	0	black	Reciprocal translocation Cq1B - Cq2B
1136-286:	CQ025270-RA	Cq1B	69755706	69759912	CQ055585-RA	Cq2A	52063583	52067762	0	black	Reciprocal translocation Cq1B - Cq2B
1136-287:	CQ025271-RA	Cq1B	69821623	69823053	CQ055587-RA	Cq2A	52095722	52098270	0	black	Reciprocal translocation Cq1B - Cq2B
1136-288:	CQ025275-RA	Cq1B	69917735	69918319	CQ055588-RA	Cq2A	52101232	52101843	6e-126	black	Reciprocal translocation Cq1B - Cq2B
1136-289:	CQ025276-RA	Cq1B	69944667	69948947	CQ055589-RA	Cq2A	52115833	52120160	0	black	Reciprocal translocation Cq1B - Cq2B
1136-290:	CQ025277-RA	Cq1B	69949774	69952089	CQ055590-RA	Cq2A	52120697	52123087	5e-87	black	Reciprocal translocation Cq1B - Cq2B
1136-291:	CQ025280-RA	Cq1B	69988175	69989458	CQ055591-RA	Cq2A	52146143	52147426	0	black	Reciprocal translocation Cq1B - Cq2B
1136-292:	CQ025281-RA	Cq1B	70015871	70017649	CQ055592-RA	Cq2A	52161539	52163320	0	black	Reciprocal translocation Cq1B - Cq2B
1136-293:	CQ025282-RA	Cq1B	70025067	70029805	CQ055593-RA	Cq2A	52182722	52188529	0	black	Reciprocal translocation Cq1B - Cq2B
1136-294:	CQ025283-RA	Cq1B	70049199	70052079	CQ055594-RA	Cq2A	52187557	52196379	9e-122	black	Reciprocal translocation Cq1B - Cq2B
1136-295:	CQ025285-RA	Cq1B	70080922	70083048	CQ055596-RA	Cq2A	52235864	52238546	0	black	Reciprocal translocation Cq1B - Cq2B
1136-296:	CQ025286-RA	Cq1B	70085463	70090857	CQ055597-RA	Cq2A	52240824	52245753	0	black	Reciprocal translocation Cq1B - Cq2B
1136-297:	CQ025287-RA	Cq1B	70092049	70092801	CQ055598-RA	Cq2A	52247262	52248014	0	black	Reciprocal translocation Cq1B - Cq2B
1136-298:	CQ025288-RA	Cq1B	70093888	70095122	CQ055599-RA	Cq2A	52248963	52250372	2e-115	black	Reciprocal translocation Cq1B - Cq2B
1136-299:	CQ025289-RA	Cq1B	70095269	70101430	CQ055600-RA	Cq2A	52250469	52256766	0	black	Reciprocal translocation Cq1B - Cq2B
1136-300:	CQ025290-RA	Cq1B	70118197	70118301	CQ055601-RA	Cq2A	52278841	52279107	1e-17	black	Reciprocal translocation Cq1B - Cq2B
1136-301:	CQ025291-RA	Cq1B	70127232	70127849	CQ055602-RA	Cq2A	52283669	52284286	4e-137	black	Reciprocal translocation Cq1B - Cq2B
1136-302:	CQ025292-RA	Cq1B	70132554	70132769	CQ055603-RA	Cq2A	52291217	52291432	1e-40	black	Reciprocal translocation Cq1B - Cq2B
1136-303:	CQ025293-RA	Cq1B	70139355	70150810	CQ055604-RA	Cq2A	52312112	52325076	2e-75	black	Reciprocal translocation Cq1B - Cq2B
1136-304:	CQ025294-RA	Cq1B	70151425	70159575	CQ055605-RA	Cq2A	52329857	52341877	0	black	Reciprocal translocation Cq1B - Cq2B
1136-305:	CQ025297-RA	Cq1B	70181839	70184487	CQ055607-RA	Cq2A	52364243	52366815	0	black	Reciprocal translocation Cq1B - Cq2B
1136-306:	CQ025299-RA	Cq1B	70206954	70208878	CQ055608-RA	Cq2A	52373571	52375564	0	black	Reciprocal translocation Cq1B - Cq2B
1136-307:	CQ025300-RA	Cq1B	70220737	70221006	CQ055609-RA	Cq2A	52375960	52377132	7e-44	black	Reciprocal translocation Cq1B - Cq2B
1137- 0:	CQ025302-RA	Cq1B	70234239	70239896	CQ055639-RA	Cq2A	52636676	52642476	0	black	Reciprocal translocation Cq1B - Cq2B
1137- 1:	CQ025303-RA	Cq1B	70251610	70253708	CQ055638-RA	Cq2A	52633386	52634426	0	black	Reciprocal translocation Cq1B - Cq2B
1137- 2:	CQ025304-RA	Cq1B	70254099	70255133	CQ055637-RA	Cq2A	52628803	52629837	0	black	Reciprocal translocation Cq1B - Cq2B
1137- 3:	CQ025306-RA	Cq1B	70259578	70261497	CQ055635-RA	Cq2A	52611065	52612984	0	black	Reciprocal translocation Cq1B - Cq2B
1137- 4:	CQ025307-RA	Cq1B	70266120	70267292	CQ055634-RA	Cq2A	52608123	52609418	0	black	Reciprocal translocation Cq1B - Cq2B
1137- 5:	CQ025308-RA	Cq1B	70268399	70269611	CQ055633-RA	Cq2A	52605980	52606972	0	black	Reciprocal translocation Cq1B - Cq2B
1137- 6:	CQ025309-RA	Cq1B	70269945	70279694	CQ055632-RA	Cq2A	52600840	52605522	3e-79	black	Reciprocal translocation Cq1B - Cq2B
1137- 7:	CQ025310-RA	Cq1B	70281505	70283254	CQ055629-RA	Cq2A	52573991	52574945	6e-86	black	Reciprocal translocation Cq1B - Cq2B
1137- 8:	CQ025315-RA	Cq1B	70313167	70318317	CQ055628-RA	Cq2A	52563709	52565195	1e-43	black	Reciprocal translocation Cq1B - Cq2B
1137- 9:	CQ025316-RA	Cq1B	70342124	70343605	CQ055627-RA	Cq2A	52549353	52549865	7e-86	black	Reciprocal translocation Cq1B - Cq2B
1137- 10:	CQ025317-RA	Cq1B	70352962	70357912	CQ055625-RA	Cq2A	52525983	52530441	0	black	Reciprocal translocation Cq1B - Cq2B
1136-308:	CQ025318-RA	Cq1B	70359849	70365628	CQ055624-RA	Cq2A	52516465	52522964	3e-58	black	Reciprocal translocation Cq1B - Cq2B
1137- 11:	CQ025320-RA	Cq1B	70378719	70383076	CQ055623-RA	Cq2A	52502360	52506670	0	black	Reciprocal translocation Cq1B - Cq2B
1137- 12:	CQ025321-RA	Cq1B	70399896	70400387	CQ055622-RA	Cq2A	52491848	52492389	9e-63	black	Reciprocal translocation Cq1B - Cq2B
1137- 13:	CQ025322-RA	Cq1B	70400516	70406524	CQ055621-RA	Cq2A	52485608	52491634	0	black	Reciprocal translocation Cq1B - Cq2B
1137- 14:	CQ025323-RA	Cq1B	70416007	70421640	CQ055620-RA	Cq2A	52472079	52477560	2e-83	black	Reciprocal translocation Cq1B - Cq2B
1137- 15:	CQ025324-RA	Cq1B	70439871	70440164	CQ055619-RA	Cq2A	52468973	52471405	7e-59	black	Reciprocal translocation Cq1B - Cq2B
1137- 16:	CQ025326-RA	Cq1B	70452873	70455212	CQ055618-RA	Cq2A	52462486	52464822	0	black	Reciprocal translocation Cq1B - Cq2B
1137- 17:	CQ025327-RA	Cq1B	70464715	70470891	CQ055617-RA	Cq2A	52426806	52432554	0	black	Reciprocal translocation Cq1B - Cq2B
1137- 18:	CQ025328-RA	Cq1B	70471912	70474780	CQ055616-RA	Cq2A	52422980	52425464	0	black	Reciprocal translocation Cq1B - Cq2B
1137- 19:	CQ025331-RA	Cq1B	70496195	70502360	CQ055614-RA	Cq2A	52406429	52413078	0	black	Reciprocal translocation Cq1B - Cq2B
1137- 20:	CQ025332-RA	Cq1B	70502737	70508931	CQ055613-RA	Cq2A	52394988	52401432	0	black	Reciprocal translocation Cq1B - Cq2B
1137- 21:	CQ025334-RA	Cq1B	70509460	70510404	CQ055611-RA	Cq2A	52393618	52394562	0	black	Reciprocal translocation Cq1B - Cq2B
1137- 22:	CQ025335-RA	Cq1B	70512140	70516907	CQ055610-RA	Cq2A	52384863	52391367	0	black	Reciprocal translocation Cq1B - Cq2B
1136-309:	CQ025336-RA	Cq1B	70531021	70536418	CQ055640-RA	Cq2A	52642565	52646594	1e-178	black	Reciprocal translocation Cq1B - Cq2B
1136-310:	CQ025338-RA	Cq1B	70551443	70557952	CQ055643-RA	Cq2A	52650543	52657381	0	black	Reciprocal translocation Cq1B - Cq2B
1136-311:	CQ025340-RA	Cq1B	70559704	70563802	CQ055645-RA	Cq2A	52659637	52664370	0	black	Reciprocal translocation Cq1B - Cq2B
1136-312:	CQ025341-RA	Cq1B	70587545	70592418	CQ055646-RA	Cq2A	52679618	52680750	8e-42	black	Reciprocal translocation Cq1B - Cq2B
1136-313:	CQ025342-RA	Cq1B	70593081	70596412	CQ055648-RA	Cq2A	52684925	52692293	0	black	Reciprocal translocation Cq1B - Cq2B
1136-314:	CQ025343-RA	Cq1B	70617027	70617404	CQ055649-RA	Cq2A	52710856	52711230	2e-76	black	Reciprocal translocation Cq1B - Cq2B
1136-315:	CQ025344-RA	Cq1B	70624277	70634716	CQ055650-RA	Cq2A	52716870	52727296	0	black	Reciprocal translocation Cq1B - Cq2B
1136-316:	CQ025345-RA	Cq1B	70637341	70638901	CQ055652-RA	Cq2A	52743738	52747219	3e-141	black	Reciprocal translocation Cq1B - Cq2B
1136-317:	CQ025348-RA	Cq1B	70666041	70667437	CQ055654-RA	Cq2A	52773915	52776629	0	black	Reciprocal translocation Cq1B - Cq2B
1136-318:	CQ025351-RA	Cq1B	70675938	70687558	CQ055656-RA	Cq2A	52780967	52792616	0	black	Reciprocal translocation Cq1B - Cq2B
1136-319:	CQ025352-RA	Cq1B	70687636	70693091	CQ055657-RA	Cq2A	52792828	52797789	0	black	Reciprocal translocation Cq1B - Cq2B
1136-320:	CQ025354-RA	Cq1B	70713506	70714575	CQ055659-RA	Cq2A	52822220	52827111	0	black	Reciprocal translocation Cq1B - Cq2B
1136-321:	CQ025356-RA	Cq1B	70723309	70731670	CQ055660-RA	Cq2A	52827879	52841155	0	black	Reciprocal translocation Cq1B - Cq2B
1136-322:	CQ025357-RA	Cq1B	70743543	70755382	CQ055661-RA	Cq2A	52849316	52857172	0	black	Reciprocal translocation Cq1B - Cq2B
1136-323:	CQ025358-RA	Cq1B	70757352	70768161	CQ055663-RA	Cq2A	52860455	52871276	0	black	Reciprocal translocation Cq1B - Cq2B
1136-324:	CQ025360-RA	Cq1B	70785728	70787674	CQ055664-RA	Cq2A	52898714	52900759	5e-20	black	Reciprocal translocation Cq1B - Cq2B
1136-325:	CQ025361-RA	Cq1B	70788043	70792457	CQ055665-RA	Cq2A	52901156	52904169	0	black	Reciprocal translocation Cq1B - Cq2B
1136-326:	CQ025362-RA	Cq1B	70794257	70798284	CQ055666-RA	Cq2A	52906178	52910408	2e-144	black	Reciprocal translocation Cq1B - Cq2B
1136-327:	CQ025363-RA	Cq1B	70801592	70808594	CQ055668-RA	Cq2A	52913335	52920093	0	black	Reciprocal translocation Cq1B - Cq2B
1136-328:	CQ025364-RA	Cq1B	70806793	70815698	CQ055669-RA	Cq2A	52918654	52926807	0	black	Reciprocal translocation Cq1B - Cq2B
1136-329:	CQ025365-RA	Cq1B	70821616	70834478	CQ055670-RA	Cq2A	52929073	52934718	0	black	Reciprocal translocation Cq1B - Cq2B
1136-330:	CQ025366-RA	Cq1B	70833109	70839026	CQ055671-RA	Cq2A	52933309	52940374	0	black	Reciprocal translocation Cq1B - Cq2B
1136-331:	CQ025369-RA	Cq1B	70842537	70845368	CQ055676-RA	Cq2A	52943969	52948534	0	black	Reciprocal translocation Cq1B - Cq2B
1136-332:	CQ025370-RA	Cq1B	70864283	70865736	CQ055677-RA	Cq2A	52949629	52951091	3e-87	black	Reciprocal translocation Cq1B - Cq2B
1136-333:	CQ025372-RA	Cq1B	70868708	70869884	CQ055678-RA	Cq2A	52968113	52969234	3e-161	black	Reciprocal translocation Cq1B - Cq2B
1136-334:	CQ025373-RA	Cq1B	70874523	70879150	CQ055679-RA	Cq2A	53008676	53013349	2e-18	black	Reciprocal translocation Cq1B - Cq2B
1136-335:	CQ025374-RA	Cq1B	70882749	70883192	CQ055680-RA	Cq2A	53017795	53018238	7e-101	black	Reciprocal translocation Cq1B - Cq2B
1136-336:	CQ025375-RA	Cq1B	70883839	70888526	CQ055681-RA	Cq2A	53018922	53023381	0	black	Reciprocal translocation Cq1B - Cq2B
1136-337:	CQ025376-RA	Cq1B	70889050	70892877	CQ055682-RA	Cq2A	53024014	53027705	0	black	Reciprocal translocation Cq1B - Cq2B
1136-338:	CQ025377-RA	Cq1B	70895184	70902779	CQ055683-RA	Cq2A	53038291	53046131	0	black	Reciprocal translocation Cq1B - Cq2B
1136-339:	CQ025378-RA	Cq1B	70909370	70910041	CQ055684-RA	Cq2A	53073065	53073739	7e-148	black	Reciprocal translocation Cq1B - Cq2B
1136-340:	CQ025379-RA	Cq1B	70924918	70929398	CQ055685-RA	Cq2A	53078040	53083094	0	black	Reciprocal translocation Cq1B - Cq2B
1136-341:	CQ025380-RA	Cq1B	70930249	70932970	CQ055686-RA	Cq2A	53084200	53086882	4e-113	black	Reciprocal translocation Cq1B - Cq2B
1136-342:	CQ025381-RA	Cq1B	70932928	70935360	CQ055687-RA	Cq2A	53086195	53089537	0	black	Reciprocal translocation Cq1B - Cq2B
1136-343:	CQ025382-RA	Cq1B	70936274	70938756	CQ055688-RA	Cq2A	53093081	53096773	0	black	Reciprocal translocation Cq1B - Cq2B
1136-344:	CQ025383-RA	Cq1B	70949807	70964855	CQ055689-RA	Cq2A	53107080	53122505	0	black	Reciprocal translocation Cq1B - Cq2B
1136-345:	CQ025384-RA	Cq1B	70965114	70970371	CQ055690-RA	Cq2A	53122715	53128284	1e-135	black	Reciprocal translocation Cq1B - Cq2B
1136-346:	CQ025385-RA	Cq1B	70982947	70983336	CQ055691-RA	Cq2A	53135914	53136303	2e-87	black	Reciprocal translocation Cq1B - Cq2B
1136-347:	CQ025386-RA	Cq1B	70997834	71003175	CQ055692-RA	Cq2A	53140682	53146126	0	black	Reciprocal translocation Cq1B - Cq2B
1136-348:	CQ025387-RA	Cq1B	71020069	71033493	CQ055694-RA	Cq2A	53173161	53186402	0	black	Reciprocal translocation Cq1B - Cq2B
1136-349:	CQ025388-RA	Cq1B	71035009	71040382	CQ055695-RA	Cq2A	53192042	53200156	0	black	Reciprocal translocation Cq1B - Cq2B
1136-350:	CQ025390-RA	Cq1B	71050551	71055621	CQ055696-RA	Cq2A	53202744	53207826	9e-152	black	Reciprocal translocation Cq1B - Cq2B
1136-351:	CQ025391-RA	Cq1B	71065879	71066322	CQ055697-RA	Cq2A	53229146	53229586	6e-71	black	Reciprocal translocation Cq1B - Cq2B
1136-352:	CQ025392-RA	Cq1B	71076257	71081061	CQ055699-RA	Cq2A	53244515	53249979	0	black	Reciprocal translocation Cq1B - Cq2B
1136-353:	CQ025393-RA	Cq1B	71082026	71083876	CQ055700-RA	Cq2A	53250424	53256393	2e-173	black	Reciprocal translocation Cq1B - Cq2B
1136-354:	CQ025395-RA	Cq1B	71101262	71104240	CQ055701-RA	Cq2A	53256894	53260032	0	black	Reciprocal translocation Cq1B - Cq2B
1136-355:	CQ025398-RA	Cq1B	71117361	71119584	CQ055705-RA	Cq2A	53302281	53304711	0	black	Reciprocal translocation Cq1B - Cq2B
1136-356:	CQ025399-RA	Cq1B	71135038	71136704	CQ055706-RA	Cq2A	53316841	53318455	6e-135	black	Reciprocal translocation Cq1B - Cq2B
1136-357:	CQ025400-RA	Cq1B	71169323	71170477	CQ055708-RA	Cq2A	53364208	53365368	0	black	Reciprocal translocation Cq1B - Cq2B
1136-358:	CQ025401-RA	Cq1B	71178168	71181958	CQ055709-RA	Cq2A	53377909	53381547	1e-169	black	Reciprocal translocation Cq1B - Cq2B
1136-359:	CQ025402-RA	Cq1B	71200426	71204175	CQ055710-RA	Cq2A	53382479	53386607	3e-145	black	Reciprocal translocation Cq1B - Cq2B
1136-360:	CQ025403-RA	Cq1B	71207128	71207982	CQ055711-RA	Cq2A	53389916	53390767	0	black	Reciprocal translocation Cq1B - Cq2B
1136-361:	CQ025405-RA	Cq1B	71257468	71262696	CQ055712-RA	Cq2A	53414249	53419636	0	black	Reciprocal translocation Cq1B - Cq2B
1136-362:	CQ025406-RA	Cq1B	71262971	71266816	CQ055713-RA	Cq2A	53419909	53423597	0	black	Reciprocal translocation Cq1B - Cq2B
1136-363:	CQ025407-RA	Cq1B	71271008	71295409	CQ055714-RA	Cq2A	53427819	53452238	0	black	Reciprocal translocation Cq1B - Cq2B
1136-364:	CQ025408-RA	Cq1B	71301856	71302659	CQ055717-RA	Cq2A	53493206	53494021	0	black	Reciprocal translocation Cq1B - Cq2B
1136-365:	CQ025409-RA	Cq1B	71304346	71309056	CQ055718-RA	Cq2A	53497285	53501655	8e-62	black	Reciprocal translocation Cq1B - Cq2B
1136-366:	CQ025412-RA	Cq1B	71323598	71330848	CQ055720-RA	Cq2A	53506461	53514809	0	black	Reciprocal translocation Cq1B - Cq2B
1136-367:	CQ025413-RA	Cq1B	71332555	71336258	CQ055721-RA	Cq2A	53523161	53526164	0	black	Reciprocal translocation Cq1B - Cq2B
1136-368:	CQ025414-RA	Cq1B	71339666	71345056	CQ055723-RA	Cq2A	53541097	53553139	3e-153	black	Reciprocal translocation Cq1B - Cq2B
1136-369:	CQ025415-RA	Cq1B	71346628	71351413	CQ055725-RA	Cq2A	53560171	53567879	0	black	Reciprocal translocation Cq1B - Cq2B
1136-370:	CQ025416-RA	Cq1B	71350320	71363890	CQ055726-RA	Cq2A	53566729	53580381	0	black	Reciprocal translocation Cq1B - Cq2B
1136-371:	CQ025417-RA	Cq1B	71371237	71375561	CQ055727-RA	Cq2A	53584301	53588840	0	black	Reciprocal translocation Cq1B - Cq2B
1136-372:	CQ025418-RA	Cq1B	71376652	71381884	CQ055728-RA	Cq2A	53589429	53594804	0	black	Reciprocal translocation Cq1B - Cq2B
1136-373:	CQ025419-RA	Cq1B	71388620	71397924	CQ055729-RA	Cq2A	53598794	53607786	0	black	Reciprocal translocation Cq1B - Cq2B
1136-374:	CQ025420-RA	Cq1B	71400505	71405489	CQ055730-RA	Cq2A	53609704	53614875	0	black	Reciprocal translocation Cq1B - Cq2B
1136-375:	CQ025423-RA	Cq1B	71557714	71559045	CQ055733-RA	Cq2A	53656641	53657972	0	black	Reciprocal translocation Cq1B - Cq2B
1136-376:	CQ025424-RA	Cq1B	71604113	71608027	CQ055734-RA	Cq2A	53683665	53687598	0	black	Reciprocal translocation Cq1B - Cq2B
1136-377:	CQ025425-RA	Cq1B	71614025	71637747	CQ055735-RA	Cq2A	53704816	53727872	0	black	Reciprocal translocation Cq1B - Cq2B
1136-378:	CQ025429-RA	Cq1B	71673481	71677660	CQ055736-RA	Cq2A	53735699	53740090	0	black	Reciprocal translocation Cq1B - Cq2B
1160- 0:	CQ052793-RA	Cq2A	283864	287861	CQ037477-RA	Cq4A	53836682	53841090	0	black	Translocation Cq2B to Cq4A
1160- 1:	CQ052795-RA	Cq2A	294885	307410	CQ037478-RA	Cq4A	53848038	53854014	2e-40	black	Translocation Cq2B to Cq4A
1160- 2:	CQ052796-RA	Cq2A	307256	329348	CQ037479-RA	Cq4A	53857163	53878521	0	black	Translocation Cq2B to Cq4A
1160- 3:	CQ052798-RA	Cq2A	339679	344323	CQ037480-RA	Cq4A	53879834	53881831	1e-166	black	Translocation Cq2B to Cq4A
1160- 4:	CQ052799-RA	Cq2A	387079	396791	CQ037481-RA	Cq4A	53924744	53937182	0	black	Translocation Cq2B to Cq4A
1160- 5:	CQ052800-RA	Cq2A	395575	407308	CQ037482-RA	Cq4A	53936531	53959224	0	black	Translocation Cq2B to Cq4A
1160- 6:	CQ052801-RA	Cq2A	428627	432386	CQ037483-RA	Cq4A	53967535	53971035	2e-160	black	Translocation Cq2B to Cq4A
1160- 7:	CQ052802-RA	Cq2A	438285	445168	CQ037485-RA	Cq4A	53985959	53992465	0	black	Translocation Cq2B to Cq4A
1160- 8:	CQ052803-RA	Cq2A	458189	460902	CQ037486-RA	Cq4A	53993929	53996863	0	black	Translocation Cq2B to Cq4A
1160- 9:	CQ052804-RA	Cq2A	461427	473952	CQ037491-RA	Cq4A	54067287	54071907	5e-145	black	Translocation Cq2B to Cq4A
1160- 10:	CQ052805-RA	Cq2A	487795	496337	CQ037493-RA	Cq4A	54073625	54079351	0	black	Translocation Cq2B to Cq4A
1160- 11:	CQ052806-RA	Cq2A	496864	502534	CQ037494-RA	Cq4A	54079763	54085824	0	black	Translocation Cq2B to Cq4A
1160- 12:	CQ052807-RA	Cq2A	510638	515888	CQ037495-RA	Cq4A	54086616	54092221	0	black	Translocation Cq2B to Cq4A
1160- 13:	CQ052809-RA	Cq2A	523474	529875	CQ037497-RA	Cq4A	54113163	54119553	0	black	Translocation Cq2B to Cq4A
1160- 14:	CQ052810-RA	Cq2A	531583	532962	CQ037498-RA	Cq4A	54121143	54122522	0	black	Translocation Cq2B to Cq4A
1160- 15:	CQ052811-RA	Cq2A	542009	553813	CQ037499-RA	Cq4A	54126651	54146693	1e-147	black	Translocation Cq2B to Cq4A
1160- 16:	CQ052822-RA	Cq2A	787065	789658	CQ037500-RA	Cq4A	54149220	54151687	0	black	Translocation Cq2B to Cq4A
1160- 17:	CQ052823-RA	Cq2A	789384	791286	CQ037501-RA	Cq4A	54151569	54153302	1e-128	black	Translocation Cq2B to Cq4A
1160- 18:	CQ052824-RA	Cq2A	794649	796738	CQ037502-RA	Cq4A	54154853	54157024	0	black	Translocation Cq2B to Cq4A
1160- 19:	CQ052825-RA	Cq2A	801719	815975	CQ037503-RA	Cq4A	54167327	54181711	0	black	Translocation Cq2B to Cq4A
1160- 20:	CQ052826-RA	Cq2A	812587	816175	CQ037504-RA	Cq4A	54179695	54180876	0	black	Translocation Cq2B to Cq4A
1160- 21:	CQ052827-RA	Cq2A	817745	819885	CQ037505-RA	Cq4A	54182071	54187107	1e-86	black	Translocation Cq2B to Cq4A
1160- 22:	CQ052830-RA	Cq2A	823773	828375	CQ037506-RA	Cq4A	54187691	54192132	0	black	Translocation Cq2B to Cq4A
1160- 23:	CQ052835-RA	Cq2A	858598	863367	CQ037507-RA	Cq4A	54223535	54233995	0	black	Translocation Cq2B to Cq4A
1160- 24:	CQ052836-RA	Cq2A	865122	866913	CQ037509-RA	Cq4A	54256663	54269682	8e-78	black	Translocation Cq2B to Cq4A
1160- 25:	CQ052839-RA	Cq2A	881370	883400	CQ037510-RA	Cq4A	54270027	54272102	3e-172	black	Translocation Cq2B to Cq4A
1160- 26:	CQ052840-RA	Cq2A	885698	886978	CQ037511-RA	Cq4A	54286266	54288761	1e-124	black	Translocation Cq2B to Cq4A
1160- 27:	CQ052841-RA	Cq2A	888459	890063	CQ037512-RA	Cq4A	54290139	54291743	0	black	Translocation Cq2B to Cq4A
1160- 28:	CQ052842-RA	Cq2A	890529	902649	CQ037513-RA	Cq4A	54291960	54305151	0	black	Translocation Cq2B to Cq4A
1160- 29:	CQ052843-RA	Cq2A	920894	928392	CQ037515-RA	Cq4A	54357683	54365038	0	black	Translocation Cq2B to Cq4A
1160- 30:	CQ052844-RA	Cq2A	928548	929508	CQ037516-RA	Cq4A	54365254	54365971	4e-23	black	Translocation Cq2B to Cq4A
1160- 31:	CQ052845-RA	Cq2A	929943	935664	CQ037517-RA	Cq4A	54366474	54378048	0	black	Translocation Cq2B to Cq4A
1160- 32:	CQ052847-RA	Cq2A	958489	966685	CQ037518-RA	Cq4A	54380343	54387891	6e-98	black	Translocation Cq2B to Cq4A
1160- 33:	CQ052848-RA	Cq2A	968003	974353	CQ037519-RA	Cq4A	54389147	54397480	0	black	Translocation Cq2B to Cq4A
1160- 34:	CQ052849-RA	Cq2A	983396	983914	CQ037520-RA	Cq4A	54420033	54420554	1e-120	black	Translocation Cq2B to Cq4A
1160- 35:	CQ052851-RA	Cq2A	1028973	1031191	CQ037524-RA	Cq4A	54461001	54462646	0	black	Translocation Cq2B to Cq4A
1160- 36:	CQ052852-RA	Cq2A	1089673	1092162	CQ037526-RA	Cq4A	54506046	54527585	2e-53	black	Translocation Cq2B to Cq4A
1160- 37:	CQ052855-RA	Cq2A	1131295	1139971	CQ037528-RA	Cq4A	54563971	54572398	0	black	Translocation Cq2B to Cq4A
1160- 38:	CQ052856-RA	Cq2A	1142441	1148403	CQ037529-RA	Cq4A	54574366	54578988	0	black	Translocation Cq2B to Cq4A
1152- 0:	CQ052857-RA	Cq2A	1148902	1154170	CQ013282-RA	Cq2B	2319083	2322011	0	green	N/A
1152- 1:	CQ052858-RA	Cq2A	1156202	1166358	CQ013283-RA	Cq2B	2325344	2335132	0	green	N/A
1152- 2:	CQ052861-RA	Cq2A	1201290	1208331	CQ013285-RA	Cq2B	2344989	2359425	0	green	N/A
1152- 3:	CQ052865-RA	Cq2A	1245001	1248044	CQ013293-RA	Cq2B	2431573	2434658	0	green	N/A
1152- 4:	CQ052866-RA	Cq2A	1250681	1255841	CQ013294-RA	Cq2B	2436882	2442282	0	green	N/A
1152- 5:	CQ052867-RA	Cq2A	1265828	1267366	CQ013295-RA	Cq2B	2466794	2468332	0	green	N/A
1152- 6:	CQ052868-RA	Cq2A	1267870	1270755	CQ013296-RA	Cq2B	2468766	2471892	0	green	N/A
1152- 7:	CQ052869-RA	Cq2A	1273647	1280959	CQ013297-RA	Cq2B	2473498	2480370	0	green	N/A
1152- 8:	CQ052881-RA	Cq2A	1335158	1344629	CQ013301-RA	Cq2B	2494756	2498512	0	green	N/A
[truncated: 13,116 more rows]

## Sheet: Supplementary Data 7
Supplementary Data 7. Chromosomal rearrangements within and between C. quinoa subgenomes
Chromosomal rearrangement	Query chr.	Start position on Query chr.	Stop position on Query chr.	No. of Query genes involved	Query size involved (bp)	Hit chr.	Start position on Hit chr.	Stop position on Hit chr.	No. of collinear gene pairs	No. of Hit genes involved	Hit size involved (bp)
Reciprocal translocation Cq1B - Cq2B	Cq1A	31385	9094799	912	9063414	Cq2B	65488452	73586775	644	832	8098323
	Cq2A	48359872	53740090	492	5380218	Cq1B	65920994	71677660	402	505	5756666
Reciprocal translocation Cq7B - Cq9B	Cq7A	26299	10347355	1045	10321056	Cq9B	5067	10381249	760	1045	10376182
	Cq9A	42433641	54503472	1195	12069831	Cq7B	8512	11851809	869	1246	11843297
Reciprocal translocation Cq6A - Cq6B	Cq6A	65460000	66924138	2718	1464138	Cq6B	86020000	87284847	101	131	1264847
Translocation Cq2A to Cq7A	Cq2B	51017160	51822972	26	805812	Cq7A	14930144	15279127	9	18	348983
Translocation Cq2B to Cq4A	Cq2A	283864	1148403	63	864539	Cq4A	53836682	54578988	39	52	742306
Translocation Cq4A to Cq2B	Cq4B	69990897	71727138	175	1736241	Cq2B	131423	2306604	149	223	2175181
Translocation Cq9A to Cq5A	Cq7B	1642587	1905287	33	262700	Cq5A	63890193	64127532	21	32	237339
Translocation Cq9A to Cq8A	Cq9B	61861638	61976084	13	114446	Cq8A	11608	233990	12	18	222382
Segmental duplication Cq1A	Cq1A	5223435	5390600	18	167165	Cq1A	5433230	5627297	14	18	194067
Segmental duplication Cq2B	Cq2B	1446303	1540335	14	94032	Cq2B	1632601	1725909	10	10	93308
Segmental duplication Cq4B - Cq2A	Cq2A	8816915	8943741	9	126826	Cq4B	67351784	67475139	9	11	123355
Total A-subgenome										2865	3336041
Total B-subgenome										4003	39731159
Intra-genomic										3724	37170547
Inter-genomic										3144	5896653
Total rearranged										6868	43067200

## Sheet: Supplementary Data 8
Supplementary Data 8. Patterns of diploid C. pallidicaule and C. suecicum read mapping against quinoa subgenomes
Chromosome	Start	Stop	PacBio Cq mapping rate (read/Mb)	Illumina Cq mapping rate (read/Mb)	Cp mapping rate (read/Mb)	Cs mapping rate (read/Mb)	Gene density	Transposable elements density (bp per Mb)	Tandem repeats density (bp per Mb)			Mapping rate C. pallidicaule	Mapping rate C. suecicum
Cq1A	0	1000000	28.63	25.57	49.23	0.56	104	0.328102	0.052219		A-subgenome	31.9334	0.832972
Cq1A	1000000	2000000	28.73	29.9	43.73	1.76	94	0.389954	0.063693		B-subgenome	2.39071	14.5635
Cq1A	2000000	3000000	32.72	27.44	49.66	0.68	110	0.269619	0.04175
Cq1A	3000000	4000000	26.56	29.57	38.53	0.56	99	0.420761	0.048876
Cq1A	4000000	5000000	29.34	22.67	49	0.71	97	0.308166	0.041035
Cq1A	5000000	6000000	25.32	28.25	23	0.28	92	0.387121	0.051628
Cq1A	6000000	7000000	27.29	26.5	47.94	0.54	119	0.278398	0.04225
Cq1A	7000000	8000000	39.65	36.48	43.69	0.59	98	0.307326	0.171321
Cq1A	8000000	9000000	24.76	21.54	44.08	0.69	95	0.343595	0.042178
Cq1A	9000000	10000000	18.41	20.59	43.88	0.69	106	0.314186	0.05592
Cq1A	10000000	11000000	18.3	24.46	47.41	0.63	93	0.299951	0.050055
Cq1A	11000000	12000000	17.99	24.4	51.18	0.97	100	0.278476	0.035527
Cq1A	12000000	13000000	18.56	23.3	46.18	0.71	86	0.363518	0.050986
Cq1A	13000000	14000000	18.2	23.75	40.35	0.71	76	0.405266	0.05259
Cq1A	14000000	15000000	16.04	24.67	31.78	1.02	85	0.400728	0.053959
Cq1A	15000000	16000000	18.72	25.96	42.54	0.34	60	0.518829	0.092642
Cq1A	16000000	17000000	18.26	25.5	38	0.57	70	0.454582	0.052024
Cq1A	17000000	18000000	18.35	29.78	74.5	1.29	42	0.555881	0.068753
Cq1A	18000000	19000000	17.94	27.78	31.72	0.42	51	0.536192	0.058564
Cq1A	19000000	20000000	18.46	27.3	26.51	0.52	55	0.557811	0.069472
Cq1A	20000000	21000000	17.93	27.33	27.25	0.36	56	0.555674	0.072525
Cq1A	21000000	22000000	18.47	31.36	27.71	0.22	41	0.62155	0.051103
Cq1A	22000000	23000000	17.71	36.59	23.78	0.14	30	0.739397	0.055983
Cq1A	23000000	24000000	18.36	34.85	26.06	0.53	30	0.722409	0.051867
Cq1A	24000000	25000000	17.29	35.7	20.64	0.27	34	0.712451	0.059572
Cq1A	25000000	26000000	17.13	37.93	20.58	0.19	25	0.770943	0.048605
Cq1A	26000000	27000000	34.24	50.83	13.92	0.38	20	0.739906	0.337403
Cq1A	27000000	28000000	16.53	44.65	8.51	0.2	9	0.869406	0.121965
Cq1A	28000000	29000000	16.12	41.15	9.29	0.08	19	0.866185	0.049122
Cq1A	29000000	30000000	17.38	41.87	5.53	0.15	9	0.909749	0.090058
Cq1A	30000000	31000000	75.94	76.44	0.27	0.05	0	0.452918	1.92633
Cq1A	31000000	32000000	21.76	45.32	7.42	0.27	5	0.759173	1.3768
Cq1A	32000000	33000000	17.18	46.41	7.93	0.3	8	0.907999	0.091963
Cq1A	33000000	34000000	18.18	43.06	9.19	0.43	11	0.898907	0.030085
Cq1A	34000000	35000000	17.5	39.97	9.05	0.02	10	0.929318	0.041145
Cq1A	35000000	36000000	16.6	39.19	2.48	0.1	5	0.981144	0.035598
Cq1A	36000000	37000000	16.29	49.01	17.71	0.79	20	0.857942	0.039931
Cq1A	37000000	38000000	18.26	40.01	12.92	0.1	22	0.842991	0.038545
Cq1A	38000000	39000000	48.3	66.93	6.87	0.15	12	0.864374	0.698875
Cq1A	39000000	40000000	46.19	71.13	21.26	0.3	29	0.804999	0.060102
Cq1A	40000000	41000000	18.1	34.79	20.37	0.27	21	0.766628	0.044702
Cq1A	41000000	42000000	18.01	28.48	21.45	0.19	32	0.689578	0.053911
Cq1A	42000000	43000000	17.66	31.6	19.11	0.17	35	0.709923	0.052558
Cq1A	43000000	44000000	18.55	36.43	15.82	1.4	17	0.817227	0.038298
Cq1A	44000000	45000000	17.27	38.27	13.32	0.2	31	0.783289	0.041309
Cq1A	45000000	46000000	16.75	38.57	17.48	0.31	22	0.766994	0.037138
Cq1A	46000000	47000000	17.89	29.68	26.81	0.15	21	0.760373	0.066954
Cq1A	47000000	48000000	18.27	36.3	23.92	0.19	24	0.703513	0.046517
Cq1A	48000000	49000000	17.83	33.82	19.08	0.41	21	0.772765	0.051802
Cq1A	49000000	50000000	17.83	34.23	16.85	0.06	24	0.809569	0.041871
Cq1A	50000000	51000000	17.81	33.36	18.1	0.16	21	0.798722	0.042775
Cq1A	51000000	52000000	18.53	30.67	27.34	0.4	43	0.676508	0.056863
Cq1A	52000000	53000000	17.69	36.86	24.13	0.47	41	0.6507	0.065789
Cq1A	53000000	54000000	18.53	27.38	45.98	0.54	57	0.598096	0.059515
Cq1A	54000000	55000000	15.28	29.13	36.73	0.52	58	0.509681	0.047044
Cq1A	55000000	56000000	9.68	28.82	43.34	0.59	63	0.450897	0.054504
Cq1A	56000000	57000000	22.76	42.09	34.09	1.64	54	0.512649	0.163436
Cq1A	57000000	57138015	13.18	32.22	1.92	0	13	0.091627	0.018351
Cq2A	0	1000000	17.17	61.74	26.72	0.52	65	0.693979	0.366261
Cq2A	1000000	2000000	17.88	28.99	42.42	1.71	100	0.584869	0.06283
Cq2A	2000000	3000000	18.28	27.32	42.59	0.69	85	0.549162	0.05765
Cq2A	3000000	4000000	25.82	31.61	45.89	0.71	71	0.587644	0.151978
Cq2A	4000000	5000000	22.46	32.88	61.57	0.53	66	0.682013	0.13586
Cq2A	5000000	6000000	16.73	28.23	100	13.81	87	0.67225	0.074016
Cq2A	6000000	7000000	19.04	27.25	30.55	0.73	69	0.719733	0.062548
Cq2A	7000000	8000000	18.36	27.1	41.54	2.57	58	0.743783	0.079198
Cq2A	8000000	9000000	17.34	26.75	31.42	0.61	51	0.740969	0.061786
Cq2A	9000000	10000000	22.78	66.08	24.43	0.61	40	0.732676	0.068316
Cq2A	10000000	11000000	17.45	29.25	15.08	0.1	27	0.812437	0.056642
Cq2A	11000000	12000000	17.63	23.89	25.89	0.54	59	0.791717	0.177061
Cq2A	12000000	13000000	17.43	26.93	23.16	0.42	44	0.745132	0.061285
Cq2A	13000000	14000000	18.18	29.27	26.23	0.56	30	0.754605	0.061895
Cq2A	14000000	15000000	17.6	25.37	28.85	0.24	35	0.793313	0.068505
Cq2A	15000000	16000000	17.77	31	32.09	0.47	39	0.844538	0.077377
Cq2A	16000000	17000000	18.12	33.67	16.38	0.5	27	0.853244	0.044634
Cq2A	17000000	18000000	19	33.81	18.14	0.39	27	0.855178	0.056162
Cq2A	18000000	19000000	18.76	90.21	18.78	0.26	18	0.928202	0.03561
Cq2A	19000000	20000000	16.81	33.56	18.59	2.61	27	0.912969	0.05462
Cq2A	20000000	21000000	16.63	45.91	16.02	0.09	18	0.802014	0.246663
Cq2A	21000000	22000000	16.77	42.07	14.77	0.38	19	0.88403	0.211665
Cq2A	22000000	23000000	15.79	51.33	15.76	0.16	17	0.8611	0.097886
Cq2A	23000000	24000000	131.21	691.72	19.1	0.31	22	0.824408	0.090357
Cq2A	24000000	25000000	40.32	96.89	11.23	0.87	19	0.898173	0.051899
Cq2A	25000000	26000000	17.62	32.36	22.04	0.97	30	0.943917	0.034472
Cq2A	26000000	27000000	18.29	38.35	17.09	0.29	28	0.920416	0.103431
Cq2A	27000000	28000000	15.8	32.84	8.23	0.04	14	0.912821	0.05587
Cq2A	28000000	29000000	18.13	36.11	17.97	0.05	10	0.926312	0.052744
Cq2A	29000000	30000000	17.96	35.21	11.78	0.53	15	0.857217	0.053474
Cq2A	30000000	31000000	17.95	32.12	10.35	0.1	13	0.890974	0.080962
Cq2A	31000000	32000000	17.72	33.36	19.92	0.48	16	0.897477	0.054452
Cq2A	32000000	33000000	17.35	33.58	15.8	0.27	17	0.895345	0.059995
Cq2A	33000000	34000000	18.21	33.75	21.79	0.28	38	0.939718	0.049765
Cq2A	34000000	35000000	18.07	32.41	15.79	0.25	37	0.888906	0.219461
Cq2A	35000000	36000000	18.26	32.07	26.53	0.75	43	0.835057	0.051093
Cq2A	36000000	37000000	18.01	31.88	35.73	0.5	47	0.876044	0.052973
Cq2A	37000000	38000000	18.52	33.14	30.93	0.54	51	0.889069	0.04238
Cq2A	38000000	39000000	18.29	35.02	48.73	0.59	70	0.938266	0.049556
Cq2A	39000000	40000000	17.21	34.05	37.96	0.67	55	0.943339	0.049642
Cq2A	40000000	41000000	16.46	36.4	100	0.17	38	0.936846	0.062339
Cq2A	41000000	42000000	17.9	32.57	40.89	0.63	64	0.899078	0.052922
Cq2A	42000000	43000000	18.8	31.23	48.62	0.55	89	0.822157	0.053215
Cq2A	43000000	44000000	17.65	28.37	23.02	0.27	51	0.831339	0.060062
Cq2A	44000000	45000000	18.1	28.38	38.22	0.28	69	0.894865	0.0546
Cq2A	45000000	46000000	18.39	31.57	100	0.46	103	0.848553	0.051316
Cq2A	46000000	47000000	17.27	28.3	70.14	0.68	116	0.749347	0.06434
Cq2A	47000000	48000000	17.58	31.71	48.49	0.74	115	0.803881	0.073076
Cq2A	48000000	49000000	18.07	29.19	51.49	0.76	95	0.815228	0.049918
Cq2A	49000000	50000000	17.87	27.53	53.82	0.53	95	0.757134	0.05712
Cq2A	50000000	51000000	17.93	28.09	46.67	0.71	87	0.710206	0.054651
Cq2A	51000000	52000000	17.62	26.48	49.25	0.6	101	0.685239	0.069605
Cq2A	52000000	53000000	17.15	25.77	46.75	0.59	95	0.705425	0.060361
Cq2A	53000000	53750966	18.68	29.32	46.09	0.4	55	0.67337	0.056763
Cq3A	0	1000000	17.79	27.7	44.52	0.43	108	0.74004	0.059999
Cq3A	1000000	2000000	16.04	25.05	52.04	0.46	111	0.61139	0.080203
Cq3A	2000000	3000000	18.46	26.43	64.01	0.28	102	0.543417	0.067614
Cq3A	3000000	4000000	19.47	25.85	56.8	1.47	108	0.57638	0.07387
Cq3A	4000000	5000000	18.11	28.13	44.59	0.5	95	0.536409	0.05694
Cq3A	5000000	6000000	18.28	26.46	53.11	3.17	115	0.500437	0.07047
Cq3A	6000000	7000000	19.3	26.59	51.88	1.09	106	0.474405	0.075265
Cq3A	7000000	8000000	18.04	24.95	63.62	0.69	108	0.434958	0.056749
Cq3A	8000000	9000000	19.29	23.25	100	0.97	86	0.378237	0.051416
Cq3A	9000000	10000000	47.63	76.1	55.16	0.68	92	0.331205	0.057835
Cq3A	10000000	11000000	18.94	23.31	77.51	0.72	89	0.309378	0.07086
Cq3A	11000000	12000000	18.57	23.42	47.43	0.54	100	0.355304	0.086253
Cq3A	12000000	13000000	20.16	48.42	39.5	0.44	78	0.354303	0.163867
Cq3A	13000000	14000000	17.65	27.35	38.31	1.06	67	0.432854	0.138616
Cq3A	14000000	15000000	17.64	24.94	50.7	0.49	47	0.370322	0.120905
Cq3A	15000000	16000000	19.29	25.41	46.7	0.85	62	0.415667	0.137201
[truncated: 1,081 more rows]
